# Supplementary material for: Volatile 2‐Phenylethanol and β‐Cyclocitral Trigger Defense‐Related Transcriptional and Metabolic Changes in Grapevine Leaves Against Downy Mildew
Source: Physiol Plant. 2025 Jul 22;177(4):e70412. doi: 10.1111/ppl.70412 (PMC12284132; doi:10.1111/ppl.70412)
Supplement: Supplementary file 2 — Table S1. Primer sequences of grapevine genes analyzed by quantitative real‐time PCR. Gene name (column A), gene abbreviation (column B), accession numbers in the National Center for Biotechnology Information (NCBI) database (http://www.ncbi.nlm.nih.gov; column C), and transcript ID (column D) of the grapevine genome (PN40024.v4.1; https://integrape.eu/resources/genes‐genomes/genome‐accessions) are reported for each gene. Sequences of the forward primer (column E) and reverse primer (column F) are indicated for each gene with the respective reference (column G). Table S2. RNA‐Seq data elaboration statistics. RNA‐Seq data of grapevine leaf disk samples treated with water (Control), 2‐phenylethanol (2PE), or β‐cyclocitral (βCC), inoculated with Plasmopara viticola (Pv‐inoculated) or water (mock‐ inoculated), and collected in triplicate (named rep 1, rep 2, and rep 3) at one and six days post inoculation (dpi). The number of paired‐end raw reads (column E), the number and the percentage of filtered paired‐end reads after quality filtering (filtered read pairs; columns F and G), and the number and the percentage of paired‐end reads aligned to the grapevine reference genome (V. vinifera PN40024.v4; mapped read pairs; columns H and I) are reported for each sample. Table S3. Expression levels of grapevine transcripts. For each grapevine transcript (V. vinifera PN40024.v4), expression levels are reported as fragments per kilobase million (RPM) for each sample of grapevine leaf disks treated with water (Control; CTR), 2‐phenylethanol (2PE), or β‐cyclocitral (βCC), inoculated with Plasmopara viticola (P. viticola‐inoculated; Pv) or water (Mock‐inoculated; Mk), and collected in triplicate (named rep 1, rep 2, and rep 3) at one and six days post inoculation (dpi; columns B‐AK). Table S4. Differential expression analysis results. Grapevine leaf disks were treated with water (Control; CTR), 2‐phenylethanol (2PE), or β‐cyclocitral (βCC), inoculated with Plasmopara viticola (P. vit [file PPL-177-e70412-s001.xlsx]

## Sheet: Table S1
Table S1. Primer sequences of grapevine genes analyzed by quantitative real-time PCR.
Gene name (column A), gene abbreviation (column B), accession numbers in the National Center for Biotechnology Information (NCBI) database (http://www.ncbi.nlm.nih.gov; column C), and transcript ID (column D) of the grapevine genome (PN40024.v4.1; https://integrape.eu/resources/genes-genomes/genome-accessions) are reported for each gene. Sequences of the forward primer (column E) and reverse prim…
Gene name	Gene abbreviation	Accession number (NCBI)	Transcript ID (V. vinifera PN40024.v4.1)	Primer sequence Forward (5' - 3')	Primer sequence Reverse (5' - 3')	Reference
Chitinase 3	CHIT-3	NM_001281119.1	Vitvi16g01979_t001	GTCCATTCCCAGATAAGTTCCT	CAGAAGGTTATTGGTGTTGCC	Perazzolli et al., 2012 BMC Genomics 13: 660 DOI: 10.1186/1471-2164-13-660
Hypersensitive response-related gene	HSR	NM_001281193.1	Vitvi04g01907_t001	GGGACAGTGCTGGAGGAAAC	ATCCAGTCGGTTAATGCCAAA	Lakkis et al., 2019 Front. Plant Sci. 10:1112 DOI: 10.3389/fpls.2019.01112
Lipoxygenase 9	LOX-9	NM_001281249.1	Vitvi14g00234_t002	CCCTTCTTGGCATCTCCCTTA	TGTTGTGTCCAGGGTCCATTC	Perazzolli et al., 2011 Biol Control 58: 74–82 DOI: 10.1016/j.biocontrol.2011.04.006
Osmotin 2	OSM-2	NM_001281132.1	Vitvi02g01408_t001	AGTGCTCCGCTGACATCAAT	CACAGCTTCCAGGTCCATC	Perazzolli et al., 2012 BMC Genomics 13: 660 DOI: 10.1186/1471-2164-13-660
Pathogenesis-related protein 2	PR-2	NM_001281224.1	Vitvi08g01702_t001	GTTATTTCAGAGAGTGGTTGGC	AACATGGCAAACACGTAAGTCT	Perazzolli et al., 2011 Biol Control 58: 74–82 DOI: 10.1016/j.biocontrol.2011.04.006
Pathogenesis-related protein 4	PR-4	CF074510.1	Vitvi14g00487_t001	CAGGCAACGGTGAGAATAGT	ACCACAGTCCACAAACTCGTA	Banani et al., 2014 Plant Pathology 63: 334–343 DOI: 10.1111/ppa.12089
Stilbene synthase	STS	NM_001281117.1	Vitvi16g04351_t001	AGGAAGCAGCATTGAAGGCTC	TGCACCAGGCATTTCTACACC	Lakkis et al., 2019 Front. Plant Sci. 10:1112 DOI: 10.3389/fpls.2019.01112
Actin	Act	XM_002265440.3	Vitvi12g00837_t006	ATTCCTCACCATCATCAGCA	GACCCCCTCCTACTAAAACT	Polesani et al., 2010 BMC Genomics 11: 117 DOI: 10.1186/1471-2164-11-117
V-type proton ATPase 16 kDa proteolipid subunit	VATP16	XM_010649277.2	Vitvi03g04022_t002	CTTCTCCTGTATGGGAGCTG	CCATAACAACTGGTACAATCGAC	Gamm et al. 2011 Mol Genet Genomics 285:273–285 DOI: 10.1007/s00438-011-0607-2

## Sheet: Table S2
Table S2. RNA-Seq data elaboration statistics.
RNA-Seq data of grapevine leaf disk samples treated with water (Control), 2-phenylethanol (2PE), or β-cyclocitral (βCC), inoculated with Plasmopara viticola (Pv-inoculated) or water (mock-inoculated), and collected in triplicate (named rep 1, rep 2, and rep 3) at one and six days post inoculation (dpi). The number of paired-end raw reads (column E), the number and the percentage of filtered paire…
Time point	Inoculum	Treatment	Sample ID	Raw read pairs	Filtered read paris		Mapped read paris
					N° pairs survived	% pairs survived	N° aligned pairs	% aligned pairs
1 day post-inoculation	Mock-inoculated	Control	Control mock-inoculated 1 dpi rep. 1	20452168	19260639	0.941741	1.8549e+07	0.96305
			Control mock-inoculated 1 dpi rep. 2	16803118	15622089	0.929714	1.50226e+07	0.961624
			Control mock-inoculated 1 dpi rep. 3	20962019	19151415	0.913625	18375426	0.959481
		2PE-treated	2PE mock-inoculated 1 dpi rep. 1	15386411	14149318	0.919598	13574845	0.959399
			2PE mock-inoculated 1 dpi rep. 2	16974475	16049435	0.945504	15455502	0.962994
			2PE mock-inoculated 1 dpi rep. 3	17680958	15625544	0.88375	1.48442e+07	0.949995
		βCC-treated	βCC mock-inoculated 1 dpi rep. 1	16635853	15375756	0.924254	14752106	0.959439
			βCC mock-inoculated 1 dpi rep. 2	16858074	15151730	0.898782	14506895	0.957441
			βCC mock-inoculated 1 dpi rep. 3	16915075	15809547	0.934642	1.51157e+07	0.956112
	Pv-inoculated	Control	Control Pv-inoculated 1 dpi rep. 1	22451132	21119957	0.940708	20293219	0.960855
			Control Pv-inoculated 1 dpi rep. 2	14942107	13709289	0.917494	1.3186e+07	0.961826
			Control Pv-inoculated 1 dpi rep. 3	18390906	16794413	0.913191	1.60812e+07	0.957532
		2PE-treated	2PE Pv-inoculated 1 dpi rep. 1	15507756	14334016	0.924313	13732261	0.958019
			2PE Pv-inoculated 1 dpi rep. 2	15766425	14614627	0.926946	14045674	0.96107
			2PE Pv-inoculated 1 dpi rep. 3	19756276	18650857	0.944047	17935977	0.96167
		βCC-treated	βCC Pv-inoculated 1 dpi rep. 1	14743728	13952846	0.946358	13315852	0.954347
			βCC Pv-inoculated 1 dpi rep. 2	15876014	15048171	0.947856	14380774	0.955649
			βCC Pv-inoculated 1 dpi rep. 3	18249696	16763733	0.918576	1.60515e+07	0.957516
6 days post-inoculation	Mock-inoculated	Control	Control mock-inoculated 6 dpi rep. 1	16334722	14994112	0.917929	1.43206e+07	0.955082
			Control mock-inoculated 6 dpi rep. 2	15297427	13838635	0.904638	1.32136e+07	0.954835
			Control mock-inoculated 6 dpi rep. 3	15917041	14767267	0.927765	1.40594e+07	0.952068
		2PE-treated	2PE mock-inoculated 6 dpi rep. 1	16545108	15266694	0.922732	14495187	0.949465
			2PE mock-inoculated 6 dpi rep. 2	15826119	14856076	0.938706	14115551	0.950153
			2PE mock-inoculated 6 dpi rep. 3	17504532	16624833	0.949745	1.57404e+07	0.946798
		βCC-treated	βCC mock-inoculated 6 dpi rep. 1	15558927	14421292	0.926882	1.36953e+07	0.949656
			βCC mock-inoculated 6 dpi rep. 2	11692926	10605193	0.906975	10074178	0.949929
			βCC mock-inoculated 6 dpi rep. 3	18045562	16998681	0.941987	16129476	0.948866
	Pv-inoculated	Control	Control Pv-inoculated 6 dpi rep. 1	17319483	16068065	0.927745	13915128	0.866011
			Control Pv-inoculated 6 dpi rep. 2	17220003	16249138	0.94362	13955444	0.858842
			Control Pv-inoculated 6 dpi rep. 3	15460302	13882403	0.897939	1.24276e+07	0.895208
		2PE-treated	2PE Pv-inoculated 6 dpi rep. 1	17356400	16593990	0.956073	15211058	0.916661
			2PE Pv-inoculated 6 dpi rep. 2	17907013	16889947	0.943203	1.55159e+07	0.918645
			2PE Pv-inoculated 6 dpi rep. 3	15367239	13745537	0.89447	12751493	0.927682
		βCC-treated	βCC Pv-inoculated 6 dpi rep. 1	17020717	15650726	0.91951	14723875	0.940779
			βCC Pv-inoculated 6 dpi rep. 2	16628072	15133055	0.910091	1.43051e+07	0.945288
			βCC Pv-inoculated 6 dpi rep. 3	16307295	14728501	0.903185	1.40319e+07	0.952706

## Sheet: Table S3
Table S3. Expression levels of grapevine transcripts.
For each grapevine transcript (V. vinifera PN40024.v4), expression levels are reported as fragments per kilobase million (FPKM) for each sample of grapevine leaf disks treated with water (Control; CTR), 2-phenylethanol (2PE), or β-cyclocitral (βCC), inoculated with Plasmopara viticola (P. viticola-inoculated; Pv) or water (Mock-inoculated; Mk), and collected in triplicate (named rep 1, rep 2, and…
Transcript ID	H2O_1dpi_Pv_rep. 1	H2O_1dpi_Pv_rep. 2	H2O_1dpi_Pv_rep. 3	BCC_1dpi_Pv_rep. 1	BCC_1dpi_Pv_rep. 2	BCC_1dpi_Pv_rep. 3	2PE_1dpi_Pv_rep. 1	2PE_1dpi_Pv_rep. 2	2PE_1dpi_Pv_rep. 3	H2O_1dpi_Mock_rep. 1	H2O_1dpi_Mock_rep. 2	H2O_1dpi_Mock_rep. 3	BCC_1dpi_Mock_rep. 1	BCC_1dpi_Mock_rep. 2	BCC_1dpi_Mock_rep. 3	2PE_1dpi_Mock_rep. 1	2PE_1dpi_Mock_rep. 2	2PE_1dpi_Mock_rep. 3	H2O_6dpi_Pv_rep. 1	H2O_6dpi_Pv_rep. 2	H2O_6dpi_Pv_rep. 3	BCC_6dpi_Pv_rep. 1	BCC_6dpi_Pv_rep. 2	BCC_6dpi_Pv_rep. 3	2PE_6dpi_Pv_rep. 1	2PE_6dpi_Pv_rep. 2	2PE_6dpi_Pv_rep. 3	H2O_6dpi_Mock_rep. 1	H2O_6dpi_Mock_rep. 2	H2O_6dpi_Mock_rep. 3	BCC_6dpi_Mock_rep. 1	BCC_6dpi_Mock_rep. 2	BCC_6dpi_Mock_rep. 3	2PE_6dpi_Mock_rep. 1	2PE_6dpi_Mock_rep. 2	2PE_6dpi_Mock_rep. 3
Vitvi01g04000_t001	0	0	0.493351	0	0	0	0	0.888455	0	0	0	0	0	0	0	0	0	0	0	0	0	0	0	0	0	0	0	0	0	0	0	0.721444	0.432599	0	0	0
Vitvi01g04001_t001	0.669291	1.58116	1.56492	0	2.12028	0	2.03427	0.939401	1.28554	3.20431	1.2372	0.214844	0.633283	1.04488	0.79335	1.14115	1.30025	2.56427	0.172801	0.489277	2.44984	2.10815	1.87277	1.29119	0.652329	1.51875	1.17288	0.428178	2.05634	0.877636	0.207236	3.14661	1.8868	1.90913	1.75145	1.27985
Vitvi01g04002_t001	5.33808	8.40728	4.40519	1.27031	5.42591	1.5824	0.424178	4.84802	5.85891	8.41868	3.71486	2.82229	5.94222	6.66692	4.4665	2.14153	4.8802	7.21831	2.91857	3.06066	5.74685	1.79829	5.85753	2.82694	6.12093	2.28012	4.03529	2.00884	2.57268	6.99978	5.4447	11.2733	6.75978	2.93133	7.55975	3.30251
Vitvi01g04003_t001	0	0	0	0	0	0	0	0	0.841722	0	2.26821	0.9847	0	2.87341	0	0	0	0	0	0.747506	0	3.51359	0.953726	0	0.74746	0	0	0	0	3.01688	0.474916	5.24435	0.786165	0.795469	0	1.09987
Vitvi01g04004_t001	0.536002	0.337674	0.751962	0.289122	0	0.216092	0	0.150464	0.70596	1.0949	0.951184	0.825878	0.270488	0.80332	0.762427	0	0.555363	0.136906	0	0.835921	0.261595	0	0	0.275746	1.2538	0.583821	0.25048	1.0973	0	0.843427	0	1.64943	0.439576	0.333584	0.224425	0.512486
Vitvi01g04005_t001	0.88619	4.18716	1.55405	3.58511	2.04175	1.56306	2.99281	4.35343	4.62012	4.5256	1.31052	1.70681	1.67703	3.87379	1.57568	3.02194	1.72163	8.20526	3.20322	2.37541	3.7844	4.31391	2.75521	2.84938	2.37526	3.82079	1.8118	5.66939	3.63033	2.0336	3.84154	2.27255	3.63383	2.52782	3.01477	4.23655
Vitvi01g00002_t001	0	0	0	0	0	0	0	0	0	0	0	0	0	0	0	0	0	0	0	0	0	0	0	0	0	0	0	0	0	0	0	0	0	0	0	0
Vitvi01g00002_t002	0	0	0	0	0	0	0	0	0	0	0	0	0	0	0	0	0	0	0	0	0	0.0752499	0	0	0	0	0	0	0	0	0	0	0	0	0	0
Vitvi01g01833_t001	0	0	0	0	0	0	0	0	0	0	0	0	0	0	0	0	0	0	0	0	0	0	0	0	0	0	0	0	0	0	0	0	0	0	0	0
Vitvi01g00005_t001	0	0	0	0.0618833	0.0528647	0.0925041	0	0	0	0.058588	0	0	0.0578951	0	0	0.187785	0.0594347	0	0.0473927	0	0	0	0	0	0.0894544	0	0	0	0.125328	0.0601755	0	0.078454	0	0.0476	0.0480356	0
Vitvi01g00005_t002	0	0	0	0	0	0	0	0	0	0	0	0	0	0	0	0	0	0	0	0	0	0	0	0	0	0	0	0	0	0	0	0	0	0	0	0
Vitvi01g01834_t001	24.7522	22.1992	29.7414	10.199	15.4451	14.8991	37.1521	21.7135	26.79	35.1124	27.9615	25.6022	22.9868	18.0331	31.3778	32.3556	36.5103	27.6598	35.8587	31.1633	52.0123	61.4273	46.1735	51.731	40.8783	39.9414	34.5403	33.8697	30.5136	27.4986	41.3013	31.7373	37.3564	37.4419	47.1408	53.5777
Vitvi01g04006_t001	0	0	0	0	0	0	0	0	0	0	0	0	0	0	0	0	0	0	0	0.396636	0	0	0	0	0	0	0	0	0	0	0	0	0	0	0	0
Vitvi01g00006_t001	30.049	33.6264	35.0529	30.7464	26.3035	29.3893	34.9395	38.1527	38.1884	32.6426	30.9891	31.3911	34.3765	32.4266	32.6506	34.4257	37.6378	35.5986	29.7397	32.9183	37.6281	38.5692	36.509	32.7988	34.3614	34.3626	33.6043	39.6279	43.7319	45.5381	38.4411	33.2903	37.3566	38.0037	37.9032	37.5829
Vitvi01g01835_t001	0.528777	0.832805	0.309094	0	0	0	0	0	0.290185	0	0	0	0	0	0	0	0.342423	0.337652	0	0.515408	0	1.81697	0.328798	1.02011	0	0.23998	0	1.01485	1.08308	0	1.30982	1.356	1.62619	0	0.276749	0.758365
Vitvi01g01836_t001	0	0	0	0	0	0	0.641316	1.33268	0	1.21221	0	0	0.598939	0	0	0	0	0.6063	0	0.462742	0.868868	0.54377	0	0	0.462713	0	0	0.607434	0	2.49012	1.17598	0	0.486673	0	0.49694	0
Vitvi01g04007_t001	0	0	0	0	0	0	0	0	0	0	0	0	0	0	0	0	0	0	0	0	0	0	0	0	0	0	0.854849	0	0	0	0	0	0.750102	0	0	0
Vitvi01g00008_t001	0.649018	0	0.25292	0.583471	0.498438	0.218045	0	0	0	0	0.319928	0.694454	0.272934	0	0.25644	0	0.280192	1.2433	0	0.21087	0	0.247794	0.807132	1.11296	0.421714	0.392733	0	0	0	0	0	0.739709	0	0.6732	0.679361	0.620543
Vitvi01g00011_t001	0	0	0	0	0	0	0	0	0	0	0	0	0	0	0	0	0	0	0	0	0	0	0	0	0	0	0	0	0	0	0.229549	0	0	0	0	0
Vitvi01g00012_t001	8.87268	5.1544	8.24735	7.64968	8.12667	9.16255	7.36832	8.37038	10.2173	8.54224	11.5079	10.3654	9.72574	8.53814	19.1381	7.73764	7.72377	7.52328	2.92921	5.45839	7.63125	9.57961	12.5718	8.79237	7.23014	7.65746	6.54232	7.81652	5.66067	6.19881	12.1601	10.0711	8.87195	5.20512	4.41537	7.57943
Vitvi01g01837_t001	0	0	0	0	0	0	0	0	0	0	0	0	0	0	0	0	0	0	0	0	0	0	0	0	0	0	0	0	0	0	0	0	0	0	0	0
Vitvi01g01837_t002	0	0	0	0	0	0	0	0	0	0	0	0	0	0	0	0	0	0	0	0	0	0	0	0	0	0	0	0	0	0	0	0	0	0	0	0
Vitvi01g01837_t003	1.78888	2.35743	2.13404	0.984619	0.757012	0.883094	0.739755	1.28103	1.28223	1.77116	2.05156	1.1719	0.829046	1.32228	1.94736	1.84249	1.84404	1.30548	1.35731	2.06391	2.93989	1.54718	2.36089	0.704302	1.24539	1.52431	1.9193	0.840806	1.346	1.48404	1.22084	1.12345	1.30987	0.833094	1.14643	1.1519
Vitvi01g00013_t001	0	0	0	0	0	0	0	0	0	0	0	0	0	0	0	0	0.611228	0	0	0	0	0	0	0	0	0	0	0	0	0	0	0	0	0	0	0
Vitvi01g00014_t001	0	0.570662	0.462109	0.088838	0.151782	0.199195	0.26698	0.277397	0.144613	0.294376	0.730673	0.38065	0.207782	0.0822783	0.15618	0.404368	0.511937	0.462738	0.816427	0.481598	0.32152	0.980942	0.737352	0.974374	0.192627	0.418577	0.538752	0.505749	0.494772	0.518318	0.979121	0.506819	0.371437	0.478333	0.310314	0.188965
Vitvi01g01838_t001	38.1645	33.5338	38.8879	51.8986	35.4495	43.2433	35.8172	39.6958	31.8351	24.7214	26.0212	26.6167	30.815	34.4192	25.0479	34.3028	27.5761	37.453	63.3114	56.3085	64.3091	49.8793	38.4693	39.2675	50.6667	55.8633	50.5942	17.9905	23.808	20.9662	26.5698	27.06	30.8869	37.2529	41.4626	35.3378
Vitvi01g00015_t001	0	0	0	0	0	0	0	0	0	0	0	0	0	0	0	0	0	0	0	0	0	0	0	0	0	0	0	0	0	0	0	0	0	0	0	0
Vitvi01g00019_t001	0	0	0	0	0	0	0	0	0	0	0	0	0	0	0	0	0	0	0	0	0	0	0	0	0	0	0	0	0	0	0	0	0	0	0	0
Vitvi01g00023_t001	39.6259	35.8087	27.8464	31.39	34.2986	28.5898	32.1761	33.7355	33.5104	37.4591	26.2579	35.7273	35.2403	38.2671	34.2657	38.9872	33.6535	34.7056	35.5563	38.8352	43.5928	38.0708	41.8742	34.9507	29.7577	30.5626	33.8984	34.7705	31.9338	32.6532	29.3665	29.0598	34.6282	33.6904	29.0123	31.0552
Vitvi01g00024_t001	15.1881	14.9658	15.8441	10.1881	12.5616	12.5603	16.7293	17.0542	15.6442	19.8879	18.1988	17.6015	14.0517	15.9534	13.1102	17.8483	17.0481	19.1979	14.881	15.1837	16.2506	20.6972	21.1161	17.4302	17.3084	13.5031	15.4691	21.8249	22.016	22.2652	17.3641	16.911	20.9992	20.0359	22.0129	19.5113
Vitvi01g00025_t001	0.592523	0.169673	0.377843	0.290554	0.186157	0.217162	0.291061	0.378023	0.295607	0.618933	0.318632	0.414984	0.203871	0.201825	0.1277	0.293894	0.418585	0.825507	0.222517	0.157511	0.525781	0.24679	0.602896	0.484946	0.315004	0	0.440511	0.758131	0.882656	0.423802	0.266859	0.368356	0.220877	0.335236	0.394688	0.309014
Vitvi01g00025_t002	0.507468	0.599434	0.395518	0.456217	0.194865	0.51147	0.571268	1.18712	0.835474	0.431924	0.250152	0.651594	0.426815	0.422531	0.601533	0.40378	0.328624	0.432061	0.436736	0.577078	1.18675	0.532814	0.841464	0.54389	0.61826	0.614158	0.197621	0.649304	1.15493	1.10907	0.733274	0.86757	0.650274	0.789564	0.708258	0.687372
Vitvi01g00026_t001	0	0	0	0	0	0	0	0	0	0	0	0	0	0	0	0	0	0	0	0	0	0	0	0	0	0	0	0	0	0	0	0	0	0	0	0
Vitvi01g00026_t002	0	0	0	0	0	0	0	0	0	0	0	0	0	0	0	0	0	0	0	0	0	0	0	0	0	0	0	0	0	0	0	0	0	0	0	0
Vitvi01g00026_t003	0.766241	0.965442	1.61245	0.826626	1.29462	1.13268	1.51813	0.788684	1.23347	1.17391	1.9641	2.0989	1.41781	0.893187	1.39268	1.46323	1.58784	2.15286	1.68817	2.14102	0.872578	0.643608	1.27055	1.18258	1.39407	0.880967	2.68555	0.653602	2.02288	2.1435	1.51843	1.1353	1.36152	1.32465	1.17636	0.732622
Vitvi01g00027_t001	1.20713	0.543199	1.51205	0.348821	0.397314	0.955943	1.28125	1.0892	0.378547	0.990739	1.97641	0.774986	0.761461	1.07688	0.919857	1.41133	0.558365	1.81693	1.06856	1.59684	1.47285	1.33327	1.50122	1.77432	1.34462	1.40874	1.30954	0.661939	1.05966	0.734922	2.563	1.03186	1.54683	1.87817	2.97842	1.23661
Vitvi01g04008_t001	0.731717	0	0	2.96018	0	1.47497	1.9769	0	0	0.934183	0	2.81859	2.30784	1.82774	0	1.99615	1.89537	1.86896	3.02269	0.356609	0.892782	2.51431	0.454989	6.58755	2.49611	1.32833	0.854849	0	3.99669	0.959495	3.17191	2.50189	0.375051	1.89745	3.0637	2.44865
Vitvi01g00028_t001	10.6682	10.8013	9.20554	11.3034	14.3378	10.8803	20.4159	15.6866	15.1939	17.025	16.9032	15.1656	15.7021	11.8963	8.12931	22.8667	21.7122	17.0305	10.7551	13.7408	20.1445	20.0745	23.2175	24.1743	10.3978	9.10687	14.9857	17.8748	18.036	19.9844	15.7297	24.5349	18.0968	17.2571	18.3456	19.3073
Vitvi01g00029_t001	0	0	0	0	0	0	0	0	0	0	0	0	0	0	0	0	0	0	0	0	0	0	0	0	0	0	0	0	0	0	0	0	0	0	0	0
Vitvi01g00029_t002	0	0	0	0	0	0	0	0	0	0	0	0	0	0	0	0	0	0	0	0	0	0	0	0	0	0	0	0	0	0	0	0	0	0.045589	0	0
Vitvi01g00030_t001	0	0	0	0	0	0	0	0	0	0	0	0	0	0	0	0	0	0	0	0	0	0	0	0	0	0	0	0	0	0	0	0	0	0	0	0
Vitvi01g00031_t001	0	0.242032	0	0	0	0	0	0	0	0	0	0	0	0	0	0	0.199032	0	0.317412	0	0.562504	0	0.573338	0.592934	0.14978	0.139487	0	0	0.629537	0.201513	0.761329	0.525445	0.315072	0.1594	0	0.146932
Vitvi01g00033_t002	0	0	0.135266	0	0	0	0	0	0.507964	0.295433	0	0	0	0	0	0	0	0	0	0.112777	0	0	0	0	0	0	0	0	0	0	0	0	0	0	0	0
Vitvi01g00033_t001	0.219717	0.346046	0.513737	0	0	0	0.296808	0.462584	0.602886	0	0.649845	0	0	0.274412	0.260443	0.149848	0	0.561203	0.22691	0	0.13404	0.503324	0	0	0.107074	0.199432	0.25669	0	0	0	0.272128	0.375628	0.225237	0.227903	0.114994	0.210077
Vitvi01g00034_t001	14.2747	10.1705	14.503	35.6346	25.743	28.9458	22.3823	18.4853	24.8069	11.8243	12.4397	9.27353	17.3658	18.1466	18.935	16.4576	19.5884	25.8263	26.0619	30.0638	21.5637	15.377	14.6879	11.0373	49.3579	43.8836	35.4383	12.6112	9.39812	11.2533	13.6808	11.9115	9.05876	36.3113	37.9778	35.1772
Vitvi01g00035_t001	15.3118	14.3472	14.5586	10.128	12.5594	11.6233	13.3531	12.922	12.2853	18.5588	12.3249	12.7544	11.7372	11.3773	12.9233	17.3826	12.5513	11.2007	11.9599	13.8856	13.8934	15.8731	16.5112	12.5262	16.2461	9.93986	12.1709	11.7177	12.2408	15.1858	10.4424	15.9051	13.511	12.8667	11.4121	11.675
Vitvi01g00036_t001	0	0	0	0	0	0	0	0	0	0	0	0	0	0	0	0	0	0	0	0	0	0	0	0	0	0	0	0	0	0	0	0	0	0	0	0
Vitvi01g00036_t002	0	0	0	0	0	0	0	0	0	0	0	0	0	0	0	0	0	0	0	0	0	0	0	0	0	0	0	0	0	0	0	0	0	0	0	0
Vitvi01g00036_t003	0	0	0	0	0	0	0	0	0	0	0	0	0	0	0	0	0	0	0	0	0	0	0	0	0	0	0	0	0	0	0	0	0	0	0	0
Vitvi01g00037_t001	20.2437	18.0991	17.1717	16.9335	16.2191	17.642	20.4585	16.5568	17.6248	18.0722	21.6086	18.4688	12.9618	15.7782	10.3742	28.4432	26.3172	19.5358	22.6356	17.8032	19.6855	12.7267	16.4682	15.1713	17.5796	21.8287	22.6722	57.2565	59.3393	41.1155	8.766	14.5721	17.1636	12.1567	19.8359	19.2828
Vitvi01g00038_t001	53.5502	55.3689	56.7098	96.7309	87.7062	91.1949	71.7635	64.3461	64.9333	56.6254	50.4136	50.7485	73.159	77.9685	76.0621	73.0433	69.2636	61.9495	62.3081	63.134	64.5144	62.6783	67.8326	62.9806	84.7272	74.7146	71.647	52.8419	67.111	51.7803	42.706	48.6888	47.8699	60.0391	61.4436	61.2168
Vitvi01g01840_t001	3.87341	2.9116	2.98461	5.22334	4.66493	2.12943	7.01626	3.45968	5.02432	5.16997	3.90553	4.29529	5.44201	2.63872	7.20013	4.32278	3.19242	4.04735	2.90926	2.57419	2.57783	4.23492	3.72227	3.62305	4.89067	3.91534	3.18823	3.26647	2.28398	2.8859	4.57932	3.311	5.41464	5.20479	4.4231	3.53513
Vitvi01g00039_t001	0	0	0	0	0	0	0	0	0	0	0	0	0	0	0	0	0	0	0	0	0	0	0	0	0	0	0	0	0	0	0	0	0	0	0	0
Vitvi01g00039_t002	0.0518802	0	0	0	0.11953	0.104579	0	0	0.0569422	0	0.153443	0.0666146	0	0	0	0.212296	0.0671927	0.0662566	0	0	0.0633	0	0	0	0	0	0	0.0663805	0.141687	0.0680301	0	0	0	0	0.0543057	0
Vitvi01g00039_t003	0	0	0	0	0	0	0	0	0	0	0	0	0	0	0	0	0	0	0	0	0	0	0	0	0	0	0	0	0	0	0	0	0	0	0	0
Vitvi01g00039_t004	0	0	0	0	0	0	0	0	0	0	0	0	0	0	0	0	0	0	0	0	0	0	0	0	0	0	0	0	0	0	0	0	0	0	0	0
Vitvi01g00041_t001	5.60228	4.36426	5.21148	2.03084	2.49822	3.94645	8.05617	7.86323	10.3143	7.69078	10.601	10.442	6.00386	5.41695	7.92601	9.36711	12.4051	11.4629	8.9585	8.27903	11.3189	10.6257	11.8366	10.1493	7.92624	9.89674	6.12276	23.8166	25.171	27.3311	14.5488	9.26871	10.498	10.9347	8.51254	10.5402
Vitvi01g04009_t001	3.5187	1.84728	6.85612	3.16333	0	1.18215	3.96107	5.76189	7.08037	6.73848	8.67256	11.2951	5.91892	3.66219	11.8176	3.1997	3.03816	4.49375	6.66215	6.85947	7.87092	5.37373	17.5037	9.80521	6.85905	7.45231	6.16622	28.5137	19.2194	18.4562	11.6215	5.01298	9.01777	8.5162	7.36641	3.92504
Vitvi01g00042_t001	38.4598	33.1993	37.558	41.5453	44.4217	40.142	49.0106	55.7593	56.5611	46.1904	44.8857	37.4762	52.2287	50.6918	56.1599	59.0258	57.5552	56.6887	40.7132	34.277	44.0197	44.8061	40.7715	36.6256	49.4368	45.4876	47.5956	34.3621	33.6278	30.2326	44.9353	42.1014	45.192	47.8292	46.994	50.6771
Vitvi01g00043_t001	5.70618	7.82545	6.67104	3.40248	4.427	4.38185	6.76441	5.88421	7.15764	5.69922	5.51082	6.72868	5.68078	6.35097	4.73931	6.08899	5.88213	6.69252	6.89522	5.82677	5.96762	10.8041	9.79968	9.6853	5.52374	4.93274	4.67102	5.26469	6.41374	8.14419	8.36542	7.43261	6.64541	4.63034	5.36347	5.27025
Vitvi01g00045_t001	16.2894	18.7358	18.3326	20.7815	14.4047	24.8652	18.9917	18.2148	16.766	18.2942	15.8928	17.1839	22.0856	21.0197	20.3503	15.4887	19.1713	17.3505	18.498	18.9081	17.8133	14.7869	19.4172	16.6906	18.7752	18.6506	17.2143	10.8103	11.7217	11.8766	17.2451	18.0263	19.0545	18.4387	16.3434	13.7652
Vitvi01g04010_t001	0	1.04679	0	0	1.53131	0.669884	0	0.932877	0.729492	0	0.98289	0	0	0	0	0	0	0	2.05921	1.29568	0	0.761278	0.413281	0	0	0.603282	0	0	0.453791	0.871542	0	0	1.36269	0	0.695716	0
Vitvi01g00046_t001	0.312978	0.492929	0.365899	0.844106	0.360545	0.630892	0.845581	1.20804	0.515273	0.799158	1.61994	0.602799	0.789706	1.07495	0.556487	0.213453	1.21606	0.899339	0.323225	0.686396	0.954675	1.25469	0.583838	1.81138	0.762615	0.781228	0.365645	0.500567	0.213689	0.71821	0.193818	1.87274	0.802104	0.649277	0.819025	0.748115
Vitvi01g00047_t001	1.66792	2.1493	0.354537	1.43132	1.22272	1.98673	1.43382	1.17053	0.998545	1.64548	1.12117	1.75224	0.95648	0.568127	1.70749	2.79214	3.33851	1.74282	1.80083	1.55186	1.75756	2.34462	2.82854	0.975072	1.47787	0.619339	1.59431	1.16406	1.44937	3.57895	0.938997	2.07381	1.24352	1.25823	2.1427	1.52226
Vitvi01g00048_t001	0.281496	0.997529	0.658188	1.3286	1.62139	1.41858	0.855591	0.197551	0.0772404	0.359386	0.416283	0.361443	0.621487	1.58207	0.333674	0.191982	0.36458	0.3595	0.290712	0.685947	0.343459	0.725453	0.175037	0	0.342952	0.447138	0.0822163	0.0900432	0	0.184562	0	0	0.144284	0.218988	0.810305	0.269145
Vitvi01g00048_t002	0	0	0	0	0	0	0	0	0	0	0	0	0	0	0	0	0	0	0	0	0	0	0	0	0	0	0	0	0	0	0	0	0	0	0	0
Vitvi01g00048_t003	1.18159	0.930479	0.431682	2.78842	1.95668	2.8284	0.997603	0.518265	0.162109	0.377133	1.0921	0.189646	1.67703	2.21359	1.66322	1.20878	1.33904	0.471567	1.60161	1.36766	1.98231	0.253759	1.46945	0.759834	1.00769	0.536251	2.32946	0.755918	0.80674	0.193676	1.18905	1.13628	0.681343	1.14901	2.16445	1.05914
Vitvi01g00049_t001	51.891	53.8199	51.1644	86.2342	72.9761	91.5757	76.1267	70.3086	73.7697	68.7155	59.4988	64.1481	88.156	91.5972	90.6456	73.3242	75.0575	69.418	64.7344	68.9537	74.6917	50.5851	50.7812	43.5212	75.8963	79.6896	68.0161	34.3478	39.113	39.8308	47.4387	41.3386	46.4345	60.0428	60.6621	53.7541
Vitvi01g00050_t001	0	0	0	0	0	0	0	0	0	0	0	0	0	0	0	0	0	0	0	0	0	0	0	0	0	0	0	0	0	0	0	0	0	0	0	0
Vitvi01g00050_t002	0.420364	0.132412	0.196578	0.226746	0	0.169472	0.113571	0.590014	0.369104	0.966023	0.372987	1.61925	0.212133	0	0.199313	0.114677	0.871097	0.10737	0.173651	0.737526	0.512895	0.674076	0.522773	0	0.409711	0.381556	1.17865	0.752997	0.918425	1.43317	1.24953	0.574925	1.03422	0.959258	0.176007	0.401921
Vitvi01g00051_t001	61.1892	55.2605	64.6806	47.0599	42.3805	45.944	59.1512	53.2293	58.6477	50.9532	51.7474	51.7306	56.3163	53.3887	61.9934	59.469	57.4465	70.7775	44.1469	38.8089	53.8877	65.5361	64.6875	72.1287	64.8004	56.7419	52.8134	73.6931	77.8727	64.7352	67.7031	74.2127	60.9815	67.7853	68.1087	64.3821
Vitvi01g01841_t001	21.1996	15.9818	21.384	12.8123	14.1467	17.1325	19.0337	21.4093	23.1262	23.2698	21.5057	25.9757	22.75	21.6336	23.7501	26.1836	24.2758	24.1026	20.492	19.5927	23.5791	24.0598	20.3359	20.7815	22.4262	18.6558	16.31	21.5014	17.122	20.0017	20.2528	27.0717	18.8832	24.6711	19.2139	20.1459
Vitvi01g00052_t001	4.92447	1.97699	1.69328	1.3021	1.11233	1.16784	3.65224	1.62632	3.81526	4.06811	5.85451	6.69501	2.68	1.68833	1.60239	1.9756	2.12598	2.71294	1.79495	1.31764	1.64938	3.53911	2.16147	1.7386	1.59989	0.964082	1.6921	2.22383	4.08742	4.05172	3.82692	2.64122	5.34516	2.00312	1.41502	1.47715
Vitvi01g00053_t001	5.95776	4.2376	3.48258	1.29582	1.77116	3.00237	5.84139	5.39495	6.32813	3.31241	10.0894	8.14335	2.18216	2.64031	4.784	7.60219	5.84938	2.45442	3.67185	2.90357	3.04837	2.42141	2.62907	2.47175	2.71607	2.70387	3.59242	11.3115	9.57882	5.04024	5.59371	5.0927	3.25074	4.48529	2.81639	6.06388
Vitvi01g00054_t001	0	0	0	0	0	0	0	0	0	0	0	0	0	0	0	0	0	0	0	0	0	0	0	0	0	0	0	0	0	0	0	0	0	0	0	0
Vitvi01g00054_t002	0	0	0	0	0	0	0	0	0	0	0	0	0	0	0	0	0	0	0	0	0	0	0	0	0	0	0	0	0	0	0	0	0	0	0	0
Vitvi01g00054_t003	0.363266	0.762842	0	0	0	0.122044	0	0	0	0	0	0.777395	0	0.302464	0	0	0	0.46393	0.250107	0.708164	0	0	0.451765	0	0	0.219819	0	0	0	0	0	0	1.11718	0.502401	0.2535	0.115776
Vitvi01g00055_t001	42.5836	44.5361	45.9696	67.578	55.8983	61.3857	55.9425	59.652	48.3914	55.8619	48.3747	60.5859	56.0456	64.051	51.2703	55.8024	54.9355	44.661	32.573	35.1464	32.7667	23.7647	21.745	28.0833	32.1272	39.5635	31.7654	17.8764	18.7356	15.9072	21.5525	16.0191	25.5575	24.9054	19.7914	27.8368
Vitvi01g01842_t001	7.20339	10.5264	7.64004	4.80685	5.38954	3.89206	7.52382	9.79782	9.04734	7.96404	11.9704	10.3934	7.77616	7.32711	8.36256	7.59706	10.676	10.3376	9.12648	9.55472	8.15474	16.0762	12.0983	12.5118	6.58656	5.93171	8.7626	14.9178	11.2561	14.2173	11.0371	11.5532	12.8656	10.3218	9.7167	8.80444
Vitvi01g00056_t001	65.2558	63.9493	62.8686	42.8583	58.1899	53.9561	63.3387	54.6157	60.4815	59.5528	62.1902	52.7561	57.6288	45.1271	59.1597	57.1971	50.5532	60.3434	61.9011	54.654	68.709	73.6364	83.7083	78.7983	52.1773	56.5988	47.0128	50.406	68.6462	60.691	79.924	78.2997	75.4432	61.4198	57.4282	58.9265
Vitvi01g00058_t001	20.6027	21.1805	23.7091	15.306	15.6781	13.7712	18.7481	19.4042	21.5502	22.5263	20.0467	25.349	19.7488	15.8554	20.9146	18.4904	20.3437	19.442	16.2218	13.5801	16.7367	17.1904	14.7845	18.1263	24.5371	16.1617	16.1512	17.4823	12.1936	15.7301	19.6543	25.5662	22.4439	20.5892	25.2823	22.6305
Vitvi01g01843_t001	19.0365	24.9442	18.3953	6.81773	9.15222	9.93127	23.0675	24.04	19.365	26.4115	35.323	29.4111	16.4665	20.2316	22.0147	22.6587	18.6417	22.1374	10.2827	13.7278	13.0926	18.6725	23.8666	22.161	8.24624	7.11763	9.34196	12.7396	10.0738	12.3797	21.2772	15.5227	19.8321	9.73909	8.8562	9.61855
Vitvi01g00059_t001	0	0	0	0	0	0	0	0	0	0	0	0	0	0	0	0	0	0	0	0	0	0	0	0	0	0	0	0	0	0	0	0	0	0	0	0
Vitvi01g00059_t002	0	0	0	0	0	0	0	0	0	0	0	0	0	0	0	0	0	0	0	0	0	0	0	0	0	0	0	0	0	0	0	0	0	0	0	0
Vitvi01g00060_t001	94.6865	82.3755	85.2192	95.6629	77.3929	93.3125	85.6786	92.3971	83.635	99.9711	80.9032	73.7189	95.9445	93.1043	107.071	97.3779	86.038	88.6783	91.8884	82.3309	79.9533	104.322	75.8859	87.758	73.5366	68.8924	76.9074	71.9215	70.3947	79.6212	71.6669	65.0075	75.6496	58.3051	67.6488	67.2525
Vitvi01g00061_t001	91.0685	74.9286	81.9582	107.126	77.5388	77.813	39.4212	41.6656	51.8485	35.1157	38.1949	42.2795	45.4913	57.6723	53.5437	32.942	38.447	39.5534	67.3189	74.2169	62.5488	61.4714	49.5706	45.8723	75.5745	69.8228	58.6502	49.3555	48.0934	45.1573	53.938	48.5519	55.8192	45.8681	39.8509	47.5721
Vitvi01g00062_t001	27.2537	30.1938	27.3326	23.5104	24.7011	27.4013	22.6491	24.9392	23.5344	29.3368	29.5361	27.7893	24.6919	29.6999	23.6748	24.9652	21.2824	16.7205	28.8359	32.3594	28.6887	25.2484	24.34	25.4296	28.9719	29.8913	34.2591	21.7089	23.8982	19.7958	29.6182	26.8366	29.6504	33.1885	33.1427	31.359
Vitvi01g04011_t001	0	0	0	0	0	0	0	0	0	0	0	0	0	0	0	0	0	0	0	0	0	0	0	0	0	0	0	0	0	0	0	0	0	0	0	0
Vitvi01g00063_t001	0.0858527	0.135215	0.150554	0.231546	0	0.0865297	0.115975	0.241002	0.282688	0.328825	0.126961	0.220471	0	0.160837	0.407065	0.234209	0.111192	0.109643	0.0886636	0.543934	0.314252	0.295006	0.427072	0.331252	0.167354	0.0779266	0.1003	0.219696	0.117233	0.112578	0.318996	1.1008	0.748083	0.0890514	0.179733	0.246258
Vitvi01g01844_t001	0	0	0	0	0	0	0	0	0	0	0	0	0	0	0	0	0	0	0	0	0	0	0	0	0	0	0	0	0	0	0	0	0	0	0	0
Vitvi01g01844_t002	1.19812	0.776998	1.5243	2.99375	1.78616	1.74032	1.38048	1.38489	1.31502	1.12473	0.729568	0.58821	2.04504	1.62841	1.62906	1.77845	1.23227	1.08009	0.873421	1.54565	1.59084	3.18862	1.40236	2.62865	2.33551	1.82317	1.11155	0.991934	0.962385	1.34004	1.52756	2.04831	1.87846	1.35241	1.18036	1.88679
Vitvi01g00064_t001	4.31324	3.93291	3.75981	0.204086	0.435858	0.457606	2.70886	4.03598	5.10783	7.29399	9.5678	8.50168	1.1456	1.27586	2.42183	5.00599	6.56635	8.35935	2.73519	4.79425	2.30819	14.7344	14.4923	15.9122	3.09763	2.54134	3.58039	3.48554	2.89324	5.95361	13.5428	12.872	14.1957	8.16299	7.20799	4.19635
Vitvi01g00065_t001	0	0	0	0.206041	0	0.307993	0	0	0.503098	0	0	0	0	0	0.181113	0	0	0	0	0	0	0	0	0	0	0.346714	0	0	0	0	0	0	0	0.316968	0.159935	0.146088
Vitvi01g00066_t001	4.89384	2.49016	3.87291	2.03058	2.77545	2.73181	4.47509	4.43836	2.39644	2.1147	1.11341	0.870056	4.55932	2.82097	7.76437	3.18359	15.3094	9.51918	1.08857	1.17418	3.49078	10.0035	4.9625	4.45428	1.10073	1.77682	1.58327	1.63766	1.33653	3.35672	4.28948	4.11891	4.6309	1.40571	1.18215	1.36775
Vitvi01g00067_t001	2.16862	2.9601	0.845105	0.292441	0	0.510002	2.24596	1.21753	1.98351	1.01518	0.962104	0.928177	1.09437	1.98621	1.19961	1.77482	4.40029	5.35449	1.11981	1.0569	0.881993	0.165595	1.52827	1.30159	0.493188	0.52491	3.04026	2.40478	2.36904	0.75832	1.79062	0.741497	2.89005	1.04973	1.81601	3.87049
Vitvi01g04012_t001	16.8288	17.8373	17.5297	17.7463	20.0296	17.5242	31.1372	34.4791	32.0393	27.7985	30.6662	33.0781	27.1679	25.7994	21.7444	35.6831	26.9607	32.7984	23.5574	20.2126	27.345	29.1417	36.7986	32.7223	21.9992	24.9759	20.872	25.2061	22.2176	32.4214	26.8688	25.089	29.0252	25.4805	32.476	27.5291
Vitvi01g04013_t001	0	0.247761	0	0	0	0	0	0	0	0	0	0	0	0	0	0	0	0	0	0	0	0	0	0	0	0	0	0	0	0	0	0	0	0	0	0.075205
Vitvi01g04013_t002	0	0	0	0	0	0	0	0	0	0	0	0	0	0	0	0	0	0	0	0	0	0	0	0	0	0	0	0	0	0	0	0	0	0	0	0
Vitvi01g04013_t003	0	0	0	0	0	0	0	0	0	0	0	0	0	0	0	0	0	0	0	0	0	0	0	0	0	0	0	0	0	0	0	0	0	0	0	0
Vitvi01g00070_t001	37.3902	38.7776	37.3585	37.2639	45.3359	41.381	46.7055	36.9475	41.2541	37.0352	41.6397	44.1417	35.6885	53.5678	43.5447	42.2476	45.7121	43.3191	38.6144	38.4235	40.8268	35.6263	35.7499	39.9194	37.2724	34.2949	38.8626	36.865	36.9292	33.2302	43.2275	38.8461	41.6861	38.4437	41.6744	41.8229
Vitvi01g04014_t001	41.4953	52.6224	43.4715	39.2424	58.3555	46.1677	69.1582	52.1907	54.4162	52.289	53.3949	40.8251	51.6706	53.1711	45.3541	41.1638	68.3997	38.541	31.1664	53.578	51.9442	32.7144	44.9025	42.2786	38.8679	45.4907	40.2934	42.7503	32.3786	48.0526	40.7144	47.9078	50.272	35.2156	45.6916	29.8848
Vitvi01g00071_t001	47.6018	44.8692	50.2228	51.487	48.2935	50.2035	47.0099	50.1096	51.5537	42.9327	39.1304	47.9824	43.0505	49.8809	48.4104	50.0499	45.6549	44.2129	47.531	50.2209	52.25	48.0689	51.9669	48.7572	48.109	47.0942	53.927	42.3346	46.3503	42.7955	44.9434	48.936	45.517	52.6016	54.2155	52.4093
Vitvi01g00072_t001	0	0	0	0	0	0	0	0	0	0	0	0	0	0	0	0	0	0	0	0	0	0	0	0	0	0	0	0	0	0	0	0	0	0	0	0
Vitvi01g00073_t001	0	0.240181	0.356571	0	0	0	0.412012	0	0.167379	0	0	0	0	0	0	0.416023	0.0987548	0	0	0	0	0	0	0	0	0	0.178162	0.195122	0.208241	0	0	0	0	0	0.159629	0.145808
Vitvi01g01845_t001	7.90636	7.86457	12.4054	4.86328	7.11062	6.01148	7.7761	5.25656	6.85088	6.28665	10.2562	7.12409	5.33732	6.06332	5.83687	6.90579	7.72486	5.58007	5.37185	5.34045	5.33107	5.00458	6.555	6.68984	7.90878	6.23216	5.67173	4.61439	3.97758	5.54755	5.66925	8.29975	5.54554	5.39535	6.75147	6.56481
Vitvi01g01846_t001	636.643	616.492	616.993	736.854	669.868	691.263	534.121	570.445	590.423	556.432	650.381	508.413	749.31	649.242	621.891	515.016	743.23	549.385	540.652	460.379	465.171	414.006	409.764	411.402	561.793	533.712	552.132	711.448	580.853	628.994	580.785	547.346	460.414	594.063	561.31	593.567
Vitvi01g00074_t001	0	0	0	0	0	0	0	0	0	0	0	0	0	0	0	0	0	0	0	0	0	0	0	0	0	0	0	0	0	0	0	0	0	0	0	0
Vitvi01g00074_t002	3.48937	3.14037	4.80786	6.21792	6.67557	2.70047	7.49138	4.89761	8.20679	4.37534	7.64812	6.80059	15.8794	10.2724	6.57355	10.709	16.2209	16.2337	2.63836	3.21895	2.35681	2.28383	1.6273	1.52264	2.97583	2.99756	2.69344	3.66739	2.04206	3.18657	1.85217	2.98272	1.53302	4.84739	7.95725	5.12357
Vitvi01g00074_t003	0	0	0	0	0	0	0	0	0	0	0	0	0	0	0	0	0	0	0	0	0	0	0	0	0	0	0	0	0	0	0	0	0	0	0	0
Vitvi01g00074_t004	0	0	0	0	0	0	0	0	0	0	0	0	0	0	0	0	0	0	0	0	0	0	0	0	0	0	0	0	0	0	0	0	0	0	0	0
Vitvi01g00074_t005	0	0	0	0	0	0	0	0	0	0	0	0	0	0	0	0	0	0	0	0	0	0	0	0	0	0	0	0	0	0	0	0	0	0	0	0
Vitvi01g00075_t001	20.464	20.3297	18.9554	6.36828	7.07225	7.93284	15.7359	17.0127	22.979	10.8525	16.5281	21.2229	16.682	7.27427	18.6594	15.6743	18.9605	25.5316	21.4591	18.7191	24.2003	23.259	19.3807	18.0186	15.9563	19.432	18.7583	62.8407	63.4114	50.5724	34.3139	30.6794	34.3719	26.6147	26.1992	27.9947
Vitvi01g00076_t001	0	0	0	0	0	0	0	0	0	0	0	0	0	0	0	0	0	0	0	0	0	0	0	0	0	0	0	0	0	0	0	0	0	0	0	0
Vitvi01g00076_t002	0	0	0	0	0	0	0	0	0	0	0	0	0	0	0.0648725	0	0	0	0.05652	0	0	0	0	0	0	0	0.127875	0	0.0747323	0	0	0	0	0	0	0
Vitvi01g00077_t001	0	0	0	0	0	0	0	0	0	0	0	0	0	0	0	0	0	0	0	0	0	0	0	0	0	0	0	0	0	0	0	0	0	0	0	0
Vitvi01g00077_t002	0	0	0	0	0	0	0	0	0	0	0	0	0	0	0	0	0	0	0	0	0	0	0	0	0	0	0	0	0.108046	0	0	0	0	0	0.165647	0
Vitvi01g00078_t001	1.20211	1.48169	1.46647	0.563844	0.842925	0.210711	1.55328	1.32046	1.72095	2.00182	1.08208	1.07375	1.12095	1.24025	1.48688	1.49711	2.50459	0.734235	1.18749	1.06983	0.892782	3.17282	2.07995	2.62158	1.1207	0.996245	1.34333	2.00621	2.99752	2.60434	2.13619	2.76995	3.42904	1.84324	2.13365	2.04887
Vitvi01g00079_t001	2.04797	1.70234	2.12823	1.30414	1.04855	1.14673	1.69066	2.15587	2.31023	2.46939	1.85081	2.99484	2.08133	1.34994	2.49502	1.39673	1.76829	2.32487	2.11502	2.66159	2.0129	2.41089	3.04213	1.82913	2.3842	2.47853	1.59507	3.56662	3.34032	3.58066	2.32512	3.69573	2.21606	2.89138	2.38191	2.61082
Vitvi01g00080_t001	14.6306	14.7811	16.5503	12.4854	11.5395	11.7522	19.5932	21.0674	23.723	17.1055	21.3089	20.571	17.4214	15.6679	17.9793	27.2837	24.0646	26.2717	14.1306	12.351	15.3064	18.9294	14.4616	13.6147	15.0298	13.5093	14.4715	20.0944	19.3742	21.6297	21.095	20.7447	20.1811	18.0273	18.7876	15.9223
Vitvi01g01847_t001	4.8392	4.09306	1.67628	2.17523	1.85822	2.61932	2.90538	2.64141	3.54091	4.57645	2.91554	4.60264	4.07009	1.34308	5.52374	3.17813	1.9731	3.20453	2.59137	1.31024	4.37363	4.4137	3.12051	4.14921	0.873437	2.44024	2.51268	3.21053	2.56978	3.52534	5.10561	5.20899	3.39906	2.69566	4.40881	3.25595
Vitvi01g00081_t001	65.0553	87.1199	57.1491	14.6213	19.4766	19.8187	54.3671	56.2306	60.5109	101.591	117.947	96.7457	50.079	33.0509	49.4488	51.8883	76.6401	72.0519	89.5804	70.7548	84.3082	130.715	121.128	137.322	59.8244	63.7199	54.7477	130.265	150.316	134.466	120.405	103.05	123.96	98.1689	98.4903	80.6506
Vitvi01g00082_t001	16.0913	19.5584	20.4481	12.029	16.1191	11.6348	15.8304	17.4301	16.5096	25.4565	24.3136	16.1698	17.2116	13.3252	13.4762	13.3602	13.3653	14.7427	17.702	18.0713	17.0725	17.8299	20.229	22.0452	15.6836	13.3357	9.39958	21.484	26.7498	21.5592	20.363	15.848	21.5161	13.0624	16.4775	21.7402
Vitvi01g01848_t001	0.178029	0.28039	0.728463	0	0.30763	0.179433	0.120247	0.749634	0.488499	0.340935	0.131637	0.228591	0.786107	0.0555868	0.211029	0.364252	0.46115	0.341044	0.551574	0.694113	0.325826	0.203914	0.1107	0.228968	1.12786	0.24239	0.207988	0.227788	0.486205	0.233449	0	0.15218	0.456256	0.138497	0.279529	0.0851092
Vitvi01g01849_t001	0	0	0	0	0	0	0	0	0	0	0	0	0	0	0	0	0	0	0	0	0	0	0	0	0	0	0	0	0	0	0	0.15201	0	0	0	0
Vitvi01g04015_t001	0	0	0	0	0	0	0	0	0	0	0	0	0	0	0	0	0	0	0.552808	0	0.489832	0	0	0	0	0.121466	0	0	0	0	0	0	0	0	0.280154	0
Vitvi01g01850_t001	0	0	0	0	0	0	0	0	0	0	0.75607	0	0.645011	0	0	0	0	0	0	0	0	0	0	0	0	0.232032	0	0	0	0.670417	0.633221	0	0	0	0	0
Vitvi01g01851_t001	0	0	0	0	0	0	0	0	0	0	0	0	0	0	0	0	0	0	0	0.086187	0	0	0	0	0.0861817	0	0	0	0	0	0	0	0	0	0	0.0845431
Vitvi01g04016_t001	0	0	0	0	0	0	0	0	0	0	0	0	0	0	0	0	0	0	0	0	0	1.34343	0	0	1.14317	0	0	0	0	0	0	0	0	0	0	0
Vitvi01g04017_t001	0	0	0	0	0	0	0	0	0	0	0	0	0.126568	0	0	0	0	0	0	0	0	0	0	0	0	0	0	0	0	0	0	0	0	0	0	0
Vitvi01g01852_t001	0	0	0	0	0	0	0	0	0.0446173	0	0	0	0.102571	0	0.096372	0	0	0	0	0.316985	0.247995	0	0	0	0.0396207	0	0	0.104025	0	0	0	0	0	0	0	0.15547
Vitvi01g01853_t001	0.621715	0.839297	1.76518	0.598849	0.460417	0.626618	0.119979	0.124661	0.194965	0.453568	0.262688	0.228082	1.56871	2.66223	0.736956	0	0	0.453712	1.55931	1.55828	1.67968	0.559514	0.662723	0.456916	1.21192	1.4511	0.674455	0.11364	0.424482	0.232929	0.440011	0.759204	0.500764	0.598816	0.371875	0.679357
Vitvi01g04018_t001	0	0	0	0	0	0	0	0	0	0	0	0	0	0	0	0	0	0	0	0	0	0	0	0	0	0	0	0	0	0	0	0	0	0	0	0
Vitvi01g00083_t001	0.557043	0.742351	0.551044	0.173349	0.641704	0.777373	0.289419	0.420998	0.423273	0.218824	0.506935	0.385134	0.702766	0.214065	0.457128	0.175342	0.221986	0.383064	0.354019	0.167064	0.470533	0.588954	0.69275	0.495988	0.70998	0.66119	0.800961	0.822386	0.526606	0.561882	0.955274	0.732556	0.702818	0.577798	0.852202	0.204847
Vitvi01g04019_t001	0	0	0	0	0	0	0	0	0	0	0	0	0	0	0	0	0	0	0	0	0	0	0	0	0	0	0	0	0	0	0	0	0	0	0	0
Vitvi01g04020_t001	0	0	0	0	0	0	0	0	0	0	0	0	0	0	0	0	0	0	0	0	0	0	0	0	0	0	0	0	0	0	0	0	0	0	0	0
Vitvi01g04021_t001	0	0	0	0	0	0	0	0	0	0	0	0	0	0	0	0	0	0	0	0	0	0	0	0	0	0	0	0	0	0	0	0	0	0	0	0
Vitvi01g04022_t001	50.1267	47.3687	38.8079	39.3561	34.647	41.5403	46.0458	43.1521	49.6381	45.2244	38.5469	40.9063	34.8522	40.6237	47.5345	56.2183	56.554	30.4437	32.9014	42.3448	29.0852	45.1663	56.5203	66.1883	49.942	39.8368	41.644	56.1555	48.0664	42.3598	39.1819	43.8005	41.1089	41.8265	42.2094	48.3534
Vitvi01g01854_t001	26.706	20.4621	30.3779	24.3333	26.1917	24.5523	34.1262	29.6326	21.9838	32.9437	25.3506	27.3399	22.7651	25.6917	31.8701	32.4893	29.2131	19.1273	25.7168	24.4479	24.4384	30.1755	30.0704	39.9171	27.0844	37.3434	33.519	28.3982	23.901	31.2335	19.2201	20.6689	25.8972	27.5139	28.5212	24.3266
Vitvi01g01855_t001	137.945	117.534	124.179	141.179	106.801	119.991	84.0187	92.084	83.8287	88.859	82.9521	73.4071	124.607	118.032	99.3105	78.3483	77.0082	78.285	164.243	157.683	160.041	100.639	105.754	92.6892	226.428	224.676	186.637	82.6804	104.661	99.2106	93.8174	97.0479	99.2266	169.15	168.725	158.88
Vitvi01g00085_t001	17.2577	18.3971	15.1539	16.7681	14.1074	17.3178	22.7529	20.203	22.9532	20.9264	18.0542	20.1753	19.4905	16.4712	20.0099	22.923	22.7417	22.1362	19.068	18.1436	19.2175	20.889	22.9615	20.8871	20.8234	17.6481	18.4009	21.2133	22.7939	22.1852	22.4944	24.0282	22.906	25.2095	24.2964	19.2746
Vitvi01g01856_t001	0	0	0	0	0	0	0	0	0	0	0	0	0	0	0	0	0	0	0	0	0	0	0	0	0	0	0	0	0	0	0	0	0	0	0	0
Vitvi01g01856_t002	0	0	0	0	0	0	0	0	0	0	0	0	0	0	0	0	0	0	0	0	0	0	0	0	0	0	0	0	0	0	0	0	0	0	0	0
Vitvi01g00086_t001	0	0	0	0	0	0	0	0	0	0	0	0	0	0	0	0	0	0	0	0	0	0	0	0	0	0	0	0	0	0	0	0	0	0	0	0
Vitvi01g00086_t002	0	0	0	0	0	0	0	0	0	0	0	0	0	0	0	0	0	0	0	0	0	0	0	0	0	0	0	0	0	0	0	0	0	0	0	0
Vitvi01g01857_t001	24.6476	19.4096	26.8204	25.056	26.2095	21.7845	33.5517	30.0709	27.0525	35.3406	25.2343	29.9436	34.4442	30.7833	27.4184	28.1888	28.7301	23.4872	26.2378	21.4372	21.2825	28.2312	24.5218	34.626	19.9575	26.1582	20.5997	22.8033	21.7475	21.3811	24.6565	25.6067	20.6022	24.5826	20.0446	28.0982
Vitvi01g01858_t001	8.80263	10.6429	7.32848	6.59468	3.78987	5.55623	7.38693	7.73758	7.07534	5.44888	5.65409	5.82258	7.17925	6.10774	7.27238	6.97371	7.02469	7.21071	6.33603	6.76006	7.75685	7.68916	10.5601	10.4064	6.15301	6.57759	5.8691	7.2242	7.40636	6.70417	5.17589	8.96859	8.24903	6.22541	7.91115	4.50576
Vitvi01g00087_t001	0	0	0	0	0	0	0	0	0	0	0	0	0	0	0	0	0	0	0	0	0	0	0	0	0	0	0	0	0	0	0	0	0	0	0	0
Vitvi01g00087_t002	0	0	0	0	0	0	0	0	0	0	0	0	0	0	0	0.263627	0	0	0	0	0	0	0	0	0	0	0	0	0	0	0	0	0	0	0	0
Vitvi01g00088_t001	0.633887	0.332784	1.18571	1.02576	0.292091	0.17037	0.456692	0.118628	0.463824	0.593475	0.499951	0.325567	0.746399	0.844465	0.100185	0.691706	0.656784	0.539695	0.349142	0.659052	0.773419	0.726051	0.945978	0.97831	0.164753	0.767155	0.493704	1.18955	0.115411	0.110828	1.36083	0.79471	0.866419	0.526004	0.619288	0.727291
Vitvi01g00089_t001	8.02398	7.69651	8.8165	7.64751	7.78398	6.74951	9.69833	8.80659	10.661	9.01183	7.94045	11	7.68743	6.63073	9.08222	9.05211	10.6267	9.55404	7.72594	8.70319	5.59441	8.776	10.2039	8.92317	9.46708	7.17367	7.25975	10.9614	8.40303	8.70223	10.2369	11.2424	9.33883	8.26036	8.39911	7.09509
Vitvi01g01859_t001	99.426	84.5238	97.9054	223.127	234.914	270.111	115.228	102.364	97.5541	84.3085	76.1657	76.9802	207.298	227.756	199.177	107.499	93.4055	105.225	132.418	125.571	129.724	112.489	96.2455	97.8834	141.11	155.34	138.583	28.2797	39.9644	44.1384	94.8479	90.2472	86.7499	99.8354	96.0796	88.0196
Vitvi01g00090_t001	0	0	0	0	0	0	0	0	0	0	0	0	0	0	0	0	0	0	0	0	0	0	0	0	0	0	0	0	0	0	0	0	0	0	0	0
Vitvi01g00090_t002	0.500568	0.262792	0	0	0.192215	0	0	0	0.0915681	0	0	0	0	0	0	0	0	0	0	0	0	0	0	0	0.162627	0.0757258	0	0	0	0.218797	0.206658	0	0.171048	0	0	0.31907
Vitvi01g00091_t001	30.1019	31.2011	28.7249	57.94	36.3069	39.2855	36.1454	39.3614	38.2631	35.1464	32.7207	25.9326	40.5733	47.7172	33.0893	34.5671	31.3225	27.7646	19.3964	20.0621	22.2879	15.1764	18.5577	21.6737	32.9751	29.0743	28.5547	10.3695	11.2423	9.10902	15.136	36.7273	19.9128	29.2219	31.2399	28.4122
Vitvi01g00092_t001	11.8419	11.2788	10.0138	9.65707	9.00455	12.6901	16.1232	13.1391	12.5349	15.5368	13.2898	17.9095	12.5777	12.8607	11.4847	15.131	14.4883	11.1781	11.8429	13.5499	15.1338	14.3678	13.5626	12.16	11.5418	11.2584	12.4129	12.9358	15.5951	15.1599	16.2898	12.323	14.6345	12.4773	10.4847	13.6942
Vitvi01g00094_t001	0	0	0	0	0	0	0	0	0	0	0	0	0	0	0	0	0	0	0	0	0	0	0	0	0	0	0	0	0	0	0	0	0	0	0	0
Vitvi01g00095_t001	4.38855	0.601027	1.33842	0.514609	1.31883	3.4616	4.12406	2.14249	0.418847	1.94882	0.846509	0.489995	0	0.953221	1.35705	1.04105	0.494247	1.46208	1.97054	1.11589	1.39684	0.437097	2.84749	0.981604	0	0	0.89166	0	1.0422	1.00081	0.945287	0	3.12961	0.791663	0.798908	0
Vitvi01g00096_t001	0	0	0	0	0	0	0	0	0	0	0	0	0	0	0	0	0	0	0	0	0	0	0	0	0	0	0	0	0	0	0	0	0	0	0	0.174503
Vitvi01g00097_t001	14.2423	15.3814	14.5891	10.3346	14.3756	10.9369	13.8341	13.0412	17.4929	10.2172	13.0383	13.0624	11.551	11.9432	13.1039	15.2639	15.2838	13.9449	10.156	13.1551	13.9019	15.3032	14.8444	14.6539	10.7746	12.7428	11.885	19.1776	18.4295	18.2312	15.7078	12.6382	13.4183	12.3108	15.1212	14.5901
Vitvi01g00098_t001	0	0	0	0	0	0	0	0	0	0	0	0	0	0	0	0	0	0	0	0	0	0	0	0	0	0	0	0	0	0	0	0	0	0	0	0
Vitvi01g00098_t002	0	0	0	0	0	0	0	0	0	0	0	0	0	0	0	0	0	0	0	0	0	0	0	0	0	0	0	0	0	0	0	0	0	0	0	0
Vitvi01g00098_t003	0	0	0	0.0697492	0	0	0	0	0	0	0	0	0	0	0	0	0.133979	0	0	0	0	0	0	0	0	0	0	0	0	0	0	0	0	0	0	0
Vitvi01g00098_t004	1.6451	0.81568	0.997254	1.1503	0.982661	1.10539	1.27577	1.79591	0.668748	0.42784	1.80209	1.56469	1.07617	0.91317	1.33614	1.16353	1.34153	1.08939	1.32142	1.24718	1.00361	1.46556	0.947169	1.293	1.21741	0.94018	0.569464	1.75409	0.873609	1.27835	1.13196	1.5104	1.12429	1.106	0.861008	0.932105
Vitvi01g04023_t001	3.4677	0.682689	1.52027	2.33811	3.99473	1.74752	6.44105	1.82519	3.33029	2.21361	5.76914	8.34855	1.09371	1.08274	0	0	2.2456	1.10716	3.58124	0.845007	1.05775	0.992971	2.69531	2.22995	2.95734	3.541	2.02562	3.32768	0.591902	1.13679	1.07372	0.741049	0.444354	0.899226	1.81491	2.48667
Vitvi01g04024_t001	9.41577	8.72324	5.18018	9.70967	11.4848	7.81532	13.4676	9.32877	15.8057	16.971	9.00983	13.5123	11.8789	8.99272	21.6656	18.1317	12.9122	9.9029	10.8681	8.63785	6.08208	10.1504	8.95443	7.12345	7.01782	4.52461	12.2944	19.1342	12.1011	10.8943	5.48791	23.6724	6.24564	11.4901	11.0155	8.47309
Vitvi01g00099_t001	8.9202	10.3302	10.4285	4.42242	13.9027	12.1637	10.2779	10.3108	13.9659	11.7234	8.72962	13.9802	9.43328	15.0728	13.2171	13.4198	7.30558	13.4024	7.45109	10.229	5.60191	8.86488	7.8306	11.4725	8.69414	9.04923	5.05739	4.86747	8.59815	11.869	10.2357	4.26103	10.2201	13.1985	11.8089	7.14917
Vitvi01g04025_t001	12.0418	12.5615	14.9921	13.0751	13.6917	14.9739	17.3231	11.414	12.3585	13.7765	17.1139	21.6866	15.3892	17.9692	22.6157	18.9849	17.8239	19.9722	12.2745	18.9017	19.4626	22.5697	20.2265	20.7167	16.3093	12.6334	15.5297	18.2087	19.6465	17.0207	19.3691	16.0415	15.5506	20.4389	23.4088	13.9058
Vitvi01g00101_t001	0.200395	1.10465	0	0.270234	0	0.201975	0.270706	0	0.439895	0.255844	0.444523	0.514617	0	0.12514	0.23754	0.546683	0.259542	0.255926	0	0.976642	0	2.63961	1.24607	0.773198	0.585949	0.727576	0.234117	0.769213	0	0.262776	0	1.37038	0.61629	0.831445	0.839055	1.14962
Vitvi01g00102_t001	1.82789	2.87887	2.35067	0	0.842281	0.829039	2.22232	1.66763	3.00936	0.700102	2.70314	2.46438	1.26834	1.59805	2.60006	3.49059	3.31436	6.06949	2.83161	1.78168	3.23386	1.88429	2.50053	1.76318	3.11775	2.98645	3.84388	3.97593	6.36487	4.31443	6.90496	5.4687	4.96563	4.3608	3.73104	4.19447
Vitvi01g00103_t001	40.4063	38.053	50.699	90.5972	90.7158	83.3925	67.6017	59.8051	53.1128	50.5322	49.2689	46.0486	87.7111	90.0115	83.9608	58.8705	64.3678	61.1854	57.2266	54.8166	54.7597	50.3022	46.141	47.2754	57.9664	67.2913	69.2405	23.604	24.4389	24.01	36.404	36.4811	39.9397	65.2596	60.0926	69.7641
Vitvi01g00104_t001	0	0	0	0	0	0	0	0	0	0	0	0	0	0	0	0	0	0	0	0	0	0	0	0	0	0	0	0	0	0	0	0	0	0	0	0
Vitvi01g00104_t002	0	0	0	0	0	0	0	0	0	0	0	0	0	0	0	0	0	0	0	0	0	0	0	0	0	0	0	0	0	0	0	0	0	0	0	0
Vitvi01g04026_t001	0	0	0	0	0	0	0	0	0	0	0	0	0	0	0	0	0	0	0	0	0	0	0	0	0	0	0	0	0	0	0.705589	0	0	0	0	0
Vitvi01g00105_t001	0	0	0	0	0	0	0	0	0	0	0	0	0	0	0	0	0	0	0.19111	0	0	0	0	0	0	0	0	0	0	0	0	0	0	0	0.193703	0.176932
Vitvi01g01862_t001	0	0	0	0	0	0	0	0	0	0	0	0	0	0	0	0.25658	0	0	0	0	0	0.430912	0	0	0	0	0	0	0	0	0.698932	0	0.192833	0	0	0
Vitvi01g00106_t002	0.128779	0.304234	0.52694	0	0.222527	0.0648973	0.260945	0.361503	0.565376	0.657649	0.285662	0.330707	0.162468	0	0	0.175656	0.166788	0.411162	0.132995	0.188285	0	0.147503	0.160152	0.0828129	0.125515	0	0	1.23579	0.527551	0.928769	0.558243	0.220161	0.264029	0	0.1348	0
Vitvi01g00106_t001	0.19234	0.302929	1.23675	0	0.221573	0	0.259826	1.07986	0.422214	0.491122	0.995532	2.2227	0	0.240221	0	1.1806	0.24911	0.614098	0.297957	0.281216	0.352017	0.440611	0	0.494747	0	0.261875	0	2.21489	0.393967	1.7655	2.38221	0.657651	3.45053	0	0.402665	0
Vitvi01g04027_t001	0.565653	0.890884	1.3226	0	0.651623	0.570114	1.14618	0.793938	0.620845	0.361085	1.25475	1.08946	0.356814	0.706465	1.00575	0.38578	0.732607	0.3612	0	0.275676	1.03525	0	0.703458	6.54751	0.275659	1.02686	0.991261	0.723752	0	1.48348	0.700585	0	0.579866	0.586729	0.592099	0.811254
Vitvi01g04028_t001	2.61389	2.85008	3.29094	1.62686	3.01115	2.02654	4.07425	2.25772	1.54481	0.770113	5.35221	4.38895	1.26834	1.50673	4.29009	1.64556	2.08331	2.82465	1.24591	1.37189	3.43459	2.99393	3.25068	5.43058	4.50737	3.10259	2.11413	2.3154	1.09825	3.9549	6.97288	1.71874	1.64896	0.83424	1.47328	3.65269
Vitvi01g01865_t001	1.6277	3.20446	2.37865	8.77986	5.15646	4.51146	1.6491	1.1423	4.46628	0	3.30973	0.522494	2.31019	2.54111	0.964703	0.555051	8.43245	1.03937	11.3467	7.53609	7.94394	1.39827	1.01212	1.57007	8.32884	7.94116	1.9016	3.64461	0.555663	1.33399	1.00798	1.39136	2.50289	2.9546	1.70379	3.50164
Vitvi01g00108_t001	77.1232	80.0203	76.0353	123.095	108.656	100.759	79.5984	74.8254	68.9115	79.4279	67.5216	79.8826	68.9707	82.97	68.5746	82.8605	73.9538	57.7634	73.2602	77.9614	58.8067	63.0273	78.1702	73.4383	76.3187	71.5933	84.9216	49.4538	47.2127	43.6031	51.3692	55.7474	60.8077	60.6002	56.4765	63.7571
Vitvi01g01866_t001	15.8058	14.1671	19.0793	12.8232	16.4316	14.6353	12.4984	21.2828	16.0786	17.8824	24.1341	15.8398	20.5891	16.2096	21.1727	17.8785	17.9744	18.2164	14.4653	18.0365	20.5393	17.5151	21.2545	16.8575	18.2859	14.5799	14.8625	15.9486	15.4416	14.1544	18.6212	18.0144	16.8616	23.7256	18.9659	12.655
Vitvi01g00110_t001	5.12202	6.91457	1.28316	1.48009	5.47901	3.68744	2.47113	5.13511	3.21244	7.94056	7.57457	7.04648	8.30821	7.31095	4.33674	10.9788	9.003	8.41033	8.31241	4.63591	9.37421	12.5716	5.91485	5.64647	6.06197	7.3058	10.2582	10.7666	12.9893	8.15571	13.5939	10.633	7.87607	10.2462	14.9356	8.04555
Vitvi01g00111_t001	0.304417	0	0.35589	0	0	0	0.411226	0	0.334119	0	0	0	0	0	0	0	0	0	0	0	0	0	0.378578	0	0	0	0	0	0	0	0	0	0	0	0	0
Vitvi01g00112_t001	16.7536	18.8603	18.3076	10.481	12.137	15.6091	18.9765	18.9898	20.3471	26.2405	20.6889	22.4728	17.9405	17.2571	15.6279	22.8522	20.5054	14.9994	11.1186	11.6723	9.55337	7.38564	11.3841	11.1809	16.2729	14.214	12.5778	8.39768	6.28931	6.56802	11.0524	12.5001	11.1546	12.1824	10.3654	13.2112
Vitvi01g00112_t002	2.90026	5.95446	5.38873	2.86343	2.68477	3.44512	4.68744	4.94304	4.88855	6.14923	4.90169	6.38393	4.63905	5.10995	2.88534	7.27621	5.50026	5.48977	2.6743	2.52405	2.46443	4.21175	2.76952	2.13148	4.34109	2.96157	3.99336	3.71087	3.32387	1.69781	1.47532	3.36455	3.13241	2.73972	2.60216	4.25855
Vitvi01g00113_t001	12.918	13.6068	14.8138	10.8737	10.5212	12.6052	15.7833	10.6248	11.2886	15.547	11.0727	14.6852	13.4947	12.5371	15.7026	10.8865	9.80403	11.4538	11.5565	13.1528	13.3521	13.0056	18.3163	14.4977	8.74128	13.0697	12.7848	14.3177	12.3591	15.3209	19.2605	15.8953	15.3513	12.7166	12.2301	14.2393
Vitvi01g00114_t001	22.3474	23.6665	23.1982	28.0574	18.864	16.6986	17.9569	25.1471	26.008	18.9387	20.5125	19.2944	21.8743	22.8577	14.3867	17.3433	16.7172	19.9288	24.2728	18.4024	25.8562	20.9627	14.6146	25.2727	23.471	26.0548	25.2077	28.1004	18.6778	18.4413	27.4396	14.821	15.7992	24.5788	26.2154	25.2351
Vitvi01g04029_t001	12.8077	13.295	10.8897	6.28048	9.7244	7.92126	6.68467	13.4825	13.4184	13.007	6.45694	19.809	13.2204	8.36156	11.7314	11.9113	9.42496	10.0371	12.9264	11.9165	11.7202	13.6697	17.0139	14.9748	8.22752	7.39791	9.52189	4.09686	11.9244	11.4509	7.57092	6.96694	6.86316	15.7003	7.92202	14.194
Vitvi01g04030_t001	26.6929	17.7279	14.6633	10.8421	14.8192	15.2345	21.722	26.1808	20.4729	20.1188	24.2552	16.5176	14.6064	16.8697	26.6849	22.8108	24.1583	23.411	16.9387	23.5103	11.3794	13.9977	25.1968	22.7491	13.7918	17.5146	13.1502	13.1676	16.2487	26.9897	21.5091	30.2396	24.0668	13.6769	23.9012	19.372
Vitvi01g00115_t001	29.9254	25.4344	26.9712	18.1329	23.0077	18.6017	34.9936	37.4693	32.9176	34.0823	32.9471	33.0924	27.9412	24.6971	28.5185	39.3802	37.0505	45.0366	30.4287	32.7667	36.8343	40.0143	45.1672	36.9619	33.5356	31.949	29.5707	39.9762	37.7134	43.7355	33.3901	41.9201	42.4347	34.7324	35.4643	37.8138
Vitvi01g00116_t001	0.070147	0	0	0	0	0.0707002	0	0.0984567	0.153983	0.0447784	0.103735	0.180139	0.265493	0.175218	0.124724	0.143522	0.181702	0.0447926	0.289775	0.0683735	0.0427939	0.080346	0.130854	0.315762	0.0683693	0.0636709	0.409756	0.179506	0	0.183967	0.2172	0.35977	0.0719095	0.0727606	0.330419	0.201208
Vitvi01g00116_t002	0	0	0	0	0	0	0	0	0	0	0	0	0	0	0	0	0	0	0	0	0	0	0	0	0	0	0	0	0	0	0	0	0	0	0	0
Vitvi01g01870_t001	0	0	0	0	0	0	0	0	0	0	0	0	0	0	0	0	0	0	0	0	0	0	0	0	0	0	0	0	0	0	0	0	0	0	0	0
Vitvi01g00119_t001	14.4474	13.0824	17.4005	14.9932	14.6326	14.0564	13.1857	14.358	17.6308	14.0504	14.4825	13.6743	15.8211	16.0458	15.5929	14.2398	13.7302	11.9498	11.3322	14.3972	15.084	13.827	12.179	13.3643	21.7362	14.6538	13.9711	18.8163	16.6167	13.8802	12.6497	21.0801	14.4294	18.8746	16.3916	15.7604
Vitvi01g04031_t001	15.7659	3.65159	4.87901	16.258	9.08104	7.47778	16.2865	18.8745	13.7416	9.47219	2.74295	9.5264	21.0603	12.741	12.6421	14.5475	5.40511	14.2128	7.18329	6.32773	10.7497	15.4026	4.61337	15.5059	23.5015	12.6268	11.9182	11.8662	8.23156	13.9852	14.9322	15.855	6.65497	12.9865	8.7369	10.6406
Vitvi01g00120_t001	0	0	0	0	0	0	0	0	0	0	0	0	0	0	0	0	0	0	0	0	0	0	0	0	0	0	0	0	0	0	0	0	0	0	0	0
Vitvi01g00120_t002	0	0.10959	0.0271161	0.0312776	0.0534386	0.0233771	0.0939967	0.0325549	0	0.0592241	0	0	0	0	0	0	0	0.059243	0	0	0.0282997	0	0.0288448	0	0	0.0210529	0	0.118708	0.0316721	0.0304144	0	0	0.0713309	0	0	0
Vitvi01g00120_t003	0.136857	0.0359241	0.133332	0.0615176	0.341589	0.0229894	0.0924376	0.160074	0.025035	0.0291209	0	0.146438	0.115106	0.0569752	0.162225	0.0311125	0.147709	0.116521	0.164894	0.0444656	0.0278303	0.0783775	0.113465	0.0293358	0	0.269148	0.106591	0.0583693	0.249174	0.0897297	0.0847514	0	0.116913	0.35489	0.0955034	0.130852
Vitvi01g00120_t004	0	0	0	0	0	0	0	0	0	0	0	0	0	0	0	0	0	0	0	0	0	0	0	0	0	0	0	0	0	0	0	0	0	0	0	0
Vitvi01g00121_t001	46.8582	47.2298	53.0593	52.0739	51.9596	56.8076	54.676	57.2034	49.7364	44.1962	49.6373	49.5381	47.0807	53.0912	50.7627	55.9259	45.8343	49.7646	52.9925	59.3824	54.9045	41.338	45.8426	41.004	55.9261	52.7195	57.12	53.6273	63.3632	44.29	42.2671	45.451	46.3097	55.5891	62.6328	58.9204
Vitvi01g00122_t001	0	0	0	0	0	0	0	0	0	0	0	0	0	0	0	0	0	0	0	0	0	0	0	0	0	0	0	0	0	0	0	0	0	0	0	0
Vitvi01g00122_t002	6.35029	6.2783	5.41902	10.1886	4.85915	7.61503	4.25788	4.9445	5.85064	5.03015	4.18138	3.92812	4.91218	6.54172	6.20871	4.48901	3.90217	4.55817	7.46773	7.27407	7.52189	4.5659	6.6868	4.29228	6.68631	6.14268	5.14449	4.27016	4.49396	4.55863	5.16685	5.07163	6.84246	9.95245	8.97611	6.95805
Vitvi01g00124_t001	36.7533	38.5901	35.8066	34.5586	32.6904	41.705	38.8409	37.7245	32.5184	36.2296	46.4023	39.4868	47.1566	33.7243	33.0449	34.615	35.1341	41.3501	37.3111	32.656	42.8605	36.9423	38.0893	45.5007	35.8219	44.3668	49.0721	33.4298	42.5056	37.3752	37.3144	30.5619	35.37	33.5842	42.7898	46.9739
Vitvi01g00126_t001	0	0	0	0.201411	0	0	0.403525	0	0.327862	0	0	0	0	0	0	0	0	0	0	0	0	0	0	0	0	0	0	0	0	0	0	0	0	0	0	0
Vitvi01g00128_t001	0	0	0	0	0	0	0	0	0	0	0	0	0	0	0	0	0	0	0	0	0	0	0	0	0	0	0	0	0	0	0	0	0	0	0	0
Vitvi01g00128_t002	4.08139	4.68712	4.27448	4.64382	3.96705	5.18482	3.73304	4.47542	4.47961	4.55937	4.33813	4.64006	3.96909	4.9912	3.77962	5.10315	3.79932	4.01787	4.69799	3.81244	3.9942	4.33393	4.81134	3.8822	3.39784	3.74318	4.02317	2.44787	3.01882	2.56445	2.42217	4.2156	3.70453	3.83657	3.47116	2.72349
Vitvi01g01871_t001	0.395817	0.311699	0.231373	0.266881	0.227987	0.199469	0.267348	0.27778	0.217219	0.25267	0.292672	0	0	0.247175	0	0	0.256321	0	0.204388	0.38581	0.482944	0.906733	0	0.254535	0.385786	0.179637	0	0	0	0	0	0	0.202881	0.205282	0.207161	0.378451
Vitvi01g01872_t001	0	0	0	0	0	0	0	0.225242	0	0	0	0	0	0	0	0	0.207842	0	0	0	0	0	0	0	0	0	0	0	0	0	0	0	0	0	0	0
Vitvi01g04032_t001	2.09887	1.65283	0	0	1.20893	0	0	0	0.575915	0	0	0	1.32397	2.62136	0	1.43145	0	0	0	1.0229	0	0	0	1.34971	1.02284	3.33393	0.613016	1.34275	0	0	0	0	0	1.6328	1.64775	3.51187
Vitvi01g01873_t001	0.275025	0.433154	0.643057	0.185437	0.316823	0.277193	0.371521	3.28116	0.603718	1.05337	0.813427	0.882835	0.693943	0.515233	0.652006	0.750275	0	0	0.284029	0.536143	0.335563	0.315012	1.02608	0.353716	0.804164	0.748902	0.321305	0.52784	0	0	1.02189	0.470183	0.845805	0.285272	0.287882	1.05183
Vitvi01g00129_t001	3.78561	1.8785	3.88008	13.8463	6.45183	10.8715	5.25396	3.34817	5.35024	4.23723	4.14118	3.86197	6.86949	5.82903	5.77818	4.73922	3.62683	4.37104	17.2984	19.4604	11.6422	7.54348	6.19116	3.13469	21.4304	20.3814	17.9329	1.72515	1.84113	1.42801	2.56911	2.92565	3.29596	10.1663	8.41373	8.67693
Vitvi01g00130_t001	15.5694	15.2233	18.8787	13.7368	11.3682	12.0462	15.0118	13.323	15.2463	11.9708	14.7648	13.9344	15.7723	13.4093	14.5448	14.2106	15.0299	13.453	13.0905	12.6371	16.2424	15.1814	14.5758	15.1484	15.8236	12.7398	12.3742	15.3296	16.7159	17.57	15.269	19.7405	17.3253	16.0895	16.8123	14.6096
Vitvi01g00131_t001	14.3863	18.6455	15.826	13.9437	18.5868	17.6715	16.1949	14.8637	13.3776	15.4333	15.5867	17.1893	15.5659	15.9711	20.2503	16.1481	12.2922	12.3761	16.147	17.4795	18.3453	18.3088	19.3198	14.7121	18.3061	15.4158	15.0564	15.595	18.4851	16.965	16.4569	17.3359	18.0762	17.5647	17.4641	17.958
Vitvi01g00132_t001	3.37281	3.74969	4.40702	3.47809	3.88542	2.99948	8.57641	4.45553	5.22621	7.59895	10.8558	10.9542	3.75454	9.41602	7.76082	5.68306	6.68094	8.61489	10.2448	9.86262	7.26218	7.27191	10.1161	6.88954	7.92828	5.22244	4.63575	8.37716	4.60564	6.50404	6.88037	8.14048	7.32189	5.14482	6.85332	3.22483
Vitvi01g00132_t002	2.08788	1.64417	0.732277	1.40776	2.64572	0.841739	2.25636	2.3444	0.68748	1.06624	2.16133	3.7532	1.05363	1.30382	2.96987	2.27832	2.1633	2.66645	0.862497	2.84913	4.84019	0.95658	3.37549	2.41675	0.813988	1.5161	2.1953	2.13715	1.14042	1.36891	2.06874	1.07084	1.92631	3.46508	1.7484	1.79665
Vitvi01g00133_t001	83.9719	76.5943	83.3883	49.4045	61.9995	50.6498	83.6527	96.4732	91.0976	88.1664	89.6588	96.1644	73.6256	80.5801	57.6469	84.0247	79.3628	105.171	80.0246	71.1043	94.9398	108.064	95.5587	92.987	74.8919	81.8109	95.4511	87.115	76.1484	80.777	100.79	89.7934	102.368	85.0828	98.4184	93.3074
Vitvi01g00134_t001	16.2175	18.0226	16.6267	10.2194	13.5316	12.6028	17.881	17.4087	17.9662	16.9638	18.23	17.5799	19.5996	16.7211	20.2716	19.3644	17.7652	17.0338	14.9484	16.9401	18.3079	23.0891	22.9643	21.2801	17.5792	13.9866	14.3132	20.9119	18.7649	20.1397	21.3688	20.1247	21.4157	16.0357	15.9974	14.4191
Vitvi01g00135_t001	0	0	0	0	0	0	0	0	0	0	0	0	0	0	0	0	0	0	0	0	0	0	0	0	0	0	0	0	0	0	0	0	0	0	0	0
Vitvi01g00135_t002	0	0	0	0	0	0	0	0	0	0	0	0	0	0	0	0	0	0	0	0	0	0	0	0	0	0	0	0	0	0	0	0	0	0	0	0
Vitvi01g00135_t003	0	0	0	0	0	0	0	0	0	0	0	0	0	0	0	0	0	0	0	0	0	0	0	0	0	0	0	0	0	0	0	0	0	0	0	0
Vitvi01g00135_t004	0	0	0	0	0	0	0	0	0	0	0	0	0	0	0	0	0	0	0	0	0	0	0	0	0	0	0	0	0	0	0	0	0	0	0	0
Vitvi01g01874_t001	13.943	12.3523	13.9719	6.54721	7.88762	7.90477	10.7629	12.7555	8.33489	12.2382	14.728	11.0295	10.0517	11.1946	11.0675	15.4525	12.7375	9.69828	7.45687	7.2806	8.50605	10.4092	11.4566	13.6094	7.40149	9.37881	8.72639	14.3357	13.5996	11.5903	14.3394	12.1313	9.69903	9.55556	9.77333	9.64134
Vitvi01g00136_t001	22.8186	18.5928	25.1622	14.8517	15.9212	16.0337	21.8788	21.4191	28.7583	21.4129	29.1674	22.2748	19.7066	16.2723	22.526	26.5102	24.6124	31.2562	17.1725	19.7158	21.7813	24.8996	22.6484	23.1448	17.8203	17.9678	24.0515	40.617	35.7791	31.0546	27.2811	20.3053	27.4505	26.1327	29.9886	27.117
Vitvi01g01875_t001	6.1467	3.77789	5.43335	2.42601	1.38164	1.35992	2.83529	4.41889	3.94913	4.59365	7.09455	3.84996	4.53932	1.8724	2.48792	4.08985	5.43671	2.48902	4.33518	5.69903	1.8292	2.40404	4.28818	3.08504	3.06852	2.31334	1.92662	4.02825	1.84246	3.93177	6.68453	5.12605	5.22533	5.75369	2.66778	3.01018
Vitvi01g00137_t001	8.88307	8.99975	10.2636	6.79505	9.45518	8.06304	10.877	8.16622	10.0919	10.0146	7.22124	9.5383	9.89614	9.92656	11.2686	8.71548	8.34275	11.5437	8.47647	7.44326	9.31723	13.9232	14.4711	15.233	10.4807	10.5149	8.79997	11.6317	13.3359	11.9889	11.7741	8.96981	9.90506	13.2553	12.561	9.4867
Vitvi01g00138_t001	0.90223	0.284196	0.703192	0.081111	0.485031	0.303115	0.325011	0.168847	0.132035	0.307167	0.444747	0.231694	0	1.27707	0.285191	0	0	0.768163	0.62118	0.175884	0.293554	0.275576	0.149604	0.154717	0.586243	0.163787	0.210811	0.53872	0.492805	0.31549	0.372483	0.514152	0.24664	0.311949	0.440725	0.575097
Vitvi01g00138_t002	0	0	0	0	0	0	0	0	0	0	0	0	0	0	0	0	0	0	0	0	0	0	0	0	0	0	0	0	0	0	0	0	0	0	0	0
Vitvi01g00139_t001	13.5959	13.8435	14.3763	12.6705	14.6647	16.3652	19.1267	16.4089	20.7204	18.9611	19.4657	19.014	21.6866	17.5213	24.0715	25.8686	20.8053	23.3909	25.2203	26.1668	26.8906	28.021	30.3163	23.1663	23.2532	22.2448	21.0436	22.4929	25.6015	24.0171	24.1861	22.9476	24.3685	24.6569	22.0726	23.2665
Vitvi01g01876_t001	2.853	2.99558	4.55839	1.28243	2.51973	3.35475	2.18394	3.20352	4.59267	5.34222	4.21908	5.73913	2.15961	3.32567	2.93092	2.85379	6.65111	6.437	4.3214	3.61513	4.06116	6.8624	7.21436	7.82786	2.96607	3.62545	4.99964	5.84064	8.05137	7.60694	5.41812	4.87749	8.87154	6.21452	5.07685	6.00121
Vitvi01g01877_t001	204.045	206.566	232.072	70.5071	107.702	91.9974	187.649	176.625	198.908	203.652	164.798	167.552	127.175	102.655	105.045	181.014	177.614	182.496	221.48	195	205.169	186.513	197.273	197.747	327.57	253.579	379.444	250.87	213.584	220.21	209.638	201.878	212.125	261.285	295.679	320.918
Vitvi01g01878_t001	17.1545	17.1931	14.5855	5.10728	8.98256	3.14359	19.8629	28.1427	9.53638	20.7634	22.7328	27.1755	7.86985	10.5733	8.45058	12.7631	18.1781	12.5189	18.8665	19.1094	15.7658	13.014	24.1042	13.1804	22.5825	26.6927	23.9453	12.5423	17.6446	16.3597	24.0058	17.1393	18.9558	27.7303	21.6877	24.7092
Vitvi01g01880_t001	0	0	0	0	0	0	0	0.486719	0.570907	0	0.512812	0	0	0	0	0	0	0	0.358124	0	0.423101	0.198594	0.43125	0	0	0.629512	0	0	0.473521	0.227359	0.429489	0	0	0.179845	0	0.331556
Vitvi01g04033_t001	0	0	1.15115	1.32782	1.13431	0	0	0	0	0	0	0	0	1.22977	0	0	0	0	0	0	0	0	0	0	0	0	0	0	0	0	0	0	0	1.02134	0	0
Vitvi01g01881_t001	80.2052	98.7981	77.0043	79.1543	69.4253	77.6765	90.7931	92.1347	84.5883	75.5114	85.8097	90.6146	96.382	60.7183	74.8891	95.9551	89.66	78.3967	86.9959	84.7286	89.1127	77.4964	74.9479	55.0346	95.423	131.976	88.9907	63.3506	55.3727	50.8236	73.8094	73.1557	65.9142	89.9327	105.53	91.2524
Vitvi01g00140_t001	6.83632	8.16206	7.86337	9.21885	8.82799	10.1687	9.23496	9.51793	8.65306	9.00949	7.74536	8.21159	9.11159	8.33157	10.9789	10.6785	9.63952	9.22359	8.3697	8.92047	9.75375	9.85101	8.36466	9.64324	9.18859	9.75815	10.5631	9.02922	11.2172	11.4224	8.7402	10.2736	11.0208	11.1512	11.2533	12.8092
Vitvi01g01883_t001	17.1269	15.7302	16.9035	9.48141	12.3363	12.2105	13.9791	21.1542	20.3809	17.861	16.9562	16.8521	16.1031	18.7335	17.1815	20.2629	22.6022	17.1299	32.1728	23.1254	31.4112	25.275	26.6354	23.6967	38.0596	39.0115	42.8402	27.1269	26.2428	23.2148	22.1948	30.6979	30.7159	41.0278	47.1779	43.7483
Vitvi01g01884_t001	3.99657	4.88262	4.75969	2.92136	4.21673	4.47984	4.44016	5.1901	5.94435	4.81631	3.03797	3.98061	3.3928	4.71157	4.42745	4.68717	3.3379	3.19599	2.083	2.58488	3.05338	3.50811	4.08765	2.97837	3.13079	1.93246	3.75274	3.53651	3.46825	3.72235	2.49809	3.95905	3.6758	3.21565	1.83758	2.14274
Vitvi01g04034_t001	4.00953	3.75479	5.44764	29.811	26.4651	22.1717	6.29466	4.86719	2.49772	5.94907	4.32685	4.03513	6.15214	9.87996	4.88119	3.39968	5.47365	4.15184	14.6607	10.6682	9.78421	5.2131	6.06446	3.76304	13.5193	10.8197	12.4069	3.46634	3.84736	4.26298	4.02646	6.11365	3.66592	7.30621	5.21787	6.83834
Vitvi01g00142_t001	417.259	408.248	402.454	309.611	315.158	340.459	436.51	415.679	425.466	437.253	418.451	363.326	435.781	323.738	279.799	387.964	449.648	474.091	542.36	422.429	431.112	389.931	336.581	470.65	418.973	528.581	413.48	505.368	416.42	469.095	427.452	412.067	378.446	421.856	393.182	499.321
Vitvi01g00143_t001	134.433	131.887	131.728	148.692	157.074	160.459	151.691	139.227	140.452	158.686	151.472	164.309	155.012	168.856	155.193	177.238	132.446	122.132	140.985	141.45	146.237	140.796	136.445	125.391	145.822	146.247	157.759	92.0685	103.272	98.3808	121.363	125.172	136.574	114.145	118.23	132.255
Vitvi01g01885_t001	0	0	0	0	0	0	0	0	0	0	0	0	0	0	0	0	0	0	0	0	0	0	0	0	0	0	0	0	0	0	0	0	0	0	0	0
Vitvi01g04035_t001	0	0	0	0	0	0	0	0	0	0	0	0	0	0	0	0	0	0	0	0	0	0	0	0	0	0	0	0	0	0	0	0	0	0	0	0
Vitvi01g00145_t001	9.62586	13.3556	6.43057	4.01779	5.28039	4.1579	14.8608	9.32877	12.5775	7.90029	7.45641	13.2425	9.25257	7.44225	7.87841	8.75321	10.3891	6.14663	5.91727	7.59535	7.27053	14.7005	9.97576	14.7382	4.91434	7.48902	2.67754	5.86488	16.5869	11.4202	8.23187	3.52637	11.0424	7.36952	13.4345	5.69743
Vitvi01g04036_t001	2.6945	0	2.52009	1.45342	0	4.34519	4.36788	3.78194	8.28072	4.81609	3.18775	3.45976	2.03963	5.38441	1.91637	4.4104	5.58365	4.1294	3.33926	3.67692	6.57522	9.87604	5.36149	2.77237	1.05048	0.978295	11.9621	6.8952	4.41527	2.82662	4.67214	5.52782	3.31464	6.14876	5.64094	5.66781
Vitvi01g04037_t001	45.2231	48.5624	41.8153	41.5799	29.3633	44.751	44.9847	52.5104	45.5745	57.7364	51.0698	70.736	53.4228	39.0231	39.4733	51.5911	53.2462	46.2038	40.3351	45.2819	28.0904	48.9729	46.0148	46.0013	34.4602	44.7797	39.865	54.1806	76.3492	86.2557	33.0972	50.6052	35.8232	32.4092	32.2755	30.2673
Vitvi01g00146_t001	0	0	0	0	0	0	0	0	0	0	0	0	0	0	0	0	0	0	0	0	0	0	0	0	0	0	0	0	0	0	0	0	0	0	0	0
Vitvi01g00146_t002	0	0	0	0	0	0	0.0715254	0	0	0	0	0.0679855	0	0	0	0	0	0	0	0	0	0	0	0	0	0	0	0	0	0	0	0	0	0	0	0
Vitvi01g00147_t001	0.766895	1.20783	0	5.17083	0.88345	0.772943	1.03597	2.15279	0	0.979096	1.1341	0.9847	0.967516	2.87341	1.81809	0	1.98649	1.95882	1.98001	0	0.935704	1.3176	0.953726	0.986323	0.74746	1.74024	1.79189	0	2.09442	1.00563	1.89966	2.62217	1.57233	0.795469	2.40825	0
Vitvi01g00148_t001	2.53465	2.07584	3.79295	11.4845	13.5482	11.9557	9.99801	9.67663	7.34438	2.97712	4.49797	3.64506	9.72108	11.143	10.3354	5.66998	7.87863	9.32264	2.51294	5.13879	4.45332	4.18058	5.54778	2.8687	5.13847	6.7179	6.2777	2.59447	2.49201	0.797682	4.26941	3.98659	4.15734	4.94269	5.09406	3.87752
Vitvi01g00149_t001	0	0	0	0	0.108348	0	0	0	0.30969	0	0.278177	0	0.118658	0.234933	0	0	0	0	0.0971326	0	0	0	0	0	0	0.34148	0	0	0	0	0.232977	0	0.0964164	0.292672	0	0
Vitvi01g00149_t002	0	0	0	0	0	0	0	0	0	0	0	0	0	0	0	0	0	0	0	0	0	0	0	0	0	0	0	0	0	0	0	0	0	0	0	0
Vitvi01g00150_t001	0.618708	1.2402	0.854839	1.21358	1.03671	1.36055	0.911773	1.10524	0.987747	1.14895	1.82992	2.0944	1.70305	0.842976	2.73355	1.07409	1.52979	1.93948	1.68454	1.04166	2.95097	2.25484	2.65806	2.45955	2.19283	1.37844	1.44565	1.5113	1.07527	2.36017	2.50788	2.50013	2.47936	1.1085	2.53166	2.15114
Vitvi01g01887_t001	0.714243	1.49988	1.39169	1.44474	0.274265	0.239959	0.321615	1.33666	0.261311	0.607916	1.40832	1.83419	1.50182	0.594696	0.846635	2.92271	1.38758	1.82433	0.983504	2.08856	1.45244	8.04455	5.0334	7.50194	1.04421	1.83686	1.39072	0.913872	0.325104	1.24878	4.71797	2.44214	2.92876	0.740854	1.74448	1.59345
Vitvi01g00151_t001	9.1173	12.9016	9.52272	10.4225	8.85022	9.46908	11.1284	12.1473	11.9371	9.69021	10.0608	8.43833	10.3346	8.26565	10.4233	11.9311	11.5685	13.4169	10.3717	9.83412	9.14782	9.11767	11.4536	9.99983	11.0514	12.1823	9.67831	7.93495	6.9517	8.37489	11.2922	8.14953	10.7697	11.2332	12.1111	12.6113
Vitvi01g00152_t001	6.98681	7.67457	7.37233	14.3018	10.2775	14.5894	9.77705	7.49319	12.5842	8.37114	10.3853	12.0535	7.7297	9.62107	11.3398	6.98875	7.98166	8.14501	14.2461	17.4969	8.43731	6.4842	5.48071	6.03669	11.8036	9.69154	16.5344	14.9452	16.9285	8.55098	4.92581	7.96311	7.16236	12.1529	13.3893	12.4013
Vitvi01g04038_t001	4.61752	3.96678	12.7596	9.05711	12.5729	9.30786	9.64	7.07023	9.21464	8.57482	8.07005	16.7088	12.7101	12.0582	3.48309	3.43547	7.6114	3.75268	11.2715	7.77407	6.1461	6.25049	6.26448	5.39882	4.09136	11.8116	10.2987	5.371	9.17136	4.40358	3.11945	5.74118	9.46708	6.96663	12.7426	6.42171
Vitvi01g00155_t001	112.572	111.605	113.911	175.694	195.555	180.247	129.198	151.708	141.031	129.406	139.613	131.73	181.628	189.748	199.227	155.385	161.626	172.405	145.669	169.397	180.718	163.871	157.287	130.938	151.465	162.835	151.557	104.87	144.073	112.034	132.481	117.312	148.273	147.47	148.467	152.551
Vitvi01g00156_t001	15.9783	18.5039	16.09	5.88465	8.58464	8.39047	12.0619	17.8095	20.411	25.2851	29.7846	31.5502	19.0571	18.0274	26.5797	12.6372	15.5642	22.7209	13.1041	17.6683	15.154	28.4518	33.647	35.056	13.0868	8.40938	11.6865	21.2173	14.8514	16.7266	46.481	36.7281	38.0588	21.6571	17.6389	19.0003
Vitvi01g01888_t001	4.1681	5.32266	4.87288	5.92454	2.07636	3.06557	4.5653	8.85443	4.57478	12.6563	11.6614	6.79833	6.1112	4.78361	7.07721	5.53169	4.23111	10.7901	8.49279	5.16075	7.55964	9.4192	7.56515	10.8663	7.57595	4.70355	5.13271	9.22477	3.07655	3.1021	18.5566	12.9035	9.81595	7.12776	8.84385	10.34
Vitvi01g01889_t001	0	0	0.107176	0.247249	0.211216	0	0.495362	0.386018	0.201239	0.234083	0	0	0	0.114496	0	0	0.356198	0.351236	0.189353	0.357428	0	0.105004	0.228017	0.471621	0	0.166423	0	0.469191	0	0	0	0	0.375913	0.0950905	0.767687	0.0876527
Vitvi01g01890_t001	0	0	0	0	0	0	0	0	0	0	0.536122	0	0	0	0	0	0	0	0	0	0	0	0	0	0	0	0	0	0	0	0	0	0	0	0	0
Vitvi01g00157_t001	5.95409	6.9786	7.28463	1.68052	3.34975	1.11647	2.99281	4.66439	5.47119	4.59631	2.86676	3.37807	6.63824	4.49636	3.61094	5.85501	7.53211	11.8481	6.14903	6.20846	9.62996	12.688	9.81543	9.26048	5.12841	9.92901	3.23536	5.66939	13.0465	7.80756	12.6908	8.99551	14.4785	6.17593	5.65269	7.41396
Vitvi01g00160_t001	1.83564	1.38268	1.30628	0.4305	1.8388	1.2066	0.970317	1.56828	1.40156	3.26061	1.88841	1.3322	1.30895	1.99356	1.32446	2.06839	1.8606	1.83467	7.33568	7.54588	12.4644	4.93637	2.5806	4.0032	2.95593	4.56385	2.70398	3.06351	6.10302	3.97688	4.64587	4.77554	1.88176	2.89744	4.59479	2.44188
Vitvi01g00159_t001	35.0581	28.2978	32.5327	25.4109	29.0276	39.3097	34.0391	35.0598	29.34	37.7651	30.1348	25.8836	37.8713	33.1127	24.6741	42.7389	27.8109	44.2133	41.8631	34.3853	34.7547	47.6845	41.419	40.5802	32.6747	38.1858	31.2302	29.9979	35.6052	36.7771	42.6067	38.958	28.5265	38.6371	40.8255	44.8329
Vitvi01g00160_t002	3.84284	3.54005	5.25553	0.391103	0.918788	1.46157	2.7425	3.35836	4.05863	4.25818	2.68061	3.72396	1.92096	2.44501	1.63298	4.0549	3.38065	2.12977	1.79713	1.76683	3.36173	4.15243	4.05767	3.54359	2.89743	1.90856	1.18591	1.11326	0.792072	1.61631	1.34703	4.09059	2.15552	2.10582	1.9733	1.94111
Vitvi01g00161_t001	100.455	108.969	115.725	102.472	91.5406	114.464	117.524	108.786	106.336	125.939	111.507	111.079	112.165	98.3283	90.7709	124.942	105.135	116.419	118.348	117.279	116.656	121.057	123.102	127.939	110.213	105.793	107.984	116.073	115.725	127.106	120.357	144.802	113.362	131.757	129.173	127.299
Vitvi01g04039_t001	59.2481	68.6395	61.6072	50.3195	47.9082	42.4898	71.1861	55.9726	67.2175	68.0052	76.2442	69.4917	62.1698	63.3245	56.7245	69.5478	53.8623	58.5686	63.5414	59.4161	71.2472	63.2948	74.0364	72.537	69.407	60.242	35.6075	70.3409	75.848	84.0415	53.272	71.5853	67.7449	61.7511	62.9126	61.8233
Vitvi01g00162_t001	4.74745	6.21172	6.48946	3.15174	4.96415	2.87093	8.28778	5.8433	5.85197	7.64627	6.37259	4.03258	5.34437	3.92244	2.59728	7.37221	5.86488	4.29074	4.97831	4.91219	4.45573	4.93576	4.54155	3.66349	5.339	3.7788	3.41313	3.83151	3.98937	6.60839	4.79439	4.99462	3.5939	4.2425	4.8165	5.65649
Vitvi01g01893_t001	39.4419	45.6156	42.8783	39.8418	44.5981	50.608	68.0263	62.5096	70.2869	54.4435	53.3774	61.1089	62.9804	40.3536	57.1041	53.7994	65.7862	50.7433	35.7732	34.3307	46.5257	31.0068	38.3718	30.8856	38.3005	38.839	49.6499	29.4229	30.6061	31.8717	32.6271	27.1213	37.449	36.9864	44.1805	31.4494
Vitvi01g00163_t001	100.256	113.618	108.958	199.396	202.856	230.997	185.823	136.158	210.856	113.839	124.242	88.6009	186.122	120.877	141.944	75.939	129.267	95.2777	96.9449	89.8604	74.0783	41.5709	35.3843	40.7717	185.387	191.356	158.351	29.3821	24.933	32.4625	58.1318	44.0466	39.5026	170.221	172.131	135.272
Vitvi01g04040_t001	42.1395	34.0933	29.5252	44.176	46.549	46.8353	42.6936	41.9288	36.2722	34.2695	34.5731	35.0216	35.6849	44.3386	32.8441	42.1249	29.5314	32.806	30.9999	42.1994	33.1029	30.4144	38.9452	32.6665	33.0542	30.1277	38.9461	22.1578	22.4651	24.4116	25.0233	28.866	30.7714	30.6865	30.3631	27.8723
Vitvi01g04041_t001	109.819	114.02	119.304	106.45	148.42	120.991	149.18	144.094	129.513	143.601	136.093	149.412	129.518	152.227	149.084	156.769	159.184	124.32	125.876	137.342	138.734	148.039	167.093	137.033	104.844	117.686	128.3	128.739	143.538	145.883	123.098	103.488	136.059	117.305	120.519	122.795
Vitvi01g00166_t001	0	0	0	0	0	0	0	0	0	0	0	0	0	0	0	0	0	0	0	0	0	0	0	0	0	0	0	0	0	0	0	0	0	0	0	0
Vitvi01g00166_t002	3.09403	3.5402	3.58628	3.42345	3.10731	3.06512	2.4649	3.11784	3.22176	3.95015	4.73195	4.31231	2.93591	2.24589	3.76157	3.42674	3.39074	3.68122	3.05877	2.9127	3.00071	3.08954	3.94645	2.4488	2.86097	3.09642	2.68784	2.87605	3.10552	4.43862	3.40629	3.02906	2.41271	2.79786	3.15564	2.2756
Vitvi01g00167_t001	5.93235	7.78604	6.51512	3.8787	4.34888	4.43905	6.31391	4.54173	8.18829	7.57383	6.3803	9.34837	5.1029	2.91875	6.07306	4.65892	4.88937	8.72416	6.03375	5.43192	4.71578	7.4126	7.48937	7.05173	6.22004	5.30308	6.30057	8.05045	6.62788	8.25051	7.68143	11.2176	7.64783	9.13683	6.30378	6.10177
Vitvi01g00168_t001	0	0	0	0	0	0	0	0	0	0	0	0	0	0	0	0	0	0	0	0	0	0	0	0	0	0	0	0	0	0	0	0	0	0	0	0
Vitvi01g00168_t002	0	0	0	0	0	0	0	0	0	0	0	0	0	0	0	0	0	0	0	0	0	0	0	0	0	0	0	0	0	0	0	0	0	0	0	0
Vitvi01g00169_t001	14.8051	14.7433	13.5053	15.0407	15.2197	15.3902	16.3226	18.5437	15.8124	14.4093	18.3597	13.6394	15.9978	14.7593	17.7854	15.757	15.6494	18.7381	11.1074	14.819	13.6897	17.1097	17.5862	18.4435	11.8416	13.378	11.2466	11.2979	13.3267	11.4045	11.3474	18.1602	14.7007	12.8776	12.3005	13.4573
Vitvi01g00170_t001	52.1131	52.807	58.5713	34.0411	39.2492	34.886	46.5484	50.6471	55.3281	57.9321	78.3259	75.4644	51.0924	41.5854	57.9178	52.1769	59.7722	59.9284	46.862	41.663	50.4517	58.8032	55.0828	67.024	50.2642	50.4648	56.7213	89.9616	88.714	89.1511	63.8729	69.1032	61.1224	62.8899	65.1677	67.4475
Vitvi01g00171_t001	25.6287	29.3547	31.878	35.3661	29.84	32.315	25.7449	26.115	30.4683	28.0209	26.3811	27.6941	29.4512	32.5329	31.9198	26.8874	26.9726	28.4318	27.2014	31.3302	34.1952	28.264	27.877	23.3587	40.187	29.9374	30.5073	24.7566	21.1963	20.3123	25.0139	36.1283	30.3687	36.6393	30.739	30.0226
Vitvi01g00172_t001	0.776855	0.61176	0.454107	0.174599	1.49154	0.456739	0.174904	0.181729	0.426327	0.578557	0.382944	0.748117	0.326694	0.485122	0.460426	0.971339	0.335382	0.826773	0.26743	0.189304	0.473928	0.444903	0.483056	0.582827	0.504778	0.411329	0.680687	0.579824	0.442005	1.10358	0.481083	0.774733	0.929104	1.00725	0.948704	1.17605
Vitvi01g00173_t001	0	0	0	0	0	0	0	0	0	0	0	0	0	0	0	0	0	0	0	0	0	0	0	0	0	0	0	0	0	0	0	0	0	0	0	0
Vitvi01g00173_t002	0	0	0	0	0	0	0	0	0	0	0	0	0	0	0	0	0	0	0	0	0	0	0	0	0	0	0	0	0	0	0	0	0	0	0	0
Vitvi01g00173_t003	0	0	0	0	0	0	0	0	0	0	0	0	0	0	0	0	0	0	0	0	0	0	0	0	0	0	0	0	0	0	0	0	0	0	0	0
Vitvi01g00173_t004	0	0	0	0	0.0541738	0.0947949	0	0	0.10323	0	0	0	0	0.0587333	0	0	0	0.060058	0.0971326	0	0	0	0	0	0.0916697	0	0	0	0	0	0.0582444	0	0	0	0	0
Vitvi01g00173_t005	0	0	0	0	0	0	0	0	0	0	0	0	0	0	0	0	0	0	0	0	0	0	0	0	0	0	0	0	0	0	0	0	0	0	0	0
Vitvi01g00174_t001	22.283	20.8979	22.3413	28.0066	24.7558	23.5489	31.6599	23.9883	24.5363	21.7278	27.7271	23.8892	26.4746	24.1374	24.1908	28.5254	18.5861	22.2873	22.6401	22.9145	30.4434	29.9831	24.3036	25.8763	29.8011	23.6295	23.421	19.1919	23.4363	27.1391	26.4373	27.7391	27.9437	28.05	25.3628	25.1665
Vitvi01g04042_t001	24.0046	34.1477	33.9478	30.8041	35.6811	23.8037	21.4436	24.4541	31.871	31.6353	26.3376	26.845	24.4227	27.0789	24.3236	29.0459	28.5823	33.1287	21.9916	26.4167	24.5645	22.1731	32.26	21.9098	29.0566	17.2199	31.6626	33.6861	24.8484	24.3693	13.9063	27.1382	23.0201	32.5293	29.1795	32.9464
Vitvi01g00175_t001	189.264	181.568	196.543	362.812	343.71	370.894	261.652	212.925	285.577	179.641	159.42	137.046	263.915	275.855	265.432	265.969	261.935	366.222	472.843	438.017	438.655	298.72	279.048	274.053	392.301	452.45	314.767	128.066	152.21	175.298	263.725	243.164	268.685	310.272	280.986	271.623
Vitvi01g00176_t001	0	0	0	0	0	0	0	0	0	0	0	0	0	0	0	0	0	0	0	0	0	0	0	0	0	0	0	0	0	0	0	0	0	0	0	0
Vitvi01g00176_t002	0	0	0.0784436	0.0904822	0.0772957	0.0676271	0	0.0470886	0.0736448	0.085664	0.248065	0.258463	0.0846509	0.167602	0.0795352	0.0457613	0.130353	0.0428457	0.0346474	0.0327008	0.0818676	0	0.208611	0	0.163494	0.0609034	0.274362	0.0429258	0.0916236	0.131978	0	0.114711	0.0687839	0	0.175587	0.0641541
Vitvi01g00176_t003	0	0	0	0	0	0	0	0	0	0	0	0	0	0	0	0	0	0	0	0	0	0	0	0	0	0	0	0	0	0	0	0	0	0	0	0
Vitvi01g00176_t004	0	0	0	0	0	0	0	0	0	0	0	0.0437022	0	0	0	0	0	0.0434673	0	0	0	0	0	0	0	0.0617871	0	0	0.185906	0	0	0	0	0	0	0.0325425
Vitvi01g00178_t001	6.31122	6.66304	6.72973	6.17262	9.58735	5.73188	8.61929	6.03531	9.36288	6.28665	9.74344	6.14453	8.74971	6.49641	9.04304	8.98699	6.10803	9.65441	6.87597	8.11207	8.03892	10.4063	9.74625	8.4738	8.11157	7.74299	6.72506	8.96256	8.14457	7.54831	8.84747	8.89259	8.53159	10.0713	10.6717	8.15627
Vitvi01g00179_t001	0	0.176178	0	0	0	0	0.0755548	0	0	0	0	0	0	0	0	0	0	0	0.231048	0.218066	0	0	0	0	0	0	0	0	0	0	0	0	0	0.116029	0	0
Vitvi01g00180_t001	0	0	0	0	0	0	0	0	0	0	0	0	0	0	0	0	0	0	0	0	0	0	0	0	0	0	0	0	0	0	0	0	0	0	0.0584635	0
Vitvi01g04043_t001	0	0	0	0	0	0	0	0	0	0	0	0	0	0	0	0	0	0	0	0	0	0	0	0	0	0	0	0	0	0	0	0	0	1.57579	0	0
Vitvi01g00181_t001	7.87518	4.57421	11.7534	70.3464	52.3735	71.3793	29.1988	18.1088	13.9155	3.35142	1.65192	1.29087	17.2635	47.9922	21.3843	14.6272	16.9269	17.761	17.2466	20.4695	16.6959	5.69359	4.65376	2.44232	32.6077	33.4593	33.6695	1.00048	1.67788	0.439433	4.15052	6.11106	2.29023	14.7151	11.1081	12.496
Vitvi01g00182_t001	29.5699	33.2218	31.1157	28.0531	28.5959	32.8542	35.4303	32.6658	36.389	31.3826	34.2738	36.4754	30.6754	33.3921	35.1371	38.8803	37.7015	35.8773	26.2612	27.5712	26.6232	32.0107	31.8645	27.4717	37.0347	27.1697	27.9818	23.5808	23.8764	24.9607	29.6647	34.5713	25.7945	30.0938	25.857	26.1191
Vitvi01g00183_t001	84.086	83.1162	87.8737	72.1409	75.1194	77.1804	98.3258	94.475	98.4531	98.337	95.0571	99.8287	77.6175	85.5289	89.2191	106.096	97.572	112.49	97.9385	100.461	114.994	126.259	121.021	108.145	93.8739	95.74	99.2822	110.1	118.819	120.425	104.699	111.717	111.942	102.976	104.856	100.587
Vitvi01g04044_t001	0	0	0	0	0	0	0	0	0	0	0	0	0	0	0	0	0	0	0	0	0	0	0	0	0	0	0	0	0	0	0	0	0	0	0	0
Vitvi01g00185_t001	0	0	0	0.702962	0	0	0	0	0	1.66382	0	0	0	0	0	0	0	0	0	0	0	0	0	0	0	0	0	0	0	0	0	0	0	0.540711	0	0
Vitvi01g01895_t001	2.84847	5.76802	2.14079	1.92059	1.87508	2.87093	3.2982	1.71345	0.669942	1.55856	0.60177	2.61247	2.31019	2.287	4.09999	2.2202	2.10811	1.55906	1.05062	2.1815	1.48949	1.39827	1.51818	0.523355	2.37967	1.29275	1.9016	2.60329	2.22265	3.73518	2.26796	4.86975	3.33719	1.4773	0.638923	7.00327
Vitvi01g00186_t001	7.339	9.02526	15.1618	12.8793	14.5925	13.6791	14.124	14.9574	12.7998	13.7337	12.7858	16.394	11.4151	12.8072	12.7511	16.1814	11.5884	12.0689	16.5083	9.70125	11.6531	10.7091	9.75205	11.8956	12.8362	10.6766	13.7419	11.3197	10.0215	8.96443	12.078	9.45304	8.14176	11.6794	11.5758	11.1503
Vitvi01g00187_t001	13.8686	11.9214	13.4817	8.83718	8.13449	10.9059	10.3624	12.5493	11.0957	11.9986	10.8181	11.2193	7.49856	11.8011	9.57452	16.4917	11.7114	5.57951	3.82987	3.76324	4.33881	3.02572	2.90613	2.48277	5.94159	6.73217	8.24956	1.55998	2.91351	1.33229	3.96388	1.73698	2.44763	3.31969	3.66913	3.78861
Vitvi01g00188_t001	62.2488	49.3337	58.7973	150.152	138.828	106.119	28.1017	31.1001	17.3212	30.6292	28.0527	27.0179	61.8411	63.2112	39.4918	29.4624	34.1687	25.1423	97.13	127.643	65.4482	30.4917	30.3312	28.19	87.0062	98.7517	112.205	13.1555	19.8084	9.82444	12.6357	14.5801	16.7499	48.6948	48.1393	54.1832
Vitvi01g00189_t001	91.2502	102.654	83.6845	47.8477	43.718	55.7416	75.5438	79.2495	61.8869	75.6309	79.848	76.46	69.0922	57.9944	60.6195	71.8603	65.6349	64.2279	60.3823	50.5991	52.8917	58.5757	56.4045	66.1695	61.5722	77.9249	59.2954	57.4396	60.0374	57.5521	61.1419	48.1323	61.2022	60.2464	62.0896	65.9328
Vitvi01g00190_t001	16.1603	16.1615	15.1933	11.6834	10.7239	12.7268	15.771	17.982	14.3313	16.9056	17.5376	16.884	16.4731	13.6985	17.2621	17.056	16.7918	15.3023	15.9597	16.3207	18.8929	16.8208	19.5624	15.0152	17.7571	15.3934	15.3622	15.9599	19.0047	17.9277	18.6834	16.9653	15.9995	17.8778	15.9511	15.1576
Vitvi01g00191_t001	0	0	0	2.45836	1.83758	1.37805	0	0.639687	4.50201	0	1.34796	0	2.8749	0.569209	1.08047	0	0	1.74614	3.53008	1.77693	5.00468	0.522019	1.13357	0	4.88625	6.61886	4.25959	5.5398	0.622342	0.597629	4.51577	0.77916	3.50405	7.56377	10.9724	15.4694
Vitvi01g04045_t001	0	0	0	0	0	0	0	0	0	0	0	0	0	0	0	0	1.4863	0	0	0.559285	0	0	0	0	0	0	0	0.734165	0	0	0	0	0.588209	0	0	0
Vitvi01g00192_t001	0.477588	0	0.558343	0	0	0.481354	0.645157	0	1.57256	1.21947	2.82507	1.53307	1.20505	0	0.84917	1.30287	16.7008	0.609931	6.1653	8.84475	5.82714	6.01729	2.96969	1.53559	1.86194	1.73398	1.11591	2.44429	5.8694	5.01006	1.77454	0.816485	4.16149	0	3.49941	0.913268
Vitvi01g01897_t001	0	0	0	0	1.35116	0.591074	0	0	0	0	0	0	0	0	1.39031	0	0	0	0	1.42906	0.715539	0.671716	1.45864	0	1.14317	2.12923	0	0	0	0	0	0	0	0	0	0
Vitvi01g01898_t001	0	0	0	3.10847	4.24873	1.85864	0	0	0	0	0	0.591959	0	1.15158	0	0	0	0	54.9916	42.2406	35.719	2.37624	0.860008	2.96467	11.6828	9.62461	9.96417	0	0	0	0	0	0.945215	0.478201	0	0
Vitvi01g01901_t001	0	0	0	0	0	0	0	0	0	0	0	0	0	0	0	0	0	0	0	0	0	0	0	0	0	0	0	0	0	0	0	0	0	0	0	0
Vitvi01g04046_t001	0	0	0	0	0	0	0	0	0	0	0	0	0	0	0	0	0	0	0	0	0	0	0	0	0	0	0	0	0	0	0	0	0	0	0	0
Vitvi01g01902_t001	226.865	264.838	221.453	299.058	340.972	296.535	326.216	162.321	302.982	140.859	174.627	136.261	233.945	154.951	214.03	94.5868	137.73	129.869	361.964	345.73	324.648	92.8759	129.77	88.6157	397.749	489.463	326.642	125.01	173.046	167.917	154.759	192.409	196	576.114	615.477	493.558
Vitvi01g00193_t001	21.1404	12.8642	12.3575	24.6206	32.1022	37.2875	22.7165	17.5336	14.7656	9.20114	13.4999	5.55229	17.5785	15.0018	6.83428	4.58753	7.46729	6.13605	11.4125	19.201	23.449	7.7045	11.3528	8.65112	46.8288	56.2579	31.4337	5.53278	0	2.52012	2.97538	7.39263	12.806	27.9085	34.702	33.5351
Vitvi01g01903_t002	0	0	0	0	0	0	0	0	0	0	0	0	0	0	0	0	0	0	0	0	0	0	0	0	0	0	0	0	0	0	0	0	0	0	0	0
Vitvi01g01903_t003	0	0	0	0	0	0	0	0	0	0	0	0	0	0	0	0	0	0	0	0	0	0	0	0	0	0	0	0	0	0	0	0	0	0	0	0
Vitvi01g01903_t004	0	0	0	0	0	0	0	0	0	0	0	0	0	0	0	0	0	0	0	0	0	0	0	0	0	0	0	0	0	0	0	0	0	0	0	0
Vitvi01g01903_t005	0.115478	0.181875	0.405014	0.467171	0.133029	0.232778	0.233994	0.324166	0.316864	0.442294	1.53695	0.148275	0.145688	0.216338	0.410651	0.393786	0.299124	0.442435	0.477037	0.675353	0.845385	1.58722	0.287223	0.297039	0.731588	0.576495	0.0674555	0	0.551908	0.832844	0.357562	0.592267	0.94704	0.359343	0.362632	0.331236
Vitvi01g01903_t001	1.32275	0.69443	1.03095	0	1.01586	0.740658	1.58832	2.06287	2.09707	0.75056	1.08673	0.754856	0.370842	0.734238	0.871077	0.801891	0.380704	1.6893	1.82142	1.43257	0.717297	2.52512	1.09667	2.2683	3.00821	1.33404	0.686819	1.88051	3.61249	2.89086	4.00469	1.75885	2.25998	2.43918	1.53844	1.12419
Vitvi01g04047_t001	0.984656	3.1016	0	0.663909	1.13431	0.49621	0	2.76408	2.70182	1.25711	1.45613	1.26431	2.48449	0	0	1.34309	0	0	1.01689	0	4.20489	6.20301	2.44908	0	0	0.893751	0	1.25986	1.34457	0	3.65861	1.68337	2.01879	3.06403	3.09207	0.941455
Vitvi01g00196_t001	4.97032	5.63622	8.36749	7.50683	7.27167	9.46799	6.57995	7.74362	7.36463	4.82267	4.99816	4.02062	7.21115	7.69745	5.42029	8.3389	6.37295	5.77635	5.85168	7.36389	5.09409	6.26228	3.33784	5.17789	13.2251	6.58673	6.67773	6.5503	5.97263	5.80062	7.63338	10.1118	6.62377	14.3839	9.10472	10.2649
Vitvi01g00197_t001	0.531714	0	0.621622	0	0	1.07181	0.718274	0	1.75078	0	0	0	0	0.664078	0	0.725266	0	0.679056	1.09825	0	0	0	1.3225	0	1.55472	0	1.86357	1.36065	0	0	0	0	0.545074	1.65458	2.50458	2.54193
Vitvi01g00198_t001	15.3143	12.6945	16.0192	20.962	18.703	23.3267	11.0437	13.7373	17.314	18.8167	16.3468	11.6799	13.8004	12.2238	23.8855	10.2089	17.4482	18.3816	28.7774	22.6712	21.6356	24.399	27.9233	20.2884	30.5257	33.9673	34.7065	28.5816	26.1006	24.4602	23.3883	17.323	25.7323	25.9174	27.1189	26.9728
Vitvi01g00199_t001	22.9084	23.4793	23.9759	132.416	92.5035	82.8142	26.3349	25.6406	25.5534	23.8335	21.2967	21.299	39.264	53.5252	38.3769	27.4279	35.0926	21.5592	79.7611	89.9147	58.3749	30.3934	25.7366	22.5003	81.7214	82.2298	85.7736	20.4735	23.343	21.4369	18.8272	21.4742	24.1675	43.7341	42.3757	44.5461
Vitvi01g00201_t001	0	0	0	0	0	0	0	0	0	0	0	0	0	0	0	0	0	0	0	0	0	0	0	0	0	0	0	0	0	0	0	0	0	0	0	0
Vitvi01g00201_t002	0.329291	0.421381	0.577457	0.111013	0.426755	0.435603	0.834053	0.606619	0.542131	0.656885	0.821753	0.528516	0.493328	0.925345	0.487911	0.898317	0.559758	0.289122	0.297564	0.581751	0.577552	0.589326	0.383919	0.661734	0.802366	0.523059	0.24044	0.473993	0.33724	0.647697	0.943132	0.809251	0.78062	1.13142	0.603201	0.3542
Vitvi01g01907_t001	0	0.455126	0.675676	0	0.332894	0.291254	0	0.405599	0.317171	0	0	0	0	0.721823	1.7127	0.788333	0	0.738105	0.149218	0.985842	0	0.661981	0.359375	1.11497	1.12661	0.786889	0	0	1.5784	0.378931	0.894769	0.988065	1.03683	1.49871	0.302485	0.552593
Vitvi01g00202_t001	12.3761	17.6871	28.4017	14.8349	10.8248	19.4035	16.4089	25.0912	14.3383	25.7491	25.4196	24.4251	13.3006	22.613	18.7452	14.6929	20.1846	13.7567	17.9885	16.3077	22.6505	24.1509	20.8066	18.2753	18.0937	22.4671	18.2073	26.6852	26.9145	32.1569	24.6956	21.9419	23.7295	25.199	19.9119	25.2001
Vitvi01g00203_t001	3.97357	3.80403	3.55241	0	0.0897546	0.0785276	0.684126	0.984215	0.513091	2.28785	1.7283	2.50103	0.196591	1.26501	0.369421	0.637648	0.504547	0.796028	3.66112	4.25283	3.23216	2.54338	3.4882	3.70762	1.44283	1.13152	4.8698	2.79131	3.83011	3.21826	3.85995	5.06162	4.43283	3.0306	1.91656	1.67613
Vitvi01g00204_t001	11.5895	13.632	13.0346	12.1665	24.1668	16.2645	11.4942	8.75109	10.7881	15.5455	16.0541	15.2577	11.7526	15.2074	9.73812	11.0057	9.59508	8.71199	16.7413	14.1563	11.5451	8.90569	9.5782	10.1886	14.227	12.1174	21.595	9.1037	15.1245	10.5803	9.35738	11.1607	9.70005	5.93456	4.68361	6.45223
Vitvi01g01908_t001	16.1126	15.8604	11.7731	4.34559	3.71227	8.5258	4.35318	12.4384	5.3054	3.08564	7.14829	3.62051	14.7375	12.0741	11.4595	7.69222	3.13023	6.17324	3.74402	1.57052	0.982962	2.3069	0	1.03614	5.49648	6.94688	6.58838	3.09239	2.2002	3.16924	4.98901	4.13191	6.60696	10.4455	11.3844	10.7839
Vitvi01g00205_t001	0	0	0	0	0	0	0	0	0	0	0	0	0	0	0	0	0	0	0	0	0	0	0	0	0	0	0	0	0	0	0	0	0	0	0	0
Vitvi01g00206_t001	0	0	0	0	0	0	0	0	0	0	0	0	0	0	0	0	0	0	0	0	0	0	0.519307	0	0	0	0	0	0	0	0	0	0	0	0	0
Vitvi01g04048_t001	0	0	0	0	0	0.295537	0	0	0	0	0	0	0	0	0.347577	0	0	0.18724	0	0	0.715539	1.67929	0.18233	0	0	0.266154	0	0	0	0	0.726342	0.501298	0	0	0.613867	0
Vitvi01g04049_t001	0	0	0	0	0	0	0	0	0	0	0	0	0	0	0	0	0	0	0	0	0	0	0	0	0	1.98339	0	1.39793	0	0	0	0	0	0	0	0
Vitvi01g04050_t001	0	0	2.45377	0	0	0	0	0	0	0	0	0	0	0	0	0	0	0	4.33518	3.06871	0	0	2.6102	0	0	1.9051	0	0	0	0	0	0	0	0	0	0
Vitvi01g01912_t001	3.5187	1.84728	6.85612	3.16333	1.35116	0.591074	0	1.64625	2.57468	1.49744	1.73451	0	0.739865	1.46488	0	1.59985	0	0	2.4226	7.43109	5.00877	1.34343	0	0	5.71587	2.66154	2.74054	0.75036	0	0	0	0	0	1.2166	0	2.24288
Vitvi01g04051_t001	0	0	0	0	0	1.19979	0	0	0	0	0	0	0	2.97348	0	0	0	0	0	0	0	0	0	0	0	0	0	0	0	0	0	0	0	0	0	0
Vitvi01g01915_t001	6.29662	2.70462	4.68447	1.54383	1.31883	0	0	1.60687	0	0	2.53953	2.20498	5.77732	1.42983	2.71409	1.56158	1.48274	1.46208	6.79835	2.23179	8.38104	1.31129	2.49155	2.20861	5.85809	5.7153	10.0312	9.15511	3.1266	0.75061	4.25379	5.87166	4.10762	8.31246	5.39263	9.57784
Vitvi01g01916_t001	2.09887	0	1.22689	0	0	0	0	0	0	0	0	0	0	0	0	0	0	0	0	0	0	1.80303	0	0	0	0	0	0	0	0	2.59954	0	0	0	0	0
Vitvi01g01917_t001	2.70363	2.12906	0	0	0	0	1.36959	0	0	1.72586	0	2.60361	0.852726	0	0.801194	0	0.875403	1.72641	0	0.658819	1.64938	0.774181	0	0	1.31756	0	2.36894	2.59447	1.84593	1.77263	2.51142	0	1.73223	3.50546	2.12252	0
Vitvi01g01918_t001	1.94926	1.53501	3.13343	1.3143	1.12276	1.47347	0	2.73593	0.267431	0.622155	0	0.625716	1.22959	0.608625	1.15529	1.32941	0.631146	0	2.01308	1.42498	0.297291	1.11633	0	0	2.84979	3.09627	0.569319	0	0	0	0	0	0	1.01094	2.04039	2.32967
Vitvi01g04052_t001	1.03134	2.16577	0	0	0	0	0	0.482523	3.01859	0	1.01678	0	1.73486	0	0.407504	1.87569	0.445248	0	0.710073	1.34036	5.03344	0	0.855065	0	1.34027	1.56021	0	0	0	0	1.70315	0	0	0	0.719706	0
Vitvi01g01919_t001	1.28181	0	0.499517	0	0	0	0.577185	0	0	0	0.631858	0	0	0	0	0	0.55338	0	0	0	0.781981	0	0	0	0.416442	0	0.49917	0	0	0	0	0	0.438006	0	0.447246	0
Vitvi01g04053_t001	0	0	0	0	0	0	0	0	0	0	0	0	0	0	0	0	0.89824	0	0	0	0.846202	0	0	0	0	0	0	0	0	0	0	0	0	0	0	0
Vitvi01g04054_t001	0	0	0	0	0	0	0	0	0	0	0	0	0	0	0	0	0	0	0	0	0	0	0	0	0	0	0	0	0	0	0	0	0	0	0	0
Vitvi01g04055_t001	0	0	0	0	0	0.681238	0	0	0	0	0	0	0	0	0	0	0	0	0	0.658819	0	0	0	0	0	0	0	0	0	0	0	0	0	0	0	0.646253
Vitvi01g04056_t001	2.91248	4.2342	3.40495	0	0	0.903215	1.81586	4.08789	1.72127	5.43453	2.9818	1.15066	1.69587	4.47693	3.18677	2.44472	3.48194	4.57791	1.85098	2.83884	2.18681	2.05288	6.40818	2.59325	7.20585	5.08384	1.57042	0.573309	6.42446	4.70045	2.77479	4.59617	4.13399	4.64768	3.51767	5.35519
Vitvi01g01922_t001	161.717	234.747	183.267	10.8445	24.6195	15.8774	136.462	116.893	129.132	193.244	139.614	159.978	37.9416	30.6815	42.1778	116.604	123.272	191.618	267.925	241.168	239.52	258.666	265.094	300.507	215.599	181.884	198.197	410.028	305.219	342.357	365.522	340.129	340.483	240.53	269.484	291.76
Vitvi01g01923_t001	131.074	217.148	148.177	24.5955	36.6803	26.4838	103.983	66.3862	77.0208	247.066	107.889	161.552	38.2206	29.343	25.6506	86.4416	92.087	105.806	143.027	160.001	119.19	220.24	263.347	263.203	72.3124	63.6953	106.18	360.731	214.021	182.01	296.347	301.774	366.024	109.984	132.024	133.008
Vitvi01g00211_t001	7.6606	7.70117	6.79634	8.57202	8.76228	5.47589	5.13752	4.19414	6.55947	2.63582	5.30279	4.8135	4.52386	6.64982	5.6029	5.48396	5.48856	5.68964	3.87154	6.143	5.36946	4.7917	2.83779	1.95652	7.04283	6.26295	3.61797	4.10142	3.85784	4.34583	3.76827	1.85767	4.56704	4.95922	8.35997	7.16865
Vitvi01g04057_t001	0	1.74465	0	0	0	1.11647	1.4964	0	0	0	0	0	0	1.38349	0	0	0	0.70735	1.14401	1.07973	0	0	0	0	1.07966	1.00547	2.58829	0	1.51264	1.45257	1.37198	0	2.27114	1.14901	0	2.11827
Vitvi01g00214_t001	0.390222	0.0512156	0.342154	0.57007	0.899059	0.3933	0.834635	0.59335	0.499679	0.332132	0.817517	0.542803	0.615381	0.731045	0.886562	0.576625	1.26349	0.706004	0.235083	0.316964	0.833207	0.484205	0.647051	0.418229	0.665583	0.767426	1.10173	1.1234	0.710475	0.895468	0.604133	1.00069	0.433363	0.573412	0.850971	0.715112
Vitvi01g00214_t002	0	0	0	0	0	0	0	0	0	0	0	0	0	0	0	0	0	0	0	0	0	0	0	0	0	0	0	0	0	0	0	0	0	0	0	0
Vitvi01g04058_t001	9.37567	11.3986	8.46112	7.83729	9.9795	8.28913	10.073	11.7743	13.3595	10.8499	11.2704	10.6304	12.9351	11.1618	12.2834	13.4616	14.3443	17.2954	12.9668	12.1314	13.3126	12.246	10.9097	11.5647	9.67245	11.297	9.54418	9.9617	13.0273	9.27461	13.921	12.6542	13.096	13.1941	11.0766	10.7991
Vitvi01g00217_t001	1.47063	0.694857	1.20351	0.396631	0	0.667002	0.595987	1.23849	0.322824	0	0.21748	0	0.371069	0.551017	0.522967	0.802384	0.380938	0.187815	0.68345	1.00341	0.358869	0.505335	1.09734	0.378283	0.430008	0.600686	0.859052	0.376333	1.40572	0.192843	0	0.377129	1.4322	0.152542	0.153938	0.421832
Vitvi01g01924_t001	10.244	0	8.55443	27.6284	8.42925	16.9622	5.93071	12.8378	5.22022	2.80255	4.32833	6.57672	5.53881	17.8204	1.7347	9.98073	9.47684	3.27068	16.6248	28.8853	19.6412	6.28578	7.27982	3.76432	33.5191	20.257	29.4923	0	2.49793	0.959495	2.71878	3.75284	0.750102	7.58979	8.42519	7.69575
Vitvi01g04059_t001	0	0	0	0	0	0.456739	0	0	0.994762	0	0	0	0	1.13195	0	0	0	0.578741	0	0	0	0	0	0	0	0	0	0	0	0	0	0	0	0	0	0
Vitvi01g00218_t001	0	0	0.333409	0.192288	0.657059	0.359294	0.577873	0.400281	0.626024	0	0.316306	0.732364	0.539687	1.06854	0.845121	1.167	0	0.728427	0.441785	0.138988	0.173981	0.163325	0	0	0.138979	0	0	0.182448	0.389428	0	0.529822	0.243778	0.146176	0.295812	0.597039	0.340843
Vitvi01g00219_t001	0	0.0887318	0	0	0	0	0.0761063	0	0	0	0	0	0	0	0	0	0	0	0	0	0	0	0	0	0	0	0	0	0	0	0	0	0	0	0	0
Vitvi01g00219_t002	0	0	0	0	0	0	0	0	0	0	0	0	0	0	0	0	0	0	0	0	0	0	0	0	0	0	0	0	0	0	0	0	0	0	0	0
Vitvi01g00220_t001	0	0	0	0	0	0	0	0	0	0	0	0	0	0	0	0	0	0	0	0	0	0	0	0	0	0	0	0	0	0	0	0	0	0	0	0
Vitvi01g00220_t002	1.87737	2.43936	2.08508	1.51899	1.08135	1.84488	0.31701	2.70092	2.31812	1.79763	1.8046	1.56687	1.83559	1.05513	2.00283	1.53646	1.03338	1.1988	0.630123	1.50968	0.687187	1.50523	1.109	1.08654	2.15001	0.809425	1.75464	1.68147	1.21771	1.10781	0.813822	1.28383	1.20284	2.5802	1.22822	1.39113
Vitvi01g00221_t001	1.48156	1.9445	2.16509	1.99789	2.27564	1.99099	1.00069	0.17329	1.76162	0.945752	1.46064	2.21939	0.934567	0.61679	1.60983	4.04173	2.23865	1.10373	0.510021	0.361025	0.602559	0.707069	1.53541	0	1.20334	1.23271	1.87511	0.631882	0.674365	1.13327	1.0704	1.26644	2.27817	1.92095	1.80929	0.708277
Vitvi01g00222_t001	0	0	0	0	0	0	0	0	0	0	0	0	0	0	0	0	0	0	0	0	0	0	0	0	0	0	0	0	0	0	0	0	0	0	0	0
Vitvi01g00222_t002	0	0	0	0	0	0	0	0.27801	0	0	0.292914	0	0	0	0	0	0	0	0	0	0	0	0.246327	0	0	0	0	0	0	0	0	0	0	0	0	0
Vitvi01g00223_t001	15.7919	16.4974	19.5189	11.7592	14.8231	14.8446	16.1612	22.2398	16.8659	13.8483	20.2869	22.5982	17.5082	14.5433	16.7022	21.1052	20.3152	16.5011	15.1558	16.0146	16.9974	19.9759	19.9698	15.455	15.8581	13.8031	14.4737	15.2393	16.6269	13.0383	15.8052	13.3626	16.7338	14.0639	15.918	15.4549
Vitvi01g00224_t001	95.2081	110.226	115.254	70.9701	74.6286	72.8599	75.2793	83.8475	96.8249	99.2905	120.943	111.487	84.887	72.3772	107.018	87.6604	98.4619	101.858	128.27	105.461	138.846	119.788	106.251	124.289	99.9185	99.902	106.125	191.24	212.396	208.753	141.336	132.075	140.842	130.561	131.881	141.692
Vitvi01g00225_t001	11.0072	14.494	11.3917	4.62333	8.41876	9.18438	14.8693	17.0957	13.3685	15.2048	16.4112	16.5661	10.8134	13.5219	13.4753	11.4451	13.2043	13.4813	10.9949	12.2239	12.2192	15.9145	11.7813	14.3887	14.4216	8.92639	12.3324	10.1587	13.5521	8.87316	13.2976	13.5736	12.7636	12.9147	11.2385	12.4221
Vitvi01g00226_t001	13.0372	10.6509	15.0787	10.9057	11.1636	12.086	10.9248	14.1889	10.6363	11.5711	11.9596	11.1003	14.6887	14.1058	16.2802	13.2184	13.6346	13.5336	9.07205	11.3485	10.3778	7.50631	9.53726	8.60791	13.3863	12.6563	13.4392	5.44142	7.52088	7.03938	11.1389	10.3695	10.3631	11.1366	10.2898	10.7988
Vitvi01g04060_t001	3.12773	1.72412	2.01113	1.898	4.68402	6.14717	1.90131	1.317	3.08961	1.39761	1.61888	1.20481	3.74865	4.49229	2.78061	0.426627	1.21527	0.199722	3.55315	2.43892	2.48053	1.07475	0.194485	0.80453	1.67666	1.13559	5.29838	0.200096	0.854195	0.410137	1.54953	1.06944	0.320632	2.59541	1.14589	1.94383
Vitvi01g01926_t001	0	0	2.02703	0	0	0	0	0	0	0	0	0	0	0	0.822095	1.419	0	0.442863	0.716247	2.70402	0	0.794377	2.15625	3.56792	2.02789	0.629512	0	0.443691	0	0	0.858978	0	1.42193	0	1.45193	1.32622
Vitvi01g00227_t001	72.8855	69.8262	75.6299	61.4147	65.5804	64.9406	74.8051	80.1454	71.3819	73.8918	74.1101	85.6114	69.8621	70.5612	68.8097	86.2397	86.6895	77.22	74.2029	67.8479	81.7726	82.9886	82.704	76.7668	73.7286	74.6904	79.6082	77.9163	90.1039	84.9423	73.3924	71.0766	79.4032	83.1164	79.5434	87.6663
Vitvi01g00228_t001	0	0.27367	0.203144	0	0	0	0.117365	0	0.190717	0	0	0	0	0.217019	0	0	0	0	0	0	0.212011	0	0	0.223481	0	0	0	0.222329	0	0	0.215212	0	0	0	0.363773	0.332278
Vitvi01g00230_t001	0	0.214971	0	0	0	0	0	0	0	0	0.201849	0.175258	0	0	0	0	0	0	0	0	0	0	0	0.351093	0	0	0	0.174642	0	0.178982	0.169052	0.466696	0.769571	0	0	0.130504
Vitvi01g00232_t001	20.1413	19.9966	14.2361	4.98076	5.11915	5.11865	4.83354	7.12821	5.51078	2.94721	2.81639	5.11303	8.51862	6.99155	8.68791	3.62108	3.43827	5.89629	8.46333	7.59406	8.87226	14.7408	17.1533	17.1458	12.5435	12.7292	9.43921	8.12257	9.53553	8.32442	13.9382	10.853	16.2694	10.9547	14.8003	16.1675
Vitvi01g00233_t002	0.710305	0.958891	0.949041	0.273672	0.116894	0.204545	0.137075	0.142424	0.222746	0.518198	0.300119	0.260582	0.384052	0.760394	0	0.276819	0.262844	0	0	0.197813	0	0.116226	0	0.261012	0.0989006	0	0	0	0.277124	0.26612	0.125677	0	0	0.105253	0	0.19404
Vitvi01g00233_t001	3.84269	5.11066	9.58389	4.37583	6.09902	5.85252	5.42166	6.11264	7.02937	3.27064	4.41985	6.79802	7.21804	7.25224	4.95985	5.24148	3.42851	4.25319	3.70393	3.32936	2.91731	1.95617	2.44252	0.878609	3.1627	4.34053	5.28743	0	0.932847	0.671852	1.16339	1.16791	2.36354	2.74582	4.2905	3.02092
Vitvi01g00234_t001	93.2032	62.6264	43.2627	10.2284	30.0526	13.0888	31.9808	25.3248	61.9333	12.4715	22.4337	26.1187	21.3132	10.1908	25.883	28.6867	46.1416	72.6512	49.0175	39.0944	56.6492	67.0012	39.8751	41.8292	16.1296	24.4094	10.8753	122.047	156.146	120.86	127.962	71.713	83.5283	43.7485	40.54	49.1171
Vitvi01g04061_t001	18.5482	27.7521	12.4686	21.8858	21.3672	13.5535	29.4409	19.5253	22.3937	19.5364	10.2861	19.6482	17.5503	23.1655	30.2311	17.71	18.017	24.2802	17.2399	14.0114	19.8021	10.6225	23.6435	11.3312	13.5586	13.8895	17.8773	23.139	20.2623	16.4174	12.635	22.197	27.5706	31.7448	13.5907	16.8477
Vitvi01g04062_t001	20.9618	28.2499	22.5139	21.7749	20.6138	22.5442	24.7482	21.5279	19.9675	23.7159	25.1393	22.484	21.1779	21.2845	22.2212	23.8269	22.7343	25.1381	24.8601	25.2906	23.6525	23.5215	22.0947	25.5348	24.7077	26.3742	21.8512	24.9126	23.5622	22.9059	19.6826	26.7316	23.8907	23.6431	26.0894	24.075
Vitvi01g00237_t001	0	0	0	0	0	0	0	0	0	0	0	0	0	0	0	0	0	0	0	0	0	0	0	0	0	0	0	0	0	0	0	0	0	0	0	0
Vitvi01g00237_t002	1.15568	1.45612	2.43196	0.561039	0.639033	0.605691	1.24893	0.778599	1.11622	1.41644	1.23051	1.00905	0.874802	0.808286	0.712344	1.26109	1.49678	1.29881	0.954812	1.0814	1.63567	1.95909	0.977312	1.60525	1.2165	1.59445	1.51217	0.946358	0.757488	1.3942	1.08783	0.869329	2.17988	1.72618	1.69359	1.94475
Vitvi01g00237_t003	0	0	0	0	0	0	0	0	0	0	0	0	0	0	0	0	0	0	0	0	0	0	0	0	0	0	0	0	0	0	0	0	0	0	0	0
Vitvi01g00238_t001	0	0	0	0	0	0	0	0	0	0	0	0	0	0	0	0	0	0	0	0	0	0	0	0	0	0	0	0	0	0	0	0	0	0	0	0
Vitvi01g00238_t002	1.60208	1.70318	2.15393	1.45829	0.645951	0.726624	1.028	1.40541	2.6376	2.04538	2.13228	1.79995	1.97066	0.850384	1.23438	1.91211	1.24497	1.02302	2.56453	1.8739	2.19908	1.33039	3.23762	1.44234	2.26415	1.78137	2.01206	5.07341	5.79735	5.67217	3.67086	2.0542	2.58668	2.03568	1.97046	2.45087
Vitvi01g00239_t001	0.293225	0	1.88543	12.5874	7.71286	8.47206	1.51841	1.57766	1.07278	0.499147	0.289085	0	4.62416	6.40884	4.80815	0.599944	0.506361	0.436893	1.91789	3.66791	0.894423	1.23148	1.0332	0.502831	2.90557	5.9441	7.42231	0	0	0.128168	1.15004	1.42034	1.15227	1.92628	1.22773	2.00924
Vitvi01g04063_t001	0.56167	0	0	0	0	0	0	0	0	0	0	0	0	0	0	0.766126	0	0	0	0	0	0	0	0	0.547436	0	0	0	0	0	0	0	0	0	0	0
Vitvi01g01930_t001	0	0.59533	0.441911	0	0	0.761954	0.510622	0	0.414877	0	0	0	0	0	0	0	0	0.482741	0	0	1.153	0	0.940166	0.9723	0	0.514648	0	0	0	0	0.936327	0.323111	1.54997	0	0	0.722823
Vitvi01g00241_t001	11.7561	5.44572	10.3753	4.97356	4.24873	3.94961	3.2696	5.17666	4.42755	12.8018	5.45419	5.91959	5.52547	2.59105	3.00564	5.18796	5.67241	6.62374	9.40333	3.81963	7.45318	18.6139	9.89009	21.7903	3.03305	1.77846	2.69302	6.34119	13.3777	15.8691	11.7054	12.2166	10.1611	3.34741	1.68902	4.62837
Vitvi01g00243_t001	13.8536	11.3218	14.3037	8.08896	7.67789	8.54082	10.9971	11.9607	10.1368	11.6089	8.80025	9.90265	7.86795	6.30253	10.4398	9.93525	11.0368	12.2814	14.5038	13.1785	9.75843	20.0665	17.643	16.1642	7.51684	10.3708	6.95224	11.9998	19.8274	18.4158	15.0945	16.1963	17.9107	8.04902	8.96984	9.96844
Vitvi01g00244_t001	251.114	270.896	234.05	110.921	81.0204	88.2623	77.3777	88.9909	86.3012	99.7689	104.127	91.5473	111.903	74.3566	78.3066	73.8453	84.6205	69.346	59.9875	45.3095	46.789	80.2802	74.1402	119.57	103.491	100.401	59.2954	70.7127	45.6542	48.1725	78.8264	112.939	97.5352	105.876	97.1473	119.24
Vitvi01g00245_t001	51.0468	45.9598	41.9886	25.4495	33.2334	28.0709	40.7679	27.1889	32.5762	44.1553	50.8999	44.7283	42.1646	33.7461	48.683	38.1029	42.1015	38.8605	77.6175	73.905	88.0485	97.4161	94.397	102.221	62.394	66.8599	59.0541	87.4402	94.7948	77.2941	104	85.9905	82.585	89.7713	77.7133	75.2775
Vitvi01g00246_t001	0	0.492607	1.09698	0.421777	0	0	0.845029	0.878002	0.343291	0	0.462537	1.00401	1.18378	0	0.741497	1.49319	0	1.19833	0	0	0.19081	0.358249	0	0.402265	0.762116	0	0.730812	0.400192	0.854195	1.64055	0	0	0.641264	0.973279	0	0.598101
Vitvi01g00247_t001	0	0	0	0	0	0	0	0	0	0	0	0	0	0	0	0	0	0	0	0	0	0	0	0	0	0	0	0	0	0	0	0	0	0	0	0
Vitvi01g00249_t001	103.475	100.725	107.63	46.4779	42.3513	51.9525	64.7688	83.529	69.0169	93.9707	113.378	110.342	71.3113	67.7257	51.7493	76.4733	71.8189	42.941	33.6962	33.5947	24.2972	21.4055	29.0514	28.3697	42.9986	40.8084	59.4147	35.5734	33.7816	24.1041	19.5415	18.4627	21.5918	21.0529	26.2965	29.8782
Vitvi01g00250_t001	23.5579	23.1201	25.8971	13.1577	13.7717	14.5297	22.0865	23.812	27.5931	27.2708	33.4082	29.3457	18.6309	15.9188	24.2778	31.2941	26.0711	29.9738	24.7832	20.2206	24.0244	28.8961	30.4996	29.1679	25.5312	24.6543	19.9228	46.4507	46.8129	48.7577	35.8186	28.7033	28.9258	32.0946	27.9718	26.8948
Vitvi01g00251_t001	58.9572	54.1092	62.2181	54.0668	50.9795	53.7835	51.6421	50.8385	51.7205	57.4145	50.9123	55.3487	59.9025	57.7783	55.1772	53.5145	57.3153	54.9596	43.8508	43.834	51.5445	49.7843	57.0864	51.75	52.4997	53.9048	57.3148	41.2968	48.2847	44.8625	44.5942	49.7836	53.4535	46.4977	46.8482	44.0951
Vitvi01g00252_t001	66.5753	74.4368	77.8793	65.9986	66.7902	65.2868	72.3796	68.0764	70.4379	80.3003	72.9678	82.9676	72.944	68.5163	66.166	78.32	68.2033	64.4445	69.7874	71.0111	80.2054	69.431	72.3022	71.5849	80.2431	65.5827	63.5308	65.6906	60.3882	63.7053	71.0659	75.9466	70.7485	68.2263	71.4876	63.1192
Vitvi01g00253_t001	2.78408	4.5101	3.44083	0	0.183269	0.561206	0.644728	2.00966	0.523838	2.0311	0.941065	0.612819	0.200708	0.397387	0.660026	1.73601	0.824183	1.32064	4.76466	4.41943	6.01737	9.93103	8.40852	7.77516	6.43492	4.04327	2.78792	13.1293	11.731	10.1178	7.09342	11.8312	14.0255	5.6931	6.49458	8.36605
Vitvi01g00254_t001	0	0	0	0	0	0	0	0	0	0	0	0	0	0	0	0	0	0	0	0	0	0	0	0	0	0	0	0	0	0	0	0	0	0	0	0
Vitvi01g00254_t002	0	0	0	0	0	0	0	0	0	0	0	0	0	0	0	0	0	0	0	0	0	0	0	0	0	0	0	0	0	0	0	0	0	0	0	0
Vitvi01g00254_t003	0	0	0	0	0	0	0	0	0	0	0	0	0	0	0	0	0	0	0	0	0	0	0	0	0	0	0	0	0	0	0	0	0	0	0	0
Vitvi01g00255_t001	0	0	0	0	0	0	0	0	0	0	0	0	0	0	0	0	0	0	0	0	0	0	0	0	0	0	0	0	0	0	0	0	0	0	0	0
Vitvi01g00255_t002	0	0	0.0989844	0	0.0975359	0	0	0	0	0	0	0	0	0	0	0	0.109658	0.10813	0.34976	0.0825273	0	0	0	0	0	0	0	0.324997	0	0.111024	0	0	0.0867952	0.0878225	0	0.0809531
Vitvi01g00258_t001	3.19882	2.58199	2.75803	0	0.276373	0.080601	1.8365	3.31122	2.01878	3.42029	4.13918	2.92646	0.75668	1.19854	0.853143	1.52713	1.86433	2.29794	1.32142	1.16923	1.56118	3.61811	4.27647	3.03413	0.857381	1.1251	0.60728	1.27902	2.34782	4.19459	3.96186	1.50389	3.32018	1.1613	1.08822	1.64393
Vitvi01g00259_t001	21.8147	25.6593	22.5172	20.4804	24.0168	24.909	18.1848	21.7043	20.9124	20.3593	23.5826	19.1463	22.5571	21.4685	19.23	19.1151	20.3853	21.7764	23.028	23.0127	25.7743	20.6375	25.6697	19.0002	26.3082	28.5732	22.9048	11.0411	11.5949	12.0396	16.7582	19.4734	18.6829	21.4102	20.9558	25.676
Vitvi01g00260_t001	1.46422	0.813918	1.20834	0.929186	1.3891	1.7362	2.44337	0.96713	1.32349	4.06864	2.67482	2.43304	2.82523	1.72115	1.83773	2.93709	3.12347	1.64997	3.91384	3.10627	2.20689	3.45288	5.99838	4.20945	4.53319	3.28352	3.52187	0.330612	0.470453	0.451771	3.41365	3.53399	2.64885	1.42944	2.16378	2.2235
Vitvi01g04064_t001	0	0	0	0	0	0	0	0	0	0	0	0.825878	0	0	0	0	0	0	0	0	0	0	0	0	0	0	0	0	0	0	0	0	0	0	0.673274	0
Vitvi01g00261_t001	0	0	0	0	0	0	0	0	0	0	0	0	0	0	0	0	0	0	0	0	0	0	0	0	0	0	0	0	0	0	0	0	0	0	0	0
Vitvi01g00262_t001	2.53773	2.2839	2.543	0.488878	1.25289	0.730783	0.979465	1.52653	0.79581	0	1.60837	0.93099	5.48845	0	2.14866	0	2.34767	0.925986	0	0.353367	0	0.830485	0.450852	0.466262	1.41338	1.31625	0	0	0	0	0.449011	0	0	0.37604	0.758963	0
Vitvi01g00263_t001	0	0	0.888031	0	0	0.382791	0	0.533073	0	0	0	0	0	0	0	0	0	0	0	0	0	0	0	0	0	0	0	0	0	0	0	0	0	0	0	0
Vitvi01g00264_t001	30.4845	24.8812	22.9241	8.24313	9.23665	4.32069	8.04305	12.0339	8.97464	3.95277	2.58278	3.15993	7.41142	5.94894	14.4917	4.2231	6.16906	7.19836	3.77135	6.8094	3.97131	9.00197	8.39178	9.90381	5.41623	6.77341	9.08908	7.92285	9.32275	9.05663	8.84912	4.34303	9.52162	4.94067	5.73377	6.2241
Vitvi01g04065_t001	0	0	0	0	0	0	0	0	0	0	0	0	0	0	0	0	0	0	0	0.30132	0	0	0	0	0	0	0	0	0	0	0	0.5285	0	0	0	0
Vitvi01g00265_t001	0	0	0	0	0	0	0	0	0	0	0	0	0	0	0	0	0	0	0	0	0	0	0	0	0	0	0	0	0	0	0	0	0	0	0	0
Vitvi01g00265_t002	0	0	0	0	0	0	0	0	0	0	0	0	0	0	0	0	0	0	0	0	0	0	0	0	0	0	0	0	0	0	0	0	0	0	0	0
Vitvi01g00266_t001	83.7074	83.3481	86.7925	69.7574	94.6236	91.2559	99.8638	100.592	110.112	111.272	105.893	108.045	105.764	100.551	96.2504	107.678	101.836	107.304	73.5618	76.6406	81.4769	74.1887	71.5055	57.7402	74.6191	78.2559	81.4579	74.1299	81.2543	80.5765	72.456	62.6023	67.4915	67.5098	70.031	71.8215
Vitvi01g00267_t001	0	0.464953	0	0	0	0	0	0	0	0.376901	0.654856	0	0	0	0	0.201339	0	0.0942552	0	0	0	0	0	0	0	0	0	0.566589	0	0	0	0	0	0	0	0
Vitvi01g04066_t001	0	0	0	0	0	0	0	0	0	0	0	0	0	0	0	0	0	0	0	0	0	0	0	0	0	0	0	0	0	0	0	0	0	0	0	0
Vitvi01g04067_t001	0	0	0	0	0	0	0	0	0	0	0	0	0	0	0	0	0	0	0	0	0	0	0	0	0	0	0	0	0	0	0	0	0	0	0	0
Vitvi01g00268_t001	1.97745	0	2.31182	0.88887	1.51866	0	1.78085	0	0.723463	2.52461	0.974767	0.846354	0	0.823237	1.95332	0.89909	0	0.420903	3.40365	1.28497	2.41273	0.754987	1.63946	3.391	3.21223	0.598296	0.77007	2.53014	1.80016	5.18603	3.26554	4.50754	0.675712	1.36742	0	1.89069
Vitvi01g00269_t001	13.2523	14.7444	12.224	2.95116	7.56319	7.47493	13.6319	16.3822	15.346	12.1074	14.3838	18.7333	11.1972	8.80713	10.2323	12.1062	17.9511	20.9617	12.6817	13.5098	17.3562	21.8635	18.7489	26.2699	16.2345	8.82852	13.3518	27.5346	23.741	26.784	19.2746	20.162	20.6896	18.6644	14.89	16.6233
Vitvi01g00270_t001	0	0	0	0	0.404752	0	0	0.493151	0	0.448573	0	0	0	0.877635	0	0	0	0	1.45143	0	0.857385	1.20731	2.18475	0.903767	0.684897	0.797289	0	0	0.479779	1.38218	1.74066	1.20135	0.720362	0	0	1.67969
Vitvi01g00271_t001	6.32993	2.74159	6.84524	26.2481	15.86	17.7838	6.09251	5.55284	7.6423	2.8285	5.26548	3.65746	12.8772	13.1432	6.84671	4.85669	13.937	7.2756	13.8915	22.1345	9.75063	5.80021	4.32962	2.13703	16.3492	16.3748	21.0761	3.44213	2.70114	1.24506	5.19392	2.2996	3.40671	8.45343	9.52468	12.9366
Vitvi01g00272_t001	20.0175	25.7475	28.831	19.9346	19.6339	18.5102	19.805	22.8236	24.9866	24.2242	21.8611	24.6978	23.828	17.9414	22.388	21.8481	23.5156	21.611	23.1695	22.8848	23.4053	21.3742	23.7047	21.6071	38.173	22.6369	23.3048	27.8599	24.1758	25.9752	23.5001	41.893	30.5936	42.0138	31.0205	25.8073
Vitvi01g01932_t001	0	0	0	0	0	0	0	0	0	0	0	0	0	0	0	0	0	0	0	0	0	0	0	0	0	0	0	0	0	0	0	0	0	0	0	0
Vitvi01g01932_t002	3.50724	2.14813	2.84741	8.40807	3.47912	5.98968	0.526423	1.36741	2.78015	4.22893	1.29665	1.75129	6.26837	5.84042	3.57993	1.59464	1.26178	1.2442	4.12513	3.3236	3.44717	2.45494	1.45389	2.13007	2.65872	3.89087	3.52834	0.249305	0.532133	0	1.44795	0.499665	0.89884	1.5158	0.407912	1.30408
Vitvi01g00273_t001	0	0	0	0	0	0	0	0	0	0	0	0	0	0	0	0	0	0	0	0	0	0	0	0	0	0	0	0	0	0	0	0	0	0	0	0
Vitvi01g00273_t002	0	0	0	0	0	0	0	0	0	0	0	0	0	0	0	0	0	0	0	0	0	0	0	0	0	0	0	0	0	0	0	0	0	0	0	0
Vitvi01g00273_t003	0	0	0	0	0	0	0	0	0	0	0	0	0	0	0	0	0	0	0	0	0	0	0	0	0	0	0	0	0	0	0	0	0	0	0	0
Vitvi01g00273_t004	0.231348	0	0.135233	0.194984	0.0333136	0.233172	0.039065	0.121768	0.0634801	0.0738405	0.0427654	0.111395	0.0364836	0.0722347	0.411345	0.0394452	0.262177	0.110796	0.179192	0.084562	0.105852	0.033123	0.0359636	0.148771	0.0845568	0.0262487	0.101354	0.0740022	0.157955	0	0	0.197756	0.0592902	0.0299959	0.0908114	0.110599
Vitvi01g00274_t001	20.2721	18.299	19.1722	16.5655	18.1945	17.3824	18.3928	23.6971	22.5822	18.6192	21.03	20.9014	18.399	21.1618	14.633	15.1051	18.418	22.1028	19.436	19.7006	21.6334	18.9222	17.2336	16.8887	21.2329	20.0484	17.5328	13.4723	15.2871	15.7909	16.039	16.2424	18.4242	19.521	18.9395	21.0606
Vitvi01g00275_t001	11.4001	12.589	9.80433	12.3692	8.6042	8.9807	10.6207	9.19594	8.91691	6.35715	3.87558	5.88879	6.28197	5.72794	6.98961	5.89825	10.5221	8.03265	18.675	14.0495	15.0287	12.7575	11.2442	9.10053	16.4752	14.8673	20.5136	30.6818	30.0606	17.3545	12.9835	15.2333	15.1791	14.951	18.654	19.2942
Vitvi01g00277_t001	88.385	91.3756	78.3911	33.0722	46.8003	36.701	87.7347	92.6838	110.132	59.9334	58.873	56.7872	63.4242	48.8725	87.4544	91.276	117.728	152.441	85.3152	53.306	93.749	156.017	130.532	173.264	68.0685	80.8418	51.5895	102.31	99.8186	119.997	171.902	183.043	167.91	108.379	101.904	104.189
Vitvi01g04068_t001	0	0	0	0	0	0	0	0	0	0	0	0	0	0	0	0	0	0	0	0	0	0	0	0	0	0	0	0	0	0	0	0	0	0	2.03624	0
Vitvi01g00278_t001	0	0	0	0	0	0.0615514	0	0	0.134057	0	0	0	0	0	0	0	0	0	0	0	0	0	0	0	0	0	0	0	0	0	0	0	0	0	0	0
Vitvi01g00278_t002	0	0	0	0	0	0	0	0	0	0	0	0	0	0	0	0	0	0	0	0	0	0	0	0	0	0	0	0	0	0	0	0	0	0	0	0
Vitvi01g00279_t001	529.786	465.36	494.721	489.562	511.76	497.311	521.121	473.592	512.081	444.236	488.593	438.819	430.379	396.898	328.444	463.062	508.46	379.462	358.281	356.076	244.796	228.62	209.938	263.619	378.409	371.909	390.819	272.307	202.866	218.111	233.393	252.924	233.633	250.544	273.817	308.192
Vitvi01g01934_t001	46.7806	54.9564	54.6908	9.82457	10.1597	17.3912	6.21584	5.92018	2.52517	17.6237	13.0422	5.9082	3.87006	1.91561	6.36333	0.523028	14.4021	1.46911	129.097	139.784	110.413	28.1087	31.9498	14.7948	30.2721	46.9864	32.2541	4.9062	5.75966	11.0619	20.8963	8.52206	9.82706	3.97734	6.82337	4.76612
Vitvi01g01935_t001	19.6124	14.9296	18.3429	14.1053	15.0621	9.88354	9.71437	10.5522	10.0455	3.33856	8.701	2.51825	6.59814	8.16489	3.87463	7.13376	16.0873	3.75707	39.8339	25.4887	34.6978	9.73438	5.69109	8.8284	14.9737	19.2852	18.7121	12.1288	8.92704	0.428627	12.5502	2.2353	6.70173	7.45915	5.47449	11.5637
Vitvi01g00280_t001	22.5518	15.0684	20.2232	2.1311	4.08387	3.44389	9.92403	18.5843	26.0648	17.7223	28.1708	21.1691	8.89106	5.6545	7.99935	12.5841	20.1912	18.328	7.98395	9.24229	18.9693	24.5098	19.016	21.9181	6.11951	7.90879	7.28529	12.2962	14.5809	16.6343	28.6191	19.2043	19.3092	8.19608	6.2145	6.57489
Vitvi01g00281_t001	23.1553	15.1953	16.2925	14.4561	7.40958	8.64367	19.1154	19.5603	19.5316	20.5294	19.9749	14.0399	18.3932	14.7275	16.5192	24.5655	22.7699	21.6312	14.8352	11.9119	21.974	16.699	20.5308	18.1993	16.0905	14.7901	17.5336	27.1582	28.3986	29.8011	18.057	12.0958	19.5611	14.6777	14.3632	22.5494
Vitvi01g01827_t001	37.5181	33.8494	35.4382	23.6215	22.1826	25.7937	34.739	33.8277	39.1335	39.4933	39.6831	33.4982	29.3088	20.4809	27.6849	32.1964	35.5588	34.7461	27.9693	26.1557	30.1641	38.4196	31.5175	43.939	33.5402	30.2205	24.3832	49.7529	38.339	50.3376	30.6195	35.2564	31.4564	28.736	33.5504	36.1096
Vitvi01g00282_t001	5.16413	3.09841	2.73117	6.63227	8.21527	7.31158	10.1319	5.00475	6.47771	2.82559	3.63659	6.78866	9.30725	10.7495	10.0565	5.36682	5.8921	2.19838	1.14283	1.67786	0.900123	0.844995	0.917459	0.948817	1.19839	1.11604	4.30939	1.88785	0.671592	0	2.74114	0.42041	1.51254	2.55073	4.37593	4.82
Vitvi01g00284_t001	0.230734	0.545098	0.337186	0	0.132901	0.116277	0.311691	0.647707	0.633118	0.441868	0.682431	0.296265	0.291095	0.144086	0.273503	0.708131	0.448254	0	0.238289	0.224901	0.140762	1.18927	2.00862	0.296753	0.449774	0.104716	0.134781	2.06657	2.2055	1.73972	1.78609	0.98616	1.24179	0.418829	0.483043	0.551527
Vitvi01g00286_t001	2.38621	1.36662	1.52165	4.38794	2.87382	2.62366	0.29304	0.913425	1.19047	1.66171	0	0	0.273676	0.812788	2.31424	0.591786	2.52859	0.55408	3.58448	7.61196	4.36719	2.48468	7.55372	6.27742	1.58573	3.24886	2.02746	2.22047	5.92438	4.97798	4.03011	2.59602	5.33708	1.35006	1.93009	2.80004
Vitvi01g00287_t001	30.0793	30.2027	29.7028	22.447	41.1548	30.9052	37.7401	40.7157	33.3347	35.5438	30.0865	35.8723	35.4919	32.9472	34.7317	43.153	35.5532	45.252	34.9848	29.2239	34.2061	40.808	37.1651	41.5652	31.4992	31.8085	33.6625	31.5115	29.3764	35.8687	31.7084	40.1071	39.9159	31.7048	32.7083	32.4825
Vitvi01g00288_t001	215.445	204.747	211.817	163.368	217.59	199.224	382.539	363.216	310.021	512.622	461.142	459.546	286.245	274.921	213.826	471.685	448.058	377.465	188.674	164.883	181.101	215.769	221.919	295.512	194.41	221.036	206.288	213.677	142.625	276.943	233.761	173.764	192.153	157.468	158.985	152.997
Vitvi01g00289_t001	0	0	1.38138	1.19504	1.36117	1.19091	2.39425	1.65845	1.94531	0.754267	1.74736	0.758584	1.49069	2.21359	0.700303	1.6117	1.53033	2.64077	2.44055	0	2.16252	2.03007	2.20417	1.89959	1.72746	4.29	0	4.53551	1.61348	3.09882	1.46344	0	3.02819	2.45122	0	0
Vitvi01g00290_t001	1.64787	1.03814	0.770605	3.55548	1.89832	1.99304	0.445211	0.462584	2.89385	2.10384	1.94953	1.48112	0.415792	2.88133	1.95332	0.449545	0	0	2.04219	3.21242	3.01591	0	0	0.423874	0.963668	0.897444	0.77007	0	0	0.432169	0.408192	0	0	0	0	0.315115
Vitvi01g00291_t001	1.88403	2.22546	4.03809	0.846876	0.361728	0.949442	1.27253	0.881459	1.37857	0	2.32179	1.20955	0	1.17652	0.744417	0.428307	0	0.401017	1.29714	0.306066	0.383123	0	0.390502	0.403849	0	0	0	0	0	0.411752	0	1.07365	0.965682	0	0	0.300228
Vitvi01g04069_t001	0	0	0	0	0	0	0	0	0	0	0	0	0	0	0	0	0	0	0	0	0	0	0	0	0	0	0	0	0	0	0	0	0	0	0	0
Vitvi01g01936_t001	14.9728	15.7211	16.9897	6.33442	8.286	5.47415	15.8637	16.8948	17.4004	10.4949	15.1956	17.9058	9.25966	9.16671	13.2241	14.6166	15.2095	11.8106	8.18631	6.86789	9.85073	12.7783	12.0485	13.7819	9.44276	9.06033	9.60367	27.9852	19.8443	14.6291	13.9992	8.53252	10.0822	13.5513	11.9851	16.7019
Vitvi01g00292_t001	9.57625	6.37279	8.51489	1.0913	2.17526	1.49534	7.65242	10.7907	9.03024	11.0206	11.7681	12.9887	4.42418	5.55894	6.3951	13.6141	19.5648	11.0241	5.57171	8.93974	5.59524	14.9852	17.6122	13.3571	6.17856	7.71276	6.14537	9.14644	12.7082	16.6251	15.5357	15.2187	15.2092	6.01579	10.1651	7.35067
Vitvi01g01937_t001	0	0	0	0	0	0	0	0	0	0	0	0	0	0	0	0	0	0	0	0	0	0	0	0.8408	0	0	0	0	0	0	0	0	0	0	0	0
Vitvi01g01938_t001	46.6848	61.5405	47.3088	34.2935	23.7359	29.4666	36.1087	32.1767	34.9409	30.927	39.1174	35.5134	30.0928	25.5018	29.2644	31.2697	30.8931	38.997	36.7111	38.4482	34.6523	35.5066	40.2829	36.6462	32.0231	31.0861	31.445	46.1952	40.5561	46.2478	35.5203	42.8417	39.2948	34.6575	36.0434	35.6738
Vitvi01g00293_t001	82.7368	89.5455	74.7323	23.6879	35.6819	29.9615	70.0645	79.947	82.5955	94.8813	115.744	122.25	56.2555	40.2428	68.3799	74.1492	94.6371	97.6991	81.5813	86.0145	84.2085	155.602	131.719	150.524	73.042	76.1362	78.0805	130.332	142.643	123.076	135.815	113.193	129.887	113.096	109.67	100.076
Vitvi01g01939_t001	0.517903	0.20392	0	0	0	0	0	0.363459	0	0	0	0	0	0	0	0.353214	0	0.330709	0.26743	0	0	0	0.322037	0	0	0	0	0	0	0	0	0	0.530916	0	0.271058	0.24759
Vitvi01g00294_t001	0	0	0	0	0	0	0	0	0	0	0	0	0	0	0	0	0	0	0	0	0	0	0	0	0	0	0	0	0	0	0	0	0	0	0	0
Vitvi01g00294_t002	0.308737	1.13458	1.38361	0.485724	0.948426	0.726068	0.903635	1.01112	1.07306	1.31388	1.36971	1.65176	1.03868	0.771187	0.73193	1.47393	0.599792	0.591436	1.1691	1.30404	0.878958	1.06088	1.40782	0.661791	1.55472	0.840703	1.56299	0.658381	1.12423	0.80969	0.318653	1.05564	0.896735	1.12084	1.56199	0.590383
Vitvi01g00295_t001	11.4092	15.9444	11.3188	18.4191	19.2057	16.6414	19.1025	19.0021	18.6954	14.72	10.9907	13.6178	16.9786	17.9622	15.3811	19.8364	15.1929	9.95326	12.5295	13.0786	10.8326	9.80101	8.79299	6.25179	12.9603	13.7835	15.8635	4.47193	5.76001	4.79377	8.55805	9.82126	7.90705	18.1264	18.7128	16.2861
Vitvi01g04070_t001	0	0	0	0	0	0	0	0	0	0	0	0	0	0	0	0	0	0	0	0	0	0	0	0	0	0	0	0	0	0	0	0	0	0	0	0
Vitvi01g00296_t001	2.33087	3.74597	2.61378	1.98856	2.57553	1.82187	2.76314	2.6039	3.44587	4.12972	3.16557	3.11502	3.54076	4.09933	2.59377	3.69842	2.34114	3.40203	2.30894	3.4311	2.20551	3.48705	4.02272	5.56733	4.07997	2.50428	4.66819	4.01704	3.05294	5.61391	4.59545	4.87943	5.07146	4.53939	4.23239	3.77499
Vitvi01g00298_t001	0	0	0.281702	0	0.277579	0.242858	0.325502	0	0	0	0	0	0	0.300941	0.285622	0	0	0	0.497694	0	0	0.275992	0	0	0	0	1.12602	0	0	0	0.298436	0	0	0	0.504447	0
Vitvi01g04071_t001	0	0	0	0	0	0	0	0	0	0	0	0	0	0	0	0	0	0	0	0	0	0	0	0	0	0	0	0	0	0	0	0	0	0	0	0
Vitvi01g01941_t001	0.809717	0.637638	0.946632	10.6461	9.56099	7.54895	2.18764	1.98888	0.444361	0.258442	0.598715	0	2.04308	6.82618	3.59927	0.552233	0.524353	0.517048	8.36228	7.49783	3.95181	1.85489	1.51047	0	3.94598	5.69596	12.7707	0	0	0	0	0	0	2.09971	0.423786	1.16129
Vitvi01g00299_t001	273.507	243.527	278.557	355.805	421.111	411.41	386.581	375.263	401.083	314.444	426.908	384.194	337.146	376.676	259.987	453.462	341.727	244.556	281.037	269.77	132.811	51.1349	59.263	55.9661	284.42	272.387	497.538	49.5804	31.851	21.213	29.9764	33.8739	44.3515	115.378	199.264	207.191
Vitvi01g00300_t001	12.8281	14.9332	14.3451	9.40151	12.047	11.2428	13.7502	14.6781	11.7841	12.9953	12.1658	13.0697	13.0175	15.6732	15.3712	17.8781	17.5172	20.1224	18.2881	12.7756	22.7972	41.684	37.9757	39.9909	20.5212	21.136	23.2946	45.3155	46.0773	39.4936	52.6725	48.1526	47.7416	34.1328	30.0666	36.2625
Vitvi01g01942_t001	151.728	151.336	175.608	84.5061	107.411	101.631	219.843	218.027	186.542	279.052	270.997	279.43	191.9	164.596	161.845	274.306	233.895	233.547	135.516	116.056	143.421	176.834	157.047	155.82	118.455	114.451	142.43	178.343	157.401	207.427	154.054	150.638	177.928	126.063	148.287	130.001
Vitvi01g01943_t001	218.97	223.442	218.415	256.172	240.834	255.043	352.281	274.775	294.184	281.101	276.996	328.329	270.764	311.513	271.017	376.479	311.458	335.207	192.942	196.707	207.307	217.864	232.64	210.129	209.651	219.156	210.358	198.222	216.83	171.456	190.68	199.984	217.534	211.084	269.179	257.89
Vitvi01g04072_t001	15.6461	17.7303	20.9686	11.5787	15.6062	10.9617	19.5893	17.1399	17.1727	16.8086	16.3658	15.6798	16.6098	18.8261	13.3443	20.3005	12.109	23.637	24.6317	18.9702	18.8574	19.0137	16.6104	16.9327	15.2496	27.5374	12.9291	26.3667	22.4073	25.5207	20.56	31.3155	20.1469	20.5832	22.7689	23.5341
Vitvi01g01944_t001	234.438	267.597	249.779	280.942	312.945	278.428	383.95	281.899	262.352	293.753	279.498	286.745	301.865	304.57	282.763	315.161	269.513	214.211	197.435	208.957	209.076	199.87	259.691	216.967	196.224	225.737	257.511	214.612	218.81	185.718	207.443	202.05	231.409	240.916	299.284	241.714
Vitvi01g04073_t001	0	0	0	0	0	0	0	0	0	0	0	0	0	0	0	0	0	0	0	0	0	0	0	0	0	0	0	0	0	0	0	0	0	0	0	0
Vitvi01g04073_t002	1.47007	1.65379	2.37337	0.566401	0.32257	0.282222	0	0.39302	0.153667	0.178747	0.517613	0.35954	0.70653	0.437149	0.746812	0.381942	0.36266	0.357607	0.216886	0.2047	0	0.320726	0.261173	0.360132	0.545834	0.508324	0.163567	0	0.382364	0.36718	0.693616	0.718067	0.358811	0.726115	0.439657	0.535456
Vitvi01g04073_t003	3.77248	4.17171	3.19048	1.19063	0.83218	1.29438	1.68063	0.9576	0.925019	1.84455	1.54308	1.80358	1.72147	1.3032	2.47373	1.25906	1.14352	1.17884	0.870381	1.44737	0.930368	1.05726	0.998197	0.980698	1.87755	0.874263	0.60952	1.74589	1.47965	1.6314	1.44147	1.16639	1.02853	1.37372	1.34429	2.26394
Vitvi01g01946_t001	5.80481	7.247	5.13114	1.52738	2.03873	1.14158	2.19945	2.08655	1.63165	0.903781	0.837492	0.908954	1.60757	2.29873	0.671296	1.35183	0.64179	0.994476	0.146216	0.414004	0.172745	0	0.528218	0.546271	0.275985	0.385529	0.248108	0.90576	0.0966656	0.928269	0.52606	0	0.507983	0	0.2223	0.406107
Vitvi01g00302_t001	9.08783	2.74496	5.09393	2.01452	4.58916	6.3991	0	2.79572	1.0931	1.2715	1.4728	0.959084	2.82704	6.53021	5.16483	3.39615	0.644938	0.317976	2.3142	5.70314	1.21515	0.285182	0.309639	0.640443	0.728015	1.69496	1.74528	0	0	0.326488	0	0.42566	0	0.774775	0	0.238058
Vitvi01g00303_t001	33.9874	39.6511	38.0861	46.9187	41.2411	43.1872	43.0556	38.5872	37.0273	36.8991	31.7206	35.7526	41.354	46.7244	45.5396	43.1314	43.3667	50.8006	78.0524	71.9985	92.5213	79.8765	86.4134	72.8534	84.95	90.1267	53.5894	26.6075	30.8716	29.1174	62.0508	60.9457	71.2829	60.532	59.7683	52.3791
Vitvi01g04074_t001	1.18159	0	0	0	0	1.19091	0	0	0.648438	0	0.87368	0.379292	0	0.737864	1.40061	0	0	0.754507	0.610137	0	0.720839	0.676692	3.30625	0.759834	0	0.804376	0	1.51184	0	0	0.731722	2.02004	1.81691	1.83842	1.23683	0.564873
Vitvi01g04075_t001	1.23975	0.650853	1.44938	0	0	0.416508	0	0	0	2.11038	1.22225	0	0.782034	0	0.489849	0	0	0.263882	0.426779	1.61121	0.504214	1.89333	1.28481	0.53149	0	0	0	0	1.6929	0	0	1.41298	0	0	0.43257	0.395118
Vitvi01g00305_t001	0.796244	1.25406	1.1636	0.536871	1.14657	0.100315	1.88233	0	1.52938	1.77899	0	0.511192	1.00454	0.124307	0.471918	0.543045	0.773443	0.508445	1.23347	0.194028	0.971513	3.42005	1.23778	1.92013	0.582049	0.54205	1.62791	1.52819	1.90275	0.783082	1.84909	2.72252	0.816251	2.16802	1.35439	0.951637
Vitvi01g00306_t001	0	0	0	0	0	0	0	0	0	0	0	0	0	0	0	0	0	0	0	0	0	0	0	0	0	0	0	0	0	0	0	0	0	0	0	0
Vitvi01g00306_t002	1.87004	3.01888	4.59111	1.26088	2.04654	1.74343	3.66295	1.7717	2.463	2.32779	1.79755	2.22106	2.77211	2.27717	2.66	3.06091	2.90638	1.13441	2.41408	1.95947	1.82534	2.30258	2.38376	1.32281	2.18718	2.03687	1.42007	2.63198	2.68125	1.90043	2.0266	2.23792	2.15665	1.3578	0.88086	1.78799
Vitvi01g04076_t001	0	0	0	0	0	0	0	0	0	0	0.254196	0	0	0	0	0	0	0	0	0	0	1.18129	0	0	0	0	0	0	0	0	0.425786	0	0	0	0	0
Vitvi01g00309_t001	0	0.565832	1.68006	0.968948	0.620803	1.0863	0.970641	3.02555	0.39432	0.458676	0	0	1.35975	0	2.1293	0	0.465304	1.37647	0.742058	0.700366	3.06844	3.70352	1.78716	5.77577	1.75081	1.63049	0.419723	5.51616	1.47176	5.18214	4.22718	2.45681	4.60367	0.93163	3.38456	2.91978
Vitvi01g00310_t001	59.722	57.2211	60.7426	57.2669	62.3937	60.7727	55.295	58.7982	55.8693	57.3995	51.8853	65.3595	64.0979	64.4123	68.5194	64.594	64.3127	58.1523	58.6083	50.4567	53.2182	57.5351	66.0456	50.9189	61.1049	55.5135	53.7568	56.176	50.2661	51.1612	47.9665	64.571	59.4537	58.467	59.7045	59.0265
Vitvi01g04077_t001	3.36571	2.89139	3.93482	7.56449	4.4647	7.70966	4.82217	3.72197	4.70159	2.34382	2.71489	4.45256	8.49237	6.49641	6.77019	3.89529	4.75539	3.51685	6.00384	5.46769	4.72878	6.07465	6.08824	4.19755	8.05192	13.516	4.17039	0.260995	0.557084	2.40733	5.55809	2.9642	4.18215	5.50114	8.22048	7.02118
Vitvi01g04078_t001	4.89737	5.50942	4.36226	2.51587	3.89545	3.64323	8.82091	4.25523	2.94357	4.76379	3.62118	5.0905	5.7372	5.53398	4.42297	6.83913	3.7755	6.85013	6.50277	4.09161	4.55267	3.4725	3.62528	5.09889	6.59164	6.2445	6.67507	2.53631	2.06993	5.65738	3.89931	5.78105	5.85716	6.04742	5.61455	6.80077
Vitvi01g00313_t001	185.363	196.763	182.554	107.879	126.869	112.6	137.212	141.353	120.111	158.967	109.524	135.253	118.193	131.245	113.925	126.799	113.827	110.639	174.908	143.835	165.73	222.977	234.161	241.017	127.281	115.751	111.371	151.362	161.233	144.085	198.267	222.209	218.852	140.197	135.937	128.539
Vitvi01g00314_t001	0.496671	0.09778	0.362908	0	0	0.125147	0.419335	0.0871396	0.408849	0.31705	0.73449	0.0797163	0.15665	0	0.220775	0.5081	0.321632	0	0.320583	0.242057	0.1515	0	0.0772088	0.319391	0.665616	0.450818	0.435188	0	0.423884	0.16282	0.615148	0.424555	0.636438	0.128794	0.259946	0
Vitvi01g00314_t002	0	0	0	0	0	0	0	0	0	0	0	0	0	0	0	0	0	0	0	0	0	0	0	0	0	0	0	0	0	0	0	0	0	0	0	0
Vitvi01g00315_t001	0.186348	0	0.544645	0.251293	0.21467	0.093909	0	0.261554	0.613592	0.594778	0.275577	0.717819	0	0.232737	0.22089	0	0	0.118993	0.19245	0	0.454735	0.213442	0.463493	0.239667	0.908129	0.169144	0.32656	0	0.254462	0.244357	0.1154	0.477873	0.477577	0	0	0.356345
Vitvi01g00317_t001	17.4837	12.2211	10.909	46.889	39.0372	38.0151	10.2168	7.72036	10.4573	4.01285	4.93866	3.9097	13.8789	23.5535	13.8551	8.30662	21.4991	8.02825	22.8238	26.8071	17.9766	11.8129	12.7038	11.7484	21.2529	20.2382	22.1471	1.63379	2.68251	3.86398	4.01456	10.2433	12.8885	18.3389	21.0771	18.7827
Vitvi01g00318_t001	0.644936	0.931106	0.691156	0.869703	0.123826	0.325011	0	0	0.235954	0.686159	0.476874	0.690087	0.406826	0.53699	0.509654	0.293234	1.60097	0.411827	1.44311	0.628631	2.16397	3.69353	2.27249	2.21192	1.04765	0.585395	0.879042	0.687662	1.02745	0.704751	2.39634	2.29705	1.54266	1.11494	1.01263	1.28467
Vitvi01g00319_t001	0	0	0	0	0	0	0	0	0	0	0	0	0	0	0	0	0	0	0	0	0	0	0	0	0	0	0	0	0	0	0	0	0	0	0	0
Vitvi01g00319_t002	0	0	0	0	0	0	0	0	0	0	0	0	0	0	0	0	0.31654	0	0	0	0	0	0	0	0	0	0	0	0	0	0	0	0	0	0	0
Vitvi01g00320_t001	0	0	0	0	0	0	0	0	0	0	0	0	0	0	0	0	0	0	0	0	0	0	0	0	0	0	0	0	0	0	0	0	0	0	0	0
Vitvi01g04079_t001	2.21548	1.02626	2.43773	2.10889	1.35116	1.97025	0.528143	4.39001	1.71645	1.83021	0.963618	1.33868	1.31532	3.41805	2.31718	1.24433	0.337574	0.499306	1.61507	0.889191	1.43108	1.04489	2.59314	1.17327	1.77827	2.72068	2.43604	0.666987	0.177957	0	0.161409	0.891196	1.06877	1.89249	2.31905	1.24604
Vitvi01g04080_t001	0	0	0	0.329918	0.281837	0	0	0	0	0	0	0.314138	0.308655	0	0	0	0	0.312449	0.505328	0.953873	0.44776	0.840675	0	0	0	0.222067	0.571647	0	0	0	0.45452	0.418261	0	0.507538	0.512184	0
Vitvi01g04081_t001	0.638057	0	0	0	0	0	0	0	0	0	0	0	0	0	0	0	0	0	0	0	0	0	0	0	0	0	0	0	0	0	0.39513	0	0	0	0.667887	0
Vitvi01g00325_t001	8.75838	8.80477	15.6858	3.2668	3.43472	4.78936	10.8245	11.2468	12.0673	8.92167	9.09403	10.7673	6.23008	6.51665	7.84159	11.3111	7.60251	11.3044	7.69798	7.26548	5.79787	14.6208	10.3127	10.5454	6.17528	7.0195	4.24528	14.902	15.6494	18.449	15.4636	9.23887	12.0349	9.0847	9.26538	10.0667
Vitvi01g04082_t001	9.33328	5.34531	4.95975	1.14418	0	0.855171	2.29236	2.38181	6.51887	7.58279	3.76426	3.8131	1.07044	0	2.01151	6.36537	8.24183	4.8762	0.87626	3.72163	6.72911	5.83107	6.33112	4.91063	2.89442	0.770147	1.48689	4.88532	5.79308	5.56303	4.72895	5.80226	6.08859	2.64028	1.7763	4.05627
Vitvi01g00326_t001	20.4143	22.567	24.7668	21.0882	18.8136	18.3237	23.2063	32.1131	22.998	24.096	29.1639	24.5306	26.0463	23.6682	24.5636	23.5373	25.1426	26.4648	25.6175	26.8063	30.0775	24.2648	23.8548	21.3015	32.1355	28.6685	29.1595	20.6989	25.036	21.7184	27.5739	28.7105	25.7445	29.0057	30.4807	30.0514
Vitvi01g01949_t001	1.65015	0	1.60764	0	0	1.10877	3.71521	2.31611	2.41487	2.80899	0.406713	1.41254	3.46971	1.37395	0.652006	2.25083	1.78099	3.8636	2.84029	2.14457	2.34894	0.630023	3.76229	2.82973	2.68055	3.49487	3.21305	3.51893	2.25331	2.16383	1.36252	6.11238	2.53741	4.27907	6.04553	4.73325
Vitvi01g04083_t001	0	0	0	0	0	0	0	0	0	0	0	0	0	0	0	0	0	0	0	0	0	0	0	0	0	0	0	0	0	0	0	0	0	0	0	0
Vitvi01g04083_t002	0.310138	0.427399	0.18129	0	0.357273	0	0.209477	0.435302	0.170199	0.494942	0.11466	0.19911	0.0978176	0	0	0.211516	0.401676	0.19804	0.200183	0.302297	0.283804	0.266423	0.626752	0.797752	0.0755695	0.211129	0.543491	0.496026	0.317625	1.37255	0.528163	0.331383	0.476896	0.321693	0.243478	0.0741327
Vitvi01g04084_t001	0.712117	0	0	0	0	0	0	0.999512	0	0	0	0.914365	0	0	0.844115	0	0	0	0.735432	0	0.434434	2.03914	0.885603	0	0	0	0	0.911152	3.40343	3.73518	0	2.43488	1.09501	0.73865	0	0.680874
Vitvi01g01952_t001	2.478	3.72125	3.30124	1.9428	1.32773	2.09097	1.08987	1.45594	0.82226	1.98649	1.61921	1.70188	1.81759	1.79934	2.39085	1.4935	1.64201	1.25115	3.2138	2.97706	4.57035	2.57426	3.22503	3.03879	4.71807	3.97538	3.09697	3.98168	2.91161	4.30733	2.64086	3.7438	4.13532	3.28763	2.35257	3.30598
Vitvi01g04085_t001	0	0	0	0	0	0	0	0	0	0	0	0	0	0	0	0	0	0	0	0	0	0	0	0	0	0	0	0	1.84593	0	0	0	0	0	0	0
Vitvi01g00327_t001	64.0695	69.9375	67.033	51.9982	39.1823	51.4217	45.3885	50.392	45.0442	48.0985	47.3301	40.4126	45.4436	46.905	48.507	51.6296	42.6753	35.5951	41.0419	34.8797	30.9808	36.0499	42.0054	47.3902	40.5754	44.4868	45.0485	35.1329	37.1724	31.2052	35.1053	40.7848	36.2598	37.7914	36.7157	37.602
Vitvi01g04086_t001	0.866925	0	0	0	0.998683	0	0	0	0	1.1068	1.28203	0	0	0	0	0	0	0	0	0.845007	0	0	0	0	0.844955	0	0	0	0	0	0	0	0	0	0	0
Vitvi01g04087_t001	2.98304	2.22546	1.4684	1.27031	2.17037	2.69009	0.636267	1.32219	0.516963	2.40534	3.01833	1.20955	1.58459	2.15694	2.60546	2.14153	1.01671	1.40356	4.53999	6.42738	9.19495	2.33778	3.12402	3.23079	3.97861	4.84526	3.3016	0.401768	2.1439	1.85288	1.75008	1.87888	5.15031	3.41989	3.12251	1.20091
Vitvi01g04088_t001	5.00127	1.24371	3.84667	4.43701	5.15492	5.57131	3.55581	3.87929	2.31126	4.36877	4.86579	2.36588	5.4794	5.26002	5.30427	3.59043	4.60237	5.21058	16.7183	9.10823	20.8758	11.4569	9.00217	10.4947	14.1105	15.1716	10.3019	2.35757	4.85242	4.14198	10.1065	7.42516	6.74597	5.32413	7.02604	5.41104
Vitvi01g00328_t001	0	0	0	0	0	0	0	0	0	0	0	0	0	0	0	0	0	0	0	0	0	0	0	0	0	0	0	0	0	0	0	0	0	0	0	0
Vitvi01g00328_t002	1.72955	0.933938	1.2132	1.53267	2.67553	1.44436	1.6021	0.832307	1.3017	1.89268	1.09616	1.52281	1.74561	2.90071	1.23009	1.88731	0.512008	0.567984	0.918607	1.49316	0.964691	0.735808	1.10618	0.571994	0.866943	0.762512	0.750508	1.07487	0.134957	1.23117	1.16287	0.844814	0.810519	1.17891	1.13797	0.944955
Vitvi01g00329_t001	17.1881	20.504	19.9949	6.08142	1.66637	7.8042	6.09205	6.4492	7.00437	10.6461	12.5832	16.2791	2.14698	5.31356	7.66548	4.52647	3.74692	0.543342	0.175751	0.497629	0.415277	0.389844	0.846551	0.437742	2.15626	0.463403	3.28047	8.70973	5.3448	0.78104	0.210773	0.872814	0.174455	0.441298	0.267202	0.488137
Vitvi01g00330_t001	74.6771	83.8098	84.6316	27.0596	38.4779	33.2809	73.0856	73.4418	63.0058	95.1781	67.8007	71.2622	51.4324	36.3233	36.1303	71.1985	76.3218	86.4499	86.1721	58.0579	72.3651	102.118	81.3401	147.659	66.4716	69.1661	57.5689	153.886	140.82	132.23	95.9511	131.359	85.7971	79.6989	77.5037	95.9295
Vitvi01g00331_t001	26.1569	14.1823	62.6635	3.46946	2.96383	6.91493	17.3776	25.278	6.58896	15.3286	13.9507	2.20234	11.3605	3.21328	13.2154	11.1129	12.218	15.3335	19.485	33.0189	84.7567	184.671	148.248	202.949	79.4076	60.7174	55.6065	71.3246	62.6525	47.2319	128.523	101.165	103.3	48.4808	76.3043	66.4181
Vitvi01g00332_t001	5.71125	3.31396	4.74416	0.810703	1.03883	1.36333	2.84242	2.95333	3.13425	1.91883	3.11166	4.05261	1.13768	0.375421	4.98834	3.2801	0.389312	3.07111	0.620868	0	0.366758	3.78726	1.49529	2.89949	0.878923	0.545682	2.45823	0.384607	0	0.788329	2.97837	1.54168	1.23258	0.935375	1.57323	0.431106
Vitvi01g04089_t001	0	0	0	0	0	0	0	0	0	0	0	0	0	0	0	0	0	0	0	0	0	0	0	0	0	0	0	0	0	0	0	0	0	0	0	0.0646253
Vitvi01g01954_t001	45.7274	61.9699	59.6757	105.402	85.141	87.8888	82.6015	95.5266	67.6969	75.3512	80.2039	60.7626	109.342	101.604	76.8933	73.9771	115.005	84.882	104.333	82.4051	68.768	108.406	91.2525	172.33	71.517	112.934	96.2844	68.713	50.0986	56.4759	81.0016	83.6298	75.2202	83.2803	96.8437	98.1184
Vitvi01g00333_t001	24.5216	28.3005	26.8515	20.7697	27.9372	24.9873	28.3801	26.9276	28.9902	30.4443	30.7687	32.1799	29.5729	23.5389	29.3872	27.4585	33.509	28.0384	32.859	29.1692	33.4634	39.0741	38.3085	35.0131	28.9699	30.2288	28.8848	31.8075	33.7615	30.1176	28.2793	37.5336	37.2565	31.1809	30.4057	33.0695
Vitvi01g00335_t001	20.6095	26.6535	21.156	3.9165	3.73177	5.23523	9.12933	9.0152	9.50179	10.0542	10.9852	12.6935	7.46912	7.04536	6.88533	8.83728	9.54851	12.1973	13.1513	13.1745	19.6943	28.5319	23.2688	26.8656	9.85308	8.87179	8.80889	19.1521	21.1261	23.0702	23.1046	25.2081	28.9714	10.3121	12.862	9.82594
Vitvi01g00336_t001	0	0	0	0	0	0	0	0	0	0	0	0	0	0	0	0	0	0	0	0	0	0	0	0	0	0	0	0	0	0	0	0	0	0	0.359337	0
Vitvi01g00337_t001	1.78766	4.00668	0.964585	1.48349	1.26729	1.80176	1.57897	2.60562	0.679183	2.80899	2.64364	2.91336	1.38789	1.03047	2.44502	2.15704	1.95909	1.66837	2.41425	3.61896	2.85228	6.06397	4.01881	3.18344	1.87638	1.56021	1.36555	2.46325	4.31884	3.60638	4.34302	5.28956	4.44047	1.85427	2.447	2.62958
Vitvi01g00338_t001	29.1765	34.6523	29.2172	37.1679	42.9778	35.6133	30.2063	29.5388	31.2358	30.9905	31.4761	26.7154	26.5508	29.6445	25.7968	29.277	27.3344	24.2047	34.3922	30.362	35.3071	25.2694	29.3696	27.3745	35.9543	29.8475	32.3401	32.8944	38.7798	36.7694	29.6199	26.78	32.0548	32.6822	33.6072	27.7821
Vitvi01g04090_t001	0.34677	2.1846	0	0	0.798946	0	0	0.486719	0	0.885443	2.05125	0	1.74994	0	0	1.892	0	0.885725	0	1.69001	2.53861	0	0.8625	0.891979	0.675964	0	1.6205	1.77477	0	0	0.858978	0	0.710966	0	0.725965	0
Vitvi01g00339_t001	0	0	0	0	0	0	0	0	0	0	0	0	0	0	0	0	0	0	0	0	0	0	0	0	0	0	0	0	0	0	0	0	0	0	0	0
Vitvi01g00339_t002	0	0	0	0	0	0	0	0	0	0	0	0	0	0	0	0	0	0	0	0	0	0	0	0	0	0	0	0	0	0	0	0	0	0	0	0
Vitvi01g01955_t001	43.4673	43.2006	58.2335	78.4359	52.4409	66.188	51.9596	44.9579	47.5614	51.8446	44.131	39.9234	43.51	50.3824	42.4163	51.7341	37.0297	35.8863	53.9332	56.5637	48.3477	37.4556	38.0565	50.3312	79.1582	52.4707	48.9552	35.6676	31.2333	33.4492	33.9173	62.9322	37.8733	53.2887	46.1542	47.4547
Vitvi01g04091_t001	12.3567	20.346	9.193	18.9354	13.5877	11.322	14.4161	17.3436	3.08236	9.3221	24.9184	13.7026	20.5495	9.11937	12.6498	12.258	16.0038	15.7809	25.5226	31.2058	17.8179	14.1533	11.1761	14.4476	20.2551	16.3141	22.3103	5.74924	18.4073	6.62863	14.6087	8.64209	23.0313	15.1475	13.5224	15.5738
Vitvi01g01956_t001	97.2506	112.818	119.123	117.951	104.581	122.835	100.685	116.949	98.0037	128.606	127.878	111.777	108.676	120.424	129.33	89.3389	91.2712	99.4231	261.747	246.394	272.416	176.344	214.15	176.472	167.431	167.063	161.174	60.5717	89.6639	80.6674	181.443	179.3	212.732	220.753	195.35	171.144
Vitvi01g00340_t001	0	0	0	0	0	0	0	0	0	0	0	0	0	0	0	0	0	0	0	0	0	0	0	0	0	0	0	0	0	0	0	0	0	0	0	0
Vitvi01g00340_t002	8.00111	7.85547	8.74662	2.61565	4.06991	2.75789	7.20562	6.41725	6.957	10.3035	12.3957	10.9406	4.89416	4.28267	7.02077	8.3624	10.6318	8.095	7.97691	7.22489	11.9176	15.3137	17.6608	16.037	10.5328	8.07986	8.53821	15.6442	14.2365	16.9413	12.9984	14.863	13.4927	12.9339	13.3423	11.0611
Vitvi01g01958_t001	72.7415	75.4076	62.7378	32.8635	44.0962	51.4818	67.172	60.1188	71.3281	95.3833	110.302	84.8666	75.6215	60.4126	76.012	96.1985	83.2119	64.2903	34.066	27.953	30.035	41.3064	47.1447	49.2309	56.0226	59.5462	67.727	61.2609	27.3955	42.7701	45.1228	32.8257	46.0537	54.7695	51.4057	60.8415
Vitvi01g01959_t001	1.78348	1.46064	1.25103	0.192403	0.821814	1.50994	0.963695	1.40182	0.469798	1.45726	1.26598	1.2824	0.540009	1.69286	1.01475	1.75154	1.10874	0.911077	0.442049	0.834426	0.522254	0.490269	0.887187	1.10101	0.903905	1.23031	1.00013	2.00812	0	0.748372	0.530138	0.731769	1.17011	0.51798	0.597395	1.02314
Vitvi01g00341_t001	0.723749	0.683928	1.01535	0.780786	0.666997	0.875348	1.17322	1.01584	1.27098	1.47842	1.49842	1.30102	1.64355	1.98862	1.20106	1.18465	0.937364	0.647014	1.27066	1.05818	1.4129	0.663182	0.720055	0.930831	0.564326	1.11678	0.930094	1.38905	0.691805	1.23376	0.896392	0.989858	0.593547	1.12607	1.43941	1.52239
Vitvi01g04092_t001	0	0	0	0	1.35116	0	0	0	0	0	0	0	0	0	0	0	0	0	0	0	0	0	0	0	0	0	0	0	0	0	0.726342	0	0	0	0	0
Vitvi01g00343_t001	0.560792	1.86459	2.25824	2.01662	1.57917	1.38164	3.36691	3.49829	2.59882	2.22744	2.30365	2.96026	1.72943	2.72376	1.92036	4.16461	3.47015	3.26265	2.12356	2.00425	1.52052	2.71205	2.71216	2.885	2.24705	1.8664	2.18387	2.39177	1.02103	2.94145	2.39239	2.34357	3.12992	2.45601	1.9567	2.85967
Vitvi01g00343_t002	10.147	8.3414	7.29126	11.0134	8.09689	9.27916	3.67755	4.2379	4.88944	4.42355	3.44032	3.17777	4.80836	5.93466	4.92849	4.38851	3.33356	4.36175	14.6709	13.123	10.448	7.8805	5.78628	7.00261	11.9643	12.9842	11.2184	3.29326	6.08309	3.50492	6.68222	5.92349	7.8649	7.80395	8.18625	8.18739
Vitvi01g00344_t001	0.401462	0.210763	0	0	0	0.269752	0	0	0	0.170849	0	0	0.253242	0.501401	0.158626	0.182533	0.173318	0.341807	0.414606	0.652187	0.0816386	0.153277	0.665688	0.51633	0.521717	0.0607331	0.625359	0.513669	0.0913674	0	0.331485	0.686341	0.411549	0.138807	0.630347	0.255899
Vitvi01g00345_t001	12.6487	11.6207	11.5835	10.2341	17.3639	17.3167	17.3715	20.5644	14.577	15.7449	13.7172	9.20326	15.9576	20.0101	15.9928	23.7229	18.9758	20.8653	15.8931	18.8016	16.4618	21.2487	15.9924	18.4369	18.2868	20.6657	18.1021	20.23	21.734	17.8301	13.0549	12.434	19.7739	25.0373	21.8461	19.5516
Vitvi01g00346_t001	18.9254	12.5615	18.1745	3.09899	7.16343	6.40364	19.7221	15.7482	14.8371	33.8269	34.9842	40.4428	10.0622	13.0002	12.1781	30.6087	25.2116	24.8604	19.8243	14.7576	23.2562	29.4189	26.5621	33.3812	17.1282	15.7058	10.1075	25.0798	23.8125	21.0943	16.5754	18.0263	21.7568	9.2544	9.3391	8.53054
Vitvi01g01960_t001	16.5482	14.9541	18.7121	3.65827	3.75015	3.82791	19.0563	17.1345	16.3764	26.6687	30.0885	36.5746	10.6098	11.5197	5.78822	19.9818	24.946	14.2047	21.8529	17.452	29.4588	28.276	29.014	33.1458	14.5424	12.3119	10.1419	18.0495	20.0039	12.0949	12.7678	10.2033	23.0822	8.7231	7.66707	7.26265
Vitvi01g00347_t001	0	0	0	0	0	0	0.506223	0.262988	0	0	0.277087	0.240585	0	0	0.222101	0.255575	0	0.239292	0	0.365265	0.228614	0	0.699051	0	0	0.170072	0.2189	0.719218	0	0	0.232065	0	0.0960389	0.194351	0	0
Vitvi01g04093_t001	0	0	0	0	0	0	0	0	0.810547	0	0	0	0	0	0	0	0	0.943134	0	0	0	0.845865	0	0	0	0	0	0	0	0	0	0	0	0	0	0
Vitvi01g04094_t001	25.243	19.6669	24.8021	11.4072	8.81665	16.1043	18.6824	19.0345	13.5582	19.3709	28.3946	18.9646	15.9233	14.4219	14.8019	11.172	26.0852	15.6046	16.0854	17.2757	25.3932	28.6056	30.7248	28.6665	32.9789	27.9094	17.0984	21.3032	19.9852	16.1984	24.4462	18.8231	22.4361	29.9439	20.3796	20.1557
Vitvi01g04095_t001	9.67468	8.91939	9.3795	9.22794	10.8732	6.42137	5.73769	4.96799	7.25176	6.32647	13.6093	10.3015	6.84704	5.89418	7.27238	13.1964	13.7526	10.8488	9.50405	7.13006	5.18236	12.9733	16.4334	10.9254	18.169	11.5659	6.8919	5.73648	9.66656	8.35442	19.8734	15.3296	8.70828	12.238	10.127	15.793
Vitvi01g04096_t001	11.0774	9.77003	2.07207	9.56029	4.0835	8.03861	5.98562	7.46302	3.89063	6.2227	12.4499	5.68938	7.82613	6.64078	7.35318	12.0878	9.75588	7.92232	6.86404	11.2292	7.02818	8.62782	12.674	8.54813	10.7966	15.6853	15.5297	2.26776	10.891	10.4585	12.0734	12.1203	11.3557	17.0054	9.27621	8.04944
Vitvi01g00353_t001	76.5613	85.348	67.577	47.5932	61.626	48.3157	46.5502	58.313	51.6999	50.3808	46.2335	44.0679	61.0041	62.6477	59.7881	51.3625	62.6264	55.0106	44.9152	45.913	52.3864	83.7141	98.1507	95.2506	54.713	45.7822	46.5892	81.9592	81.967	77.2544	69.6984	93.3567	88.3134	63.1275	68.0687	62.1754
Vitvi01g00354_t001	209.179	205.376	191.635	166.609	162.902	134.881	158.637	143.194	157.624	178.352	146.167	123.142	193.836	145.445	154.281	175.198	173.641	202.467	215.522	152.143	188.955	193.075	202.33	276.267	212.939	236.945	192.645	415.083	296.997	260.5	206.958	222.096	194.12	190.834	234.58	285.382
Vitvi01g00355_t001	8.45403	11.1249	8.9732	9.37528	9.03411	6.44658	13.2986	9.91426	14.1015	11.0773	10.0345	10.2123	10.7358	9.23874	10.087	17.6765	13.6145	12.6435	8.38619	5.47546	8.48267	10.0017	10.1678	8.15471	10.2455	10.5006	9.94164	11.5285	14.8859	12.909	9.16183	9.98401	9.23661	14.0189	13.9725	15.1027
Vitvi01g04097_t001	30.097	31.9962	26.3896	29.4249	39.8719	25.0259	33.5421	35.907	54.5055	49.9524	35.6066	28.9836	57.9049	40.4085	35.6758	72.8687	51.6488	57.6557	54.3943	38.1369	35.8039	41.3676	35.5578	67.7399	33.0011	36.8799	43.9521	50.0618	38.0157	39.466	45.6636	38.5905	43.1946	35.1207	36.2297	33.093
Vitvi01g00357_t001	0	0	0	0	0	0	0	0	0	0	0	0	0	0	0	0	0	0	0	0	0	0	0	0	0	0	0	0	0	0	0	0	0	0	0	0
Vitvi01g00357_t002	4.88066	4.68712	5.65954	1.60527	1.78272	2.67954	4.71703	2.72901	4.48583	5.62323	5.33988	6.26681	5.25636	4.0142	4.37428	5.35831	3.85439	3.95272	3.64716	3.21019	3.0017	3.27236	3.50364	5.1544	3.01662	3.13346	3.89403	4.36628	3.03431	6.45201	4.3248	4.5451	4.96262	3.21037	1.66141	3.18689
Vitvi01g00358_t001	0.197582	0.207456	0	0.0888136	0.189675	0	0.0889687	0.184881	0.144573	0.252253	0.340887	0.338262	0.0830897	0.0822557	0.0780685	0.17967	0.170599	0.084111	0.0680169	0	0.0803578	0.0754363	0.0819055	0	0.385149	0.11956	0.23083	0.252805	0.179868	0.0863625	0.081571	0	0.101273	0.136629	0	0.251884
Vitvi01g00360_t001	111.776	89.9387	116.527	116.964	132.53	118.546	116.229	101.532	117.949	80.7208	91.0317	86.7201	107.057	121.358	135.545	113.186	114.048	132.801	109.761	126.645	120.425	98.9484	103.714	85.1633	98.1641	97.3529	112.789	83.9234	89.2808	80.2629	93.7285	101.908	94.0491	86.1437	94.7954	94.9676
Vitvi01g04098_t001	13.4937	12.9117	12.65	12.7375	13.3448	15.0371	14.8233	14.2939	14.4191	15.4072	15.738	13.207	16.4455	12.1785	16.2665	17.7458	15.8277	16.1924	12.3053	13.6985	13.6682	15.7472	16.2111	14.3421	18.4621	14.3509	12.3736	16.7765	18.7388	19.4302	14.0953	17.541	16.1817	17.5088	14.2045	11.8063
Vitvi01g00362_t002	0	0	0	0	0	0	0	0	0	0	0	0	0	0	0	0	0	0	0	0	0	0	0.269531	0	0	0	0	0	0	0	0.268431	0	0	0	0	0
Vitvi01g00362_t001	4.10927	2.9418	4.91329	4.78574	3.76552	4.51819	5.42491	4.58792	3.07514	3.69626	1.10489	2.99792	2.4743	4.54901	2.10337	4.4586	4.59638	4.17453	2.8935	3.45919	2.7348	2.67428	1.62603	3.72354	5.73461	2.03449	3.70968	2.15092	2.29553	3.55148	2.08207	3.51261	2.77643	3.39052	3.3238	3.66109
Vitvi01g00363_t001	2.1716	1.86557	0.2308	1.19799	1.13711	2.08924	0.800058	1.66255	0.866724	1.26022	1.16779	0.506975	1.24532	0.369845	0.936048	1.07713	0.767061	0.252125	1.42718	0.577282	0.963497	1.35673	0.982055	1.39648	1.82795	0.895963	1.7298	1.76818	0.539158	1.29437	1.22256	2.36255	0.809516	2.55968	0.619945	0.943785
Vitvi01g00365_t001	7.54309	9.69627	9.59666	4.48762	6.96439	7.99389	9.74016	7.94049	7.79207	7.86	7.628	6.97918	6.43755	8.17397	8.80979	10.0619	6.17774	8.14584	8.01918	5.3521	8.52675	5.71753	6.27682	10.272	8.86556	9.11216	7.51648	7.94818	8.02813	7.05476	10.7163	8.9132	9.72264	8.91722	6.44432	8.21973
Vitvi01g00366_t001	0	0.506852	0.564351	0	0.741456	0.324355	0.869465	0.338772	0	0.82173	0.475912	0.516521	0.812011	0.602895	0.762939	0.438964	0.625204	1.13024	0.332354	1.41157	1.0798	0.645064	0.800437	0.620846	0.86257	0.657241	0.751945	0.823529	1.53807	0.843995	0.996461	1.10036	1.97942	0.83452	1.43167	1.38464
Vitvi01g00368_t001	75.4549	79.0956	70.1259	62.9253	73.8652	76.3001	86.3941	82.7977	88.7196	93.1644	113.787	89.7671	80.1633	86.4885	92.4814	84.4138	94.7252	85.3751	85.6153	86.3696	78.4361	86.7099	78.3005	77.5717	91.1219	92.9705	114.733	84.688	81.0046	82.2359	102.676	85.1499	103.898	111.564	109.727	100.227
Vitvi01g00369_t001	11.9121	12.1476	12.3233	13.9835	14.0188	12.9562	13.8921	22.6136	12.6982	12.8012	13.6872	11.2239	13.5147	12.3087	11.3774	15.1963	13.7631	12.3675	14.6033	12.1957	16.3118	18.8465	17.2655	17.084	13.5314	14.5462	10.2123	18.8601	21.5323	14.4966	14.8598	12.3069	15.6377	17.8673	20.1837	15.1587
Vitvi01g00370_t001	0.330942	0	0	0	0	0.166776	0.335294	0	0	0	0.611758	1.06233	0	0	0	0.225705	0.428621	0.316987	0.256333	0.483863	0	0.37906	0	0.851266	0.483833	0.150195	0.386633	0.21172	0	0.216981	0.409886	0	0.169629	0.171636	1.21245	0.791056
Vitvi01g04099_t001	0	0	0	0	0	0	0	0	0	0	0	0	0	0	0	0	0	0	0	0	0	0	0	0	0	0	0	0	0	0	0	0	0	0	0	0
Vitvi01g01962_t001	40.315	34.4066	32.8715	27.6008	29.6119	29.2418	29.5109	34.1446	33.4323	28.7705	23.4399	20.2635	33.9946	32.2762	37.8218	33.4642	29.8111	41.9814	40.9944	36.676	44.4804	46.887	52.1077	49.4571	44.0623	40.4713	41.7049	34.8295	46.6757	34.5203	44.5545	50.3077	57.9298	47.0353	41.4063	48.5617
Vitvi01g00371_t001	2.1543	2.71436	2.60253	1.64622	0.330896	0.144753	2.91018	3.02373	2.04923	2.292	1.27434	2.39733	1.63072	0.538118	2.12802	2.5467	2.41813	2.10931	4.00471	1.60988	1.92757	4.11255	2.94705	3.69427	1.88974	2.21614	1.34231	6.15602	3.72621	5.64985	4.71381	3.80577	6.03639	2.75597	2.40536	3.02102
Vitvi01g01963_t001	0	0	0	0	0	0	0	0	0	0	0	0	0	0	0	0	0	0	0	0	0	0	0	0	0	0	0	0	0	0	0	0	0	0	0	0
Vitvi01g04100_t001	0	0	0	0	0	0	0	0	0	0	0	0	0	0	0	0	0	0	0	0	0	0	0	0	0	0	0	0	0	0	0	0	0	0	0	0
Vitvi01g01964_t001	0	0	0	0	0	0	0	0	0	0	0	0	0	0	0	0	0	0	0	0	0	0	0	0	0	0	0	0	0	0	0	0	0	0	0	0
Vitvi01g04101_t001	0	0	0	0	0	0	0	0	0	0	0	0	0	0	0	0	0	0	0	0.269933	0	0	0	0	0	0	0	0	0	0	0	0	0	0	0	0
Vitvi01g00372_t001	6.27384	6.13309	4.29964	4.81364	7.10275	6.2143	5.11429	5.16203	3.79916	4.97161	4.63896	5.55563	3.82108	6.61976	5.7699	9.73798	7.00481	3.45361	6.14412	6.11522	7.12692	4.33639	5.11184	2.78239	5.27142	4.90917	7.20322	3.59847	4.28353	5.24816	5.3589	5.54782	4.21373	3.366	4.30262	6.61913
Vitvi01g00373_t001	139.424	135.439	139.27	158.509	158.725	173.632	159.702	156.173	157.372	146.964	142.055	122.978	173.615	179.993	198.576	160.486	168.2	181.887	156.368	159.817	164.596	151.212	141.117	134.233	158.87	171.764	165.33	115.746	120.208	122.032	135.079	141.605	121.888	161.04	159.377	156.552
Vitvi01g00374_t001	10.7493	11.4433	13.9632	10.6032	10.5485	13.2416	9.81502	7.96283	12.672	8.2596	12.511	9.07366	10.7988	12.0578	11.0901	8.14567	13.5352	11.1858	14.5961	11.8357	13.4797	12.8822	16.8338	15.105	20.1777	17.2553	11.3954	15.9186	12.6397	16.3142	12.0807	20.2488	11.7336	20.8543	17.8154	18.5569
Vitvi01g00375_t001	105.919	119.749	108.111	92.1185	112.285	113.255	114.122	114.495	97.31	106.349	88.393	112.09	80.7953	86.678	75.9127	139.767	99.5327	82.2524	84.9014	81.9022	94.5424	87.3996	108.451	97.7875	78.7983	80.3918	92.8601	71.2483	76.1625	67.6586	62.4422	69.4189	86.6035	76.6042	80.0628	76.2578
Vitvi01g00376_t001	69.499	73.9309	75.3358	82.7425	71.3412	78.4819	68.807	67.1138	68.222	67.4091	62.555	61.3476	65.1241	64.0903	70.2519	68.5428	64.2448	67.5278	76.6851	71.4127	61.8225	62.3498	61.9725	64.1885	80.4177	85.4569	73.2392	57.9197	57.2426	58.561	64.452	77.9098	62.7442	82.1106	76.3717	69.7959
Vitvi01g00377_t001	0	0	0	0	0	0	0	0	0	0	0	0	0	0	0	0	0	0	0	0	0	0	0	0	0	0	0	0	0	0	0	0	0	0	0	0
Vitvi01g00377_t002	0.301653	2.5655	2.39809	2.35934	1.39	1.885	2.28196	3.21779	2.51625	1.54048	1.4275	3.331	2.96842	2.18513	2.93206	3.0448	3.12549	1.61802	1.99379	1.94058	3.23887	2.28038	2.17582	2.01741	2.29327	2.19043	1.40966	1.85263	1.23574	2.37334	2.31638	2.57854	2.96863	2.25283	2.3366	2.71113
Vitvi01g00378_t001	0	0	0	0	0	0	0	0	0	0	0	0	0	0	0	0	0.286938	0	0	0.215946	0	0	0	0	0	0	0	0	0	0	0	0	0	0	0	0
Vitvi01g00379_t001	42.2888	34.5095	39.4491	51.7083	43.9201	57.4186	27.2313	31.9844	19.4799	38.3246	63.5098	30.1037	42.0178	33.9336	41.037	30.4851	127.703	26.8638	45.71	48.2676	27.8038	31.1204	27.2493	27.8989	55.3121	64.8362	40.7016	40.0907	54.1558	20.1125	22.5246	30.7169	28.7512	33.4097	38.532	47.3469
Vitvi01g00380_t001	14.5202	20.4837	16.3505	11.8925	12.417	14.3653	17.8098	15.2539	15.057	17.6281	16.8621	20.2454	17.1948	15.9097	13.4103	19.3197	17.0752	17.975	18.8595	13.8926	13.3688	14.2846	9.85967	17.5291	16.1491	16.4948	14.57	16.299	17.5164	17.1713	12.1363	16.4476	11.6889	15.8004	15.4788	14.6497
Vitvi01g01965_t001	0.524718	0	0	2.83035	0	0	0	0	0	1.33982	1.55193	2.69497	0	1.31068	0	1.43145	2.71836	0	0	3.06871	0	0	0	0	1.02284	0.95255	0	1.34275	0	0	2.59954	0	0	1.6328	1.0985	1.00339
Vitvi01g01966_t001	0	0	1.00262	0	0	0	0	0	0	0	0	0	0	0	0	0	0	0	0	0	0	0	0	0	0	0	0	0	0	0	0	0	0	0	0	0
Vitvi01g01967_t001	0	0	0	0	0	0	0	0	0	0.821177	0	0	0	0	0	0	0	0	0	0	0.784784	0	0	0	0.626902	0	0	0	0	1.68685	0	0	0	0	0	0
Vitvi01g00381_t001	0	0	0	0	0	0	0	0	0	0	0	0	0	0	0	0	0	0	0	0	0	0	0	0	0	0	0	0	0	0	0	0	0	0	0	0
Vitvi01g00381_t002	0	0	0	0	0	0	0	0	0	0	0	0	0	0	0	0	0	0	0	0	0	0	0	0	0	0	0	0	0	0	0	0	0	0	0	0
Vitvi01g00381_t003	0.388901	0.153126	0.397828	0.131109	0	0.440964	0.459684	0.272926	0.426846	0.0620638	0.143779	0.561771	0.613297	0.849998	0	0.198925	0	0.0620836	0.150613	0.521219	0.118626	0.668168	0.241823	0.375131	0.568568	0.441246	0.851896	0.186599	0	0	0.0602087	0	0.498341	0.352967	0.508854	0.232399
Vitvi01g00382_t001	13.1877	13.1457	15.808	17.7838	13.9741	14.6938	13.2296	16.0108	15.0852	14.5635	15.4702	16.8617	14.4614	16.1232	17.2812	16.1667	14.9902	15.1366	15.3435	14.5899	16.2264	15.8063	14.6705	11.8799	13.0705	14.0915	15.2769	12.1747	14.2089	13.061	13.5768	15.6965	14.4888	13.4482	12.1734	11.0131
Vitvi01g00383_t001	0	0	0	0	0	0	0	0	0	0	0	0	0	0	0	0	0	0	0	0	0	0	0	0	0	0	0	0	0	0	0	0	0	0	0	0
Vitvi01g00383_t002	0	0	0	0	0	0	0	0	0	0	0	0	0	0	0	0	0	0	0	0	0	0	0	0	0	0	0	0	0	0	0	0	0	0	0	0
Vitvi01g00383_t003	6.98603	6.18905	6.32965	6.94778	8.14838	5.45687	6.54704	6.43481	7.3322	8.64034	8.26489	8.07311	6.44493	7.36181	6.36598	8.51658	5.37223	8.69886	7.21475	6.93708	6.55266	6.50143	6.89607	6.4579	7.14943	5.23138	7.19243	5.58662	6.08147	6.75604	5.62411	6.04631	6.80348	6.92929	7.26693	7.22223
Vitvi01g00383_t004	0	0	0	0	0	0	0	0	0	0	0	0	0	0	0	0	0	0	0	0	0	0	0	0	0	0	0	0	0	0	0	0	0	0	0	0
Vitvi01g00384_t001	12.2729	8.94585	12.6288	8.61702	13.4371	14.1587	8.56357	10.3925	9.40702	5.56827	5.92484	5.66526	6.39816	10.0076	12.023	9.06198	5.97716	11.5935	9.8465	13.3467	13.2419	21.3184	14.1276	16.3063	12.6045	10.2192	12.2645	12.0694	12.3268	9.84225	16.6452	14.3058	16.6884	10.2578	12.0504	13.8195
Vitvi01g00385_t001	118.454	95.1415	85.991	76.084	61.9331	68.6259	46.0893	52.2411	73.1113	54.8729	81.6891	58.9799	52.3605	50.9126	52.5227	48.5525	98.8979	49.7975	118.824	118.77	90.2851	76.297	90.0035	81.4922	104.512	116.366	108.536	119.435	118.994	109.621	86.709	64.8939	73.585	77.6731	102.811	107.326
Vitvi01g00386_t001	0	0	0	0	0	0	0	0	0	0	0	0	0	0	0	0	0	0	0	0	0	0	0	0	0	0	0	0	0	0	0	0	0	0	0	0
Vitvi01g00386_t002	0.142678	0	0	0	0.164363	0	0	0.10013	0.0782997	0	0	0.3664	0	0	0	0	0.36958	0.0911077	0.294699	0	0	0	0	0	0	0	0	0	0	0	0.0883564	0	0	0.147994	0	0
Vitvi01g04102_t001	0	0	0.35589	0	0	0	0	0	0	0	0	0.781747	0	0	0	0	0	0	0	0	0	0	0	0	0	0	0.177822	0	0	0	0	0	0	0	0	0
Vitvi01g04103_t001	0	0	0	0	0	0	0	0	0	0	0	0	0	0	0	0	0	0	0	0	0	0	0	0	0	0	0	0	0	0	0	0	0	0	0	0
Vitvi01g00388_t001	47.3725	45.1033	34.1058	23.0987	15.4159	16.7246	8.67714	11.6453	7.63764	21.1853	15.8318	7.21673	13.5063	19.7218	8.24853	12.0472	36.7434	21.8756	38.4202	36.2616	30.043	28.2031	26.9604	33.0451	26.3467	28.4231	32.8313	85.6116	51.8967	24.5669	19.5576	28.3687	24.693	22.4867	28.0154	31.4756
Vitvi01g00389_t001	0.390966	1.23152	0	2.10889	2.25193	1.77322	1.58443	0.548751	0	0.499147	0	0	0.986487	1.46488	0.463436	0.533284	1.2659	0.499306	11.3055	16.7676	5.00877	1.34343	1.45864	0	4.5727	4.61333	4.56757	1.00048	1.06774	0.512672	0.484228	0.668397	0.80158	0.811066	0.409245	0.747626
Vitvi01g00390_t001	0	0	0	0	0	0	0	0	0	0	0	0	0	0	0	0	0	0	0	0	0	0	0	0	0	0	0	0	0	0	0	0	0	0	0	0
Vitvi01g00390_t002	0	0	0	0	0	0	0	0	0	0	0	0	0	0	0	0	0	0	0	0	0	0	0	0	0	0	0	0	0	0	0	0	0	0	0	0
Vitvi01g00391_t001	15.5673	17.568	14.9036	41.0763	35.3724	38.2987	18.8768	15.8283	18.0953	15.4147	12.417	11.883	22.81	27.0972	18.235	20.3145	12.4624	9.86232	23.1661	22.9996	15.9281	7.51138	8.53663	4.7295	13.6794	16.0216	15.3945	6.74402	5.02146	4.66132	6.37633	7.43934	5.21478	8.96369	7.44188	9.90336
Vitvi01g04104_t001	0	0	0.840029	3.87579	0	5.06939	1.94128	1.00852	0	2.29338	1.06258	0.461301	0.906502	0	0	0.980089	0	0	3.71029	2.1011	1.75339	0	0	0	2.45113	0.652197	1.67889	0	0.490585	2.35552	0.889932	0	0.736587	0	0	0.687008
Vitvi01g00392_t001	8.47045	11.4517	9.63981	10.2095	8.37617	8.15949	11.645	12.941	16.537	10.8142	6.54029	12.3199	13.8071	12.2642	12.8839	11.1448	12.718	12.2536	12.6185	10.5944	9.87766	9.35857	15.6612	11.9545	8.18272	11.6347	17.1645	15.7294	11.976	9.04306	15.5044	10.5084	15.9065	19.4381	14.5943	14.2625
Vitvi01g01968_t001	0.821029	0	1.37122	0	0.675579	0	0	0.987753	1.28734	0.299488	0.173451	0.451804	0.591892	0.292975	0.834184	0.31997	1.06336	0	0.48452	0.457298	0.286215	0.537373	0	0.301699	0.45727	0.319385	1.09622	0.600288	1.12113	0.307603	0.87161	2.00519	0.721422	0.85162	0	0.224288
Vitvi01g04105_t001	0	0	0	0	0	0	0	0	0	0	0	0	0.949261	0	0	0	0	0	0	0	0	0	0	0	0	0	0	0	0	0	0	0	0	0	0	0
Vitvi01g00393_t001	0	0	0	0	0	0	0	0	0	0	0	0	0	0	0	0	0	0	0	0	0	0	0	0	0	0	0	0	0	0	0	0	0	0	0	0
Vitvi01g00393_t002	4.54228	5.57586	4.45131	0.810703	4.61702	3.36625	6.40672	3.84402	3.59247	8.78398	9.2856	7.11887	6.91037	7.25813	7.44292	7.9269	7.61322	8.44555	3.03535	3.38569	3.50458	7.80406	6.31345	5.4983	4.29696	4.48672	3.58979	7.69213	8.3005	6.30663	8.4387	6.28092	6.50528	4.22651	3.91559	5.17327
Vitvi01g00394_t001	0.700443	0.882539	0.655105	0.566732	0.16138	0.564774	0.378482	0.196625	0.768786	0.715405	1.03583	1.07925	0.44184	0.699848	0.166055	0.573249	0.544308	0.357816	0.144675	0.136547	0.170925	0.320913	0.348434	0.6306	0	0	0	0	0.765175	0.734789	0.520516	0	0.861651	0.290616	0.146638	0.200914
Vitvi01g00397_t001	26.2867	27.7091	32.5061	9.86215	7.31215	11.3347	19.852	17.7214	22.1119	26.7778	24.1811	17.8064	16.8863	10.4265	14.5573	17.4102	20.9097	27.8437	25.6511	27.4379	26.7696	23.9447	16.3883	25.112	33.421	30.5607	16.3627	24.1881	15.922	21.0798	33.839	39.0423	28.6447	30.0572	22.9659	21.4393
Vitvi01g04106_t001	23.2625	18.3188	25.8084	3.20099	6.01587	10.5268	19.5601	18.6575	20.061	20.6076	30.8908	19.8112	12.5777	14.2302	14.0686	16.189	18.446	20.9174	23.5338	20.592	20.5632	23.1102	16.5313	19.5386	30.7704	28.6559	13.5885	22.1714	18.4758	30.504	31.7515	25.972	26.2804	31.0233	23.8531	24.0575
Vitvi01g04107_t001	3.90419	14.494	6.19448	0.752121	4.81882	3.93498	9.41793	10.5683	7.9581	7.1207	5.77362	7.8776	9.14742	4.17951	3.30563	5.32538	9.75187	6.76682	7.20004	8.97008	11.909	5.11068	11.7915	12.5532	10.6003	8.10001	8.79657	16.4135	13.7089	12.7989	11.7434	15.2563	8.00458	12.7275	6.42199	5.06608
Vitvi01g00401_t001	39.2021	47.3597	53.2716	22.6384	33.8967	30.1215	46.4774	38.9694	56.0871	57.8218	57.8367	64.4299	35.9585	31.9111	46.0313	52.8432	48.8613	47.8271	43.8198	49.3596	42.4292	31.0616	33.6106	30.3699	65.9886	45.8811	41.273	64.4396	58.0657	60.8399	51.9807	54.5622	43.4967	62.9555	61.311	50.7994
Vitvi01g00402_t001	5.56082	6.95737	5.71125	3.36396	3.35266	3.35233	4.91434	5.39788	6.1034	5.04264	6.07155	3.93709	3.54055	4.86807	4.06583	5.17485	7.33673	6.83628	4.13273	5.1163	4.18506	4.64307	3.81325	3.4757	2.58332	2.64165	4.2501	3.59078	4.89669	4.29335	5.34249	5.33092	4.84813	3.07268	3.4272	3.08079
Vitvi01g00403_t001	4.5892	2.49236	4.07014	32.4367	14.2193	13.5572	1.92395	4.44227	3.47377	1.81832	1.17011	0.812769	2.99469	9.28918	5.06469	1.72682	1.63964	5.4567	16.1795	15.2705	6.75786	2.17508	3.14881	0.610581	6.78646	9.76742	11.8322	0.809913	0.864364	1.24506	0.391994	0.541083	0.973347	0.820722	1.98776	3.17741
Vitvi01g00404_t001	29.3701	29.2858	35.544	26.3239	25.1138	30.1583	32.2165	34.3236	36.1065	35.4958	33.4244	37.1398	27.5934	30.3417	33.5263	38.0206	31.0723	28.2965	24.5744	29.947	26.86	27.7039	27.178	26.6867	34.4586	24.5732	25.5731	15.3826	16.3924	13.0556	24.089	34.4689	32.2626	24.9406	25.5231	22.4278
Vitvi01g00405_t006	0	0	0	0	0	0	0	0	0	0	0	0	0	0	0	0	0	0	0	0	0	0	0	0	0	0	0	0	0	0	0	0	0	0	0	0.0618641
Vitvi01g00405_t001	0	0	0	0	0	0	0	0	0	0	0	0	0	0	0	0	0	0	0	0	0	0	0	0	0	0	0	0	0	0	0	0	0	0	0	0
Vitvi01g00405_t002	0	0	0	0	0	0	0	0	0	0	0	0	0	0	0	0	0	0	0	0	0	0	0	0	0	0	0	0	0	0	0	0	0	0	0	0
Vitvi01g00405_t003	0	0	0	0	0	0	0	0	0	0	0	0	0	0	0	0	0	0	0	0	0	0	0	0	0	0	0	0	0	0	0	0	0	0	0	0
Vitvi01g00405_t004	0	0	0	0	0	0	0	0	0	0	0	0	0	0	0	0	0	0	0	0	0	0	0	0	0	0	0	0	0	0	0	0	0	0	0	0
Vitvi01g00405_t005	0	0	0	0	0	0	0	0	0	0	0	0	0	0	0	0	0	0	0	0	0	0	0	0	0	0	0	0	0	0	0	0	0	0	0	0
Vitvi01g04108_t001	0	0	0.923201	20.2328	17.2841	15.5201	0	0	0	0	1.16779	0	0.996254	9.36941	4.68024	0	0	2.017	22.0193	21.9367	14.4525	1.80898	0.982055	0	7.69662	13.977	15.6835	0	1.07832	0	0	0	0	1.63819	0	3.02011
Vitvi01g04109_t001	0	0	0.0713051	0	0.210785	0	0.041196	0.0856069	0	0	0	0	0	0	0	0	0.157988	0.0778933	0	0.029725	0.0372087	0	0.0758508	0.117665	0	0	0.0712555	0	0	0.0399892	0.075541	0.104272	0.0937867	0	0.0319217	0.174948
Vitvi01g04109_t002	0	0	0	0	0	0	0	0	0	0	0	0	0	0	0	0	0	0	0	0	0	0	0	0	0	0	0	0	0	0	0	0	0	0	0	0
Vitvi01g00407_t001	29.9671	34.1141	30.2239	34.6529	24.9522	21.2833	30.3088	29.8569	31.0164	33.8979	27.3245	26.516	29.6772	27.4401	26.9635	29.2271	35.8961	36.8832	28.543	26.788	26.1439	28.4553	23.2682	27.7579	19.7492	23.6067	22.5841	32.6808	27.7752	25.5524	30.8655	24.4214	24.9103	27.782	22.3478	25.2378
Vitvi01g00408_t001	5.43799	10.9005	5.77954	2.33328	1.70849	1.24565	5.67644	6.24488	11.2589	6.6271	15.1698	13.4888	3.11844	4.47635	4.10198	6.23744	9.44404	19.8876	2.80801	4.21631	0.904772	2.8312	2.1518	3.33801	3.01146	2.35579	2.31021	4.42775	6.41308	1.13444	2.7553	2.95807	3.54749	1.79474	3.36359	2.12703
Vitvi01g01971_t001	26.2054	25.2761	28.1435	3.63219	6.33498	6.61715	12.8865	12.9955	12.5027	17.8387	25.7248	21.9036	9.62796	7.98949	12.5049	14.4662	16.7883	16.5544	17.2116	19.7451	18.1435	17.5465	17.9347	21.7953	11.1572	11.1545	9.63689	30.227	22.9876	21.8539	17.097	15.3493	20.191	10.4187	10.984	13.0375
Vitvi01g01972_t001	10.9043	12.7577	5.46347	0.84026	0	0	1.68346	2.62372	2.7356	5.56861	1.84292	4.80041	0.786107	1.55643	1.4772	2.54976	2.42104	4.77461	5.46978	5.76982	2.28078	5.35274	9.29883	12.8222	1.21462	1.13115	0.727957	10.763	11.912	6.9451	6.55977	5.85892	7.98448	1.29264	2.60894	5.95764
Vitvi01g00409_t001	65.1216	61.9615	63.4965	21.4563	37.2774	30.5846	55.7751	62.0034	56.1488	69.4268	52.5201	73.7033	52.2589	53.9144	50.772	65.1091	66.7782	62.6755	25.8615	23.885	33.2569	53.5971	51.5141	51.1161	23.2292	19.0735	19.1377	28.261	25.944	26.1463	35.0062	32.4814	44.5282	23.6766	25.369	24.649
Vitvi01g04110_t001	19.9393	18.0571	20.9797	6.04987	13.7818	10.5507	10.7741	14.6928	16.9607	23.5473	16.2177	12.8011	22.011	16.1869	16.5447	15.6386	19.3683	16.552	5.66283	12.6329	12.7724	21.6964	12.3984	17.31	5.34434	5.42954	2.32946	14.6695	5.4455	8.49753	17.2869	10.2265	22.4843	4.65349	5.73966	7.14917
Vitvi01g00411_t001	122.661	131.883	140.761	50.6399	62.2645	60.4928	121.073	130.213	105.72	130.441	98.1234	113.371	74.4994	64.1296	61.9648	114.989	88.5482	86.0268	27.7015	27.4818	24.7548	53.6847	51.3662	64.2753	38.2913	31.1201	25.3995	30.0367	24.1798	31.3649	30.7238	43.1677	37.3797	36.0648	39.3082	37.8718
Vitvi01g00412_t001	3.48937	4.71055	4.46791	6.49801	4.97677	7.70367	7.18274	4.19795	6.7478	3.60634	2.2115	1.49346	8.38514	5.81068	4.13616	3.17304	4.51927	6.57836	9.78125	6.96427	4.46019	7.61278	9.71211	9.40295	18.4623	10.4066	7.76487	3.61424	4.53791	2.83251	8.02607	6.53358	8.34645	11.7199	9.91395	13.504
Vitvi01g00413_t001	26.4345	26.37	22.0332	21.5774	23.611	25.3129	31.3641	28.8835	31.1411	25.8514	23.7235	27.9586	27.0024	31.5729	30.8944	32.2882	28.0944	33.4964	23.1262	24.8014	22.3911	24.2318	25.3867	20.8974	28.4174	24.4806	25.5831	19.5233	21.9059	21.4145	24.4658	24.1121	25.0272	22.9279	23.1809	22.5146
Vitvi01g04111_t001	29.8251	21.1117	30.9505	20.7876	25.479	18.9144	25.8036	31.514	33.4708	18.3971	27.2566	29.2597	25.7896	24.6936	21.8477	48.4527	26.0414	26.9625	25.6104	23.1915	17.5818	20.7272	27.089	27.5839	22.2102	19.1631	16.4433	28.2993	22.4226	20.6533	17.8472	28.0727	24.3909	29.1984	14.0312	14.7389
Vitvi01g00414_t001	21.9788	19.4597	18.4727	17.3025	21.0765	19.0388	25.8386	31.1824	28.0351	26.5435	24.2453	29.4413	26.6792	24.6309	28.3059	24.7937	41.3908	33.2279	28.5877	31.3819	38.4131	32.9308	42.6989	28.8786	24.664	25.0179	23.4566	31.3139	35.5282	46.7361	32.5188	25.1854	36.7803	30.9309	29.3486	29.3066
Vitvi01g00415_t001	10.8627	8.93611	8.84431	18.2452	15.5304	16.0316	9.36785	12.3879	7.50487	6.62467	6.88462	6.53806	12.9703	14.7176	11.6691	7.73921	9.29552	9.84728	11.3186	13.0933	10.3546	8.88724	5.97055	6.48646	9.83121	14.9659	13.1439	3.847	3.90698	3.49747	5.10529	4.55984	7.05923	10.513	9.34014	11.7772
Vitvi01g01973_t001	10.0958	8.18881	8.14403	6.80717	4.8847	5.1386	5.7962	8.50217	7.86744	8.95811	7.39034	9.0742	8.15163	8.7633	8.85573	6.47231	8.30303	9.86351	8.18471	9.939	9.17701	9.88698	9.35376	10.1928	6.44519	9.53033	10.4383	8.20267	11.2356	7.54601	10.7535	7.85324	10.7635	9.58187	9.14118	10.1838
Vitvi01g04112_t001	0	0.514814	1.14643	0.440792	0.376552	0.329451	0	0	0.358767	0	0.966778	0.419708	0	0.408244	0	0	0.423351	0.417453	0	0.955828	1.19647	0	0	0	0.637179	0.296696	0	0	0	0.642941	0.809692	2.2353	1.00526	0	0.342155	0.312532
Vitvi01g00417_t001	6.36498	5.72836	11.01	4.90471	5.01293	5.76057	6.31707	6.19892	8.69688	3.98017	4.32216	6.58819	6.30934	4.05585	3.84939	5.49265	5.38359	4.23028	4.82942	2.8488	5.15095	3.79399	2.66546	2.42244	8.8624	6.77955	9.10539	3.82268	4.34575	2.55501	3.29811	2.88695	3.59536	8.15161	8.7701	8.44549
Vitvi01g01974_t001	7.44439	5.93129	7.37209	5.55088	8.37402	6.97346	8.1634	10.2029	8.26687	7.82703	8.03006	10.9081	7.95545	5.79731	7.99376	10.2737	5.78497	7.49398	4.43198	5.97567	8.54875	9.22896	9.47582	7.20897	9.13368	8.26752	6.34378	4.03415	8.96952	6.43129	9.76254	5.24051	7.90078	7.72175	6.23394	7.87142
Vitvi01g00418_t001	17.8138	11.6369	12.5429	7.91635	8.04522	10.6093	14.9033	17.7578	15.6637	10.5961	13.4711	10.3968	10.2154	11.5034	12.2375	17.9476	16.9104	21.716	14.9476	13.5158	17.4126	18.7808	18.1256	16.402	14.5015	22.3245	24.0041	20.5911	25.569	24.4209	19.932	20.0723	18.1576	17.7426	22.4607	22.9354
Vitvi01g00421_t001	13.8511	18.4081	15.9076	15.2908	13.5447	17.7229	17.3442	14.9848	17.5002	20.1336	16.4073	20.3384	16.1981	18.1271	19.9338	18.2268	16.0866	17.1992	17.3673	19.4522	17.7939	15.5453	17.0085	15.9296	19.0429	17.2276	19.8504	15.3118	16.77	14.2741	14.9945	15.9854	17.3108	15.8871	17.6394	16.8128
Vitvi01g00422_t001	49.6069	51.1414	52.3236	41.4667	44.1667	50.3136	52.6374	53.4833	52.386	51.3459	43.3912	42.7987	47.7772	47.1999	41.18	56.4583	50.2638	52.7612	39.2718	38.972	39.5236	40.867	43.3986	41.0579	40.7999	44.6721	46.4369	39.5448	48.6141	41.964	42.4461	38.2573	44.3563	46.4233	45.7016	44.2136
Vitvi01g00423_t001	25.7691	31.4281	28.1687	1.37996	1.55394	1.82838	7.5402	8.68316	6.12637	12.7085	9.90533	12.8409	2.93415	3.02088	3.19792	4.63161	7.95215	7.66314	14.6515	9.79315	13.6776	23.4954	22.4445	22.8526	6.80038	5.61531	4.13	48.0884	38.1735	42.6351	34.3357	30.9339	33.6645	11.1452	11.6367	14.8987
Vitvi01g00424_t001	9.63952	7.07103	6.4838	3.20523	7.9101	5.72285	6.9568	6.11622	7.24661	3.70889	4.68663	4.06923	3.83162	7.09156	14.8698	6.66428	5.47272	6.23967	4.90938	6.17807	4.3501	8.77234	3.94123	4.07593	3.86105	3.47586	4.01099	6.92717	8.83541	6.06039	6.21479	5.8695	6.7683	3.56117	4.97598	6.06023
Vitvi01g00425_t001	15.4544	16.486	16.509	21.373	23.6048	20.6522	23.0112	19.2659	19.8887	23.4498	15.5526	18.005	19.2481	22.5699	20.0748	16.9718	16.051	13.9356	13.9717	14.0049	15.6633	16.231	16.9474	14.3516	19.2014	15.9547	14.594	11.6874	15.4398	13.9202	11.2521	14.9409	12.6539	13.2134	15.505	12.888
Vitvi01g00426_t001	26.8196	29.8419	36.4911	32.4635	42.073	39.947	42.7832	39.8275	41.6933	37.7465	39.1201	34.7892	40.9954	37.9545	42.7496	42.076	38.8848	43.3697	38.1907	38.6324	36.9671	34.9128	28.9139	33.4339	35.5075	30.9072	35.8242	34.5499	34.1229	27.6066	27.0953	33.8014	32.0914	33.4206	35.9302	37.808
Vitvi01g00427_t001	0	0	0	0	0	0	0.273224	0	0	0	0.149552	0	0	0	0	0	0.261955	0	0	0.197145	0	0	0	0	0	0	0.590734	0	0.276187	0	0.250505	0	0	0.419588	0	0
Vitvi01g00428_t001	10.2499	7.06267	6.36601	9.5027	13.6527	7.42522	7.35582	13.2626	12.1289	10.019	16.342	13.161	13.5375	10.6012	9.6819	17.9132	18.4608	16.1583	32.0873	28.2551	29.1158	14.8587	18.9213	12.5647	24.5071	36.633	36.1113	34.6311	56.6419	27.5113	19.2408	15.3329	11.9851	25.7489	32.6903	31.6975
Vitvi01g04113_t001	26.054	14.2363	29.8378	7.88724	7.96283	5.89498	7.90102	14.1797	12.2555	23.7594	30.6662	19.799	17.4411	8.63301	11.9752	13.0548	19.2822	2.71622	16.4737	14.5116	12.3263	29.8421	27.7725	24.6186	23.839	20.2703	29.1959	21.0901	21.782	25.1004	25.6834	21.8165	22.8931	17.6488	30.0549	25.9277
Vitvi01g00430_t001	2.61071	1.95309	1.22086	2.28837	2.85711	0.920954	1.41069	1.92377	2.50726	3.83306	1.54431	2.59793	3.04665	1.38576	1.39258	2.93786	2.53595	1.75043	3.30283	3.68982	3.02611	2.39223	3.16556	2.68616	3.11707	2.54741	2.59253	3.67443	3.2976	3.85133	2.58677	2.90113	4.21518	2.91108	3.89419	2.80819
Vitvi01g00432_t001	13.2035	20.0561	18.8054	9.21885	8.57021	8.71412	20.7334	18.2499	18.4641	18.3116	20.5168	21.3423	13.1062	12.305	19.941	20.2953	19.1838	19.4301	14.8125	14.2416	11.0397	28.2505	26.7556	26.7219	12.5423	15.6346	16.5999	23.7543	20.1346	25.1356	23.2429	24.2915	24.3909	18.9789	19.3631	19.6092
Vitvi01g04114_t001	0	0	0	0	0	0	0	0	0	0	0	0	0	0	0	0	0	0	0	0	0	0	0	0	0	0	0	0	0	0	0	0	0	0	0	0
Vitvi01g00434_t001	0	0	0	0	0	0	0	0	0	0	0	0	0	0	0	0	0	0	0	0	0	0	0	0	0	0	0	0	0	0	0	0	0	0	0	0
Vitvi01g00436_t001	0	0	0	0	0	0	0	0	0	0	0	0	0	0	0	0	0	0	0	0	0	0	0	0	0	0	0	0	0	0	0	0	0	0	0	0
Vitvi01g00437_t001	14.9545	39.2546	16.5629	4.59932	6.95136	1.05771	23.0368	11.7837	16.4136	49.9081	27.9348	29.6447	7.28183	3.93204	5.59782	16.4616	15.9703	20.1036	27.0949	10.9962	19.5267	61.0024	41.7632	50.2765	1.78997	2.85765	0.613016	27.1907	26.8692	31.9948	60.1143	31.8456	29.3157	1.6328	0.54925	2.50848
Vitvi01g00438_t001	1.48003	4.66199	1.73029	0	1.13664	0	1.33288	2.07734	0.812218	0	0.729568	0.633457	0	0.616154	0	1.34585	1.91686	0.945078	1.52849	1.92348	1.20388	1.13014	1.84059	0.634501	0.48084	0.895594	0	5.04985	6.06303	0	1.52756	3.37368	1.01148	1.27931	1.03282	0.471698
Vitvi01g01976_t001	0	0	0	0	0	0.264428	0	0	0	0	0	0	0	0	0	0	0	0	0	0	0	0	0	0	0	0	1.22603	0	0	0	0	0	0	0	0	0
Vitvi01g01977_t001	0	0	0	0	0	0	0	0	0	0	0	0	0	0	0	0	0	0	0	0	0	0	0	0	0	0	0	0	0	0	0	0	0	0	0	0
Vitvi01g00439_t001	0	0	0	0	0	0	0	0	0	0	0	0	0	0	0	0	0	0	0	0.255726	0	0	0	0	0	0	0	0	0	0	0	0	0	0	0	0
Vitvi01g01978_t001	0	0	0	0	0	0	0	0	0	0	0	0	0	0	0	0	0	0	0	0	0	0	0	0	0	0	0	0	0	0	0	0	0	0	0	0
Vitvi01g01979_t001	0.565653	0	0	0	0.325811	0	0.19103	0	2.17296	0.72217	1.46388	0.181576	0	0	0	0	0	0	0	0	0.862706	0	1.93451	1.27313	0.551318	0.256716	0	0.180938	1.73792	0	1.05088	0	0.4349	0	0	2.70418
Vitvi01g04115_t001	18.0472	16.0457	39.4752	0.39253	0.670648	0	7.86432	7.35407	12.4599	11.1488	12.9139	26.5366	0.367232	0.727092	0.69008	30.5723	6.78597	8.55016	1.50307	0	1.06547	4.33428	3.25799	5.61556	0.851123	1.05684	0	55.1214	52.865	28.6273	6.84988	4.97639	9.84714	1.20772	6.39856	3.61807
Vitvi01g01981_t001	124.883	121.069	124.836	1.41517	8.46252	3.17314	30.4794	34.6147	55.8638	40.1945	56.2575	68.048	5.95786	7.53641	6.2198	55.8264	24.4652	52.9396	10.567	20.2023	17.9261	27.9469	33.6063	27.3315	6.39275	12.8594	10.4213	81.2364	101.028	30.9627	33.1441	46.1986	61.3208	22.0429	22.2446	46.4069
Vitvi01g01982_t001	80.5442	80.5752	110.113	2.12276	4.23126	0.528856	25.5176	18.7803	47.513	33.4954	52.7657	59.9631	3.30992	4.58738	2.48792	60.8365	21.0673	53.2746	17.8826	13.5535	15.6854	14.4242	34.9114	25.6444	7.15988	11.9069	7.3562	141.996	154.05	64.6776	31.1945	33.6397	56.7487	12.5182	15.9282	38.6306
Vitvi01g00441_t001	0	0	0	0	0	0	0	0	0	0	0	0	0	0	0	0	0	0	0	0	0	0	0	0	0	0	0	0	0	0	0	0	0	0	0	0
Vitvi01g00441_t002	0	0	0	0	0	0	0	0	0	0	0	0	0	0	0	0	0	0	0	0	0	0	0	0	0	0	0	0	0	0	0	0	0	0	0	0
Vitvi01g00442_t001	19.4768	17.8871	14.8997	1.94039	3.13761	1.55385	12.7734	13.7046	16.0187	35.6916	52.9697	41.8345	7.97453	5.51972	12.6704	14.4399	19.3017	24.8739	35.93	33.0598	32.6677	69.6923	60.0749	74.8843	14.0245	19.2179	18.9719	47.3423	40.4202	60.042	78.1603	70.4608	71.7517	34.0083	32.8134	24.8624
Vitvi01g00443_t001	0	0.234356	0	0	0	0	0	0.835413	0.163319	0	0	0	0	0.185843	0	0	0.192719	0	0	0	0.99855	0.511306	1.11031	1.24394	0	0	0	0	0.60957	0	1.10577	0.25439	1.14405	0.154345	0.155757	0.142272
Vitvi01g00444_t001	0	0	0	0	0	0	0	0	0	0	0	0	0	0	0	0	0	0	0	0	0	0	0	0	0	0	0	0	0	0	0	0	0	0	0	0
Vitvi01g00444_t002	7.31585	7.45555	8.95538	2.43736	4.75919	2.77592	7.55738	8.09389	7.55733	7.14247	10.3097	6.18874	1.52018	2.90235	4.79506	7.74835	6.57686	7.91418	11.1997	10.0671	10.7115	7.68946	8.9911	6.86311	7.71766	7.42167	6.3348	24.1173	28.5595	22.3466	13.1118	12.5072	13.4994	8.83829	12.2526	10.5335
Vitvi01g00445_t001	10.6255	8.83228	12.8823	21.2276	22.5541	16.064	12.2272	9.66633	9.61058	9.54619	11.494	5.43205	8.93679	11.919	9.56294	8.18608	9.4293	8.79534	30.5833	30.3035	26.0489	12.0577	17.2518	9.99626	19.4659	26.7012	22.9881	17.4977	15.3155	13.8042	14.3787	16.3153	13.8174	21.9408	24.5103	23.4229
Vitvi01g01983_t001	0	0	0	0	0	0	0	0	0	0	0	0	0	0	0	0	0	0	0	0	0	0	0	0	0	0	0	0	0	0	0	0	0	0	0	0
Vitvi01g00446_t001	13.5628	22.2111	22.9558	9.73621	12.4371	9.99726	16.7719	16.1004	14.5898	21.2784	19.7576	15.9418	18.3877	12.304	13.0374	19.3282	17.0415	19.9063	12.6828	11.3125	11.7731	14.1435	10.7411	18.398	15.8497	15.7405	13.1648	18.1305	18.3359	21.1471	15.9623	19.034	14.8719	17.4276	18.8585	19.9354
Vitvi01g00447_t001	8.83958	9.17589	13.505	5.68921	5.6701	6.07452	14.9264	9.58725	14.9941	17.1847	12.478	19.2178	8.99766	10.2873	10.0018	14.6606	13.0098	14.7528	9.64769	8.42027	11.2756	11.6205	15.2404	8.39741	12.8254	9.11761	11.5006	15.423	13.7166	12.7768	14.3073	9.78857	11.9449	12.5031	15.4565	10.9489
Vitvi01g00448_t001	163.268	160.766	152.01	184.377	170.246	175.363	145.224	155.783	149.699	139.39	147.285	141.909	154.061	160.132	147.134	140.238	137.412	138.322	153.662	168.155	137.22	117.608	117.525	123.266	166.446	170.947	175.63	80.4386	81.7282	73.2095	107.167	106.447	103.198	145.644	146.627	151.426
Vitvi01g00449_t001	28.6957	29.9083	28.6143	6.25971	10.6949	6.59251	22.8024	29.0229	35.6641	38.7909	56.4772	45.786	18.1013	13.4397	29.2627	40.0048	53.835	43.1147	40.5305	30.6438	48.3992	67.6692	65.8626	77.3403	29.6137	25.8549	34.5106	120.137	136.858	145.257	82.0574	63.1264	88.2501	63.0314	66.9213	47.8125
Vitvi01g00450_t003	0	0	0.141492	0	0.0697108	0	0	0	0	0.154516	0.357957	0	0	0.151156	0	0.0825417	0	0.0772826	0.12499	0	0.147668	0	0.0752561	0	0	0	0.0706969	0.0774272	0	0	0.224846	0	0	0.125537	0	0
Vitvi01g00450_t002	0	0	0	0	0	0	0	0	0	0	0	0	0	0	0	0	0	0	0	0	0	0	0	0	0	0	0	0	0	0	0	0	0	0	0	0
Vitvi01g00450_t001	5.98178	8.17956	8.02326	3.81439	4.00634	4.48667	6.32666	5.33693	7.48154	7.45935	9.32603	10.0027	4.62158	6.71799	8.90443	8.85499	7.44703	7.16562	8.04529	8.22605	10.2971	13.703	12.3984	13.4782	10.2593	7.87072	7.3676	14.4767	15.2601	16.4174	13.8985	15.2208	12.692	10.5335	9.85328	9.79825
Vitvi01g01984_t001	25.7281	27.4641	20.8878	5.58968	4.28109	11.9571	20.2739	26.0804	21.8063	32.4821	46.291	40.9268	22.721	20.1722	19.1454	32.364	29.4343	26.6511	14.1709	16.5791	16.2189	34.3803	33.7735	39.156	15.8815	17.3849	16.8656	12.8018	8.3927	11.2457	33.4586	36.1653	26.9607	18.3842	23.1905	18.7228
Vitvi01g01985_t001	0.681685	0	1.5939	0	1.57058	0.687061	0.920865	1.4352	1.49639	2.61092	1.51214	4.37645	0	1.70276	0.404021	2.78949	0	0.870585	0.352002	0	0	1.5616	0	0.876732	0.664409	0	0.398199	0.872214	0	0	1.68859	0	1.39763	0.707083	0	0.977665
Vitvi01g00451_t001	0	0	0	0	0	0	0	0	0	0	0	0	0	0	0	0	0	0	0	0	0	0	0	0	0	0	0	0	0	0	0	0	0	0	0	0
Vitvi01g00451_t002	0	0	0	0	0	0	0	0	0	0	0	0	0	0	0	0	0	0	0	0	0	0	0	0	0	0	0	0	0	0	0	0	0	0	0	0
Vitvi01g00452_t001	25.7374	23.5015	25.5591	24.217	22.3867	26.0861	25.236	28.0472	28.2169	19.3831	20.8267	21.462	22.6198	23.5846	27.5259	27.8089	25.2064	24.6706	28.5213	32.0208	31.6145	37.8596	32.9067	31.7626	28.5238	33.3621	33.1091	20.9056	23.5353	18.5053	31.5187	32.8276	35.5444	28.1062	35.144	33.7326
Vitvi01g00453_t001	35.4185	34.3713	31.4529	31.552	31.8993	26.8274	28.3207	34.3469	28.9005	26.2178	27.2999	31.7884	28.7061	28.686	30.7032	30.2556	33.1763	28.7848	37.3909	33.6861	38.7623	32.1267	37.5513	34.6936	44.2843	35.3959	30.9295	28.1977	26.283	34.4342	32.9669	35.7193	31.9807	34.8826	34.0784	32.5647
Vitvi01g00454_t001	15.3565	24.3494	22.3202	10.2143	11.2358	15.1639	20.3241	16.8937	21.638	20.9304	21.0218	25.9797	15.9703	17.2355	12.4223	22.5034	17.2013	14.4439	10.0728	12.7433	12.66	16.6385	12.3877	17.3483	9.10177	9.51229	9.94012	11.4174	15.0188	14.1503	13.6222	19.5128	14.0405	10.9779	12.8161	12.3018
Vitvi01g00455_t001	0	0	0	0	0	0	0	0	0	0	0	0	0	0	0	0	0	0	0	0	0	0	0	0	0	0	0	0	0	0	0	0	0	0	0	0
Vitvi01g00455_t002	0	0	0	0	0	0	0	0	0	0	0	0	0	0	0	0	0	0	0	0	0	0	0	0	0	0	0	0	0	0	0	0	0	0	0	0
Vitvi01g00456_t001	27.1323	32.5189	18.3872	22.7169	34.6048	28.2478	32.423	32.9559	38.1245	33.7834	35.7147	47.6632	42.5996	46.8268	52.8369	39.4491	40.064	40.2674	24.5566	21.2879	18.0984	21.7711	18.2616	19.0775	19.4703	13.6669	22.9028	71.625	88.5529	33.7213	25.0187	37.9749	37.3656	22.0352	26.2161	25.7281
Vitvi01g00457_t001	7.9022	9.84078	3.00785	0.495637	0	0	2.48251	4.90083	2.82384	3.75395	4.0765	3.53948	0.463694	0	0.871345	3.50935	1.42808	3.98985	0	0	0	3.36787	0.914171	4.01802	0	1.00084	0	5.8784	8.03022	6.26546	3.18653	3.14177	1.8839	0	0.769456	0.351419
Vitvi01g01986_t001	0.363193	0.114403	0	0	0.167357	0	0.0981249	0.101954	0.39863	0	0.322259	0.0932685	0	0	0	0	0.188156	0.185534	0	0	0	0.0831998	0.180669	0	0.141595	0	0	0.185882	0	0	0	0	0.297855	0.0753449	0.0760345	0
Vitvi01g01986_t002	0	0	0	0	0	0	0	0	0	0	0	0	0	0	0	0	0	0	0	0	0	0	0	0	0	0	0	0	0	0	0	0	0	0	0	0
Vitvi01g00458_t001	0.383448	0.603917	0.89657	1.03417	0.441725	0.772943	0.517986	2.69099	0	0.244774	0	0	2.90255	0	1.81809	0.523028	0	0.489704	0.792004	0.373753	0	0.219599	1.43059	2.46581	0.74746	0.696095	1.56791	0.49062	0.523605	0.502813	0.474916	1.31109	1.17925	1.59094	0.401375	0.366624
Vitvi01g01987_t001	0.435039	0	0.5086	13.1997	9.02083	6.79628	0	1.22122	0.477486	0	0.643347	0	1.37211	3.26002	2.57839	1.1868	0	1.11118	8.53637	6.14858	7.69659	4.48462	3.78716	1.67854	12.2964	5.92313	13.7227	0	1.18811	0	0.538813	1.48749	0	2.70749	1.36613	2.91166
Vitvi01g00460_t001	1.15034	0.603917	0	0	0	0	1.55396	0.538199	0.841722	0	1.70116	0	0.483758	0	0	0	0.993246	0.489704	0.396002	0.373753	0.467852	1.7568	2.86118	4.93162	0	0.348047	0	0.98124	3.14163	0.754219	2.13712	3.93326	3.93082	0.994336	0.401375	1.83312
Vitvi01g00461_t001	0	0	0	0	0	0	0	0	0	0	0	0	0	0	0	0	0	0	0	0	0	0	0	0	0	0	0	0	0	0	0	0	0	0.701091	0	0
Vitvi01g01988_t001	0	0	0	2.07976	1.77666	1.99855	0	0	0	0	0	0	0.555921	0.27517	0	0	0	0	4.55074	6.22784	1.34411	0	0	0	2.79162	1.1999	3.08879	0.281903	0	0	0	0.753332	0.677578	0	0	0.421314
Vitvi01g04116_t001	0	0	0	0	0	0	0	0	0	0	0	0	0	0	0	0	0	0	0	0	0	0	0	0	0	0	0	0	0	0	0	0	0	0	0	0
Vitvi01g01990_t001	8.78597	7.84131	12.4971	18.1669	12.6516	8.85526	5.53871	3.69954	7.23242	8.22584	17.3239	8.83699	6.28116	8.7785	7.81091	2.79631	10.2413	7.85444	30.0942	30.9726	23.5839	16.4369	12.9296	14.6898	21.8365	21.2662	22.4107	28.8535	41.5911	43.3957	23.2145	18.0246	16.6625	12.6068	16.2476	17.501
Vitvi01g00463_t001	3.43863	1.35393	3.35006	0.386419	0	0	0.387094	0.804397	0.157256	2.92674	2.11881	1.83968	1.08454	0.715772	0.339668	0.390862	2.96903	0.731917	2.95935	1.95515	3.6711	4.1027	5.52362	6.08095	1.11716	1.30049	0.334773	31.8979	26.9992	29.6846	9.58249	13.9619	10.4282	6.24181	1.49975	4.52067
Vitvi01g00464_t001	8.8619	7.34589	7.90659	9.12001	8.32819	10.5771	5.98562	2.6186	6.39906	9.52758	6.89748	7.48603	6.76695	8.15534	6.08158	7.95248	12.3836	5.06314	9.15205	8.86516	21.3406	7.21211	10.1508	6.29863	7.95542	5.50362	10.0807	5.66939	6.05055	4.28126	6.9321	3.98693	6.21576	4.83794	6.10277	7.58119
Vitvi01g00465_t001	291.006	248.966	226.668	125.317	96.7073	112.492	81.5338	85.0515	73.8693	129.041	154.429	94.413	123.284	101.855	87.0174	68.2796	114.31	63.4703	228.059	200.772	199.01	154.45	148.037	164.34	262.271	240.878	173.346	116.912	132.785	110.866	101.749	124.888	122.273	155.147	131.747	157.783
Vitvi01g04117_t001	0	0	0	0	0	0	0	1.4926	0	0	0	0	0	0	0	1.45053	0	0	0	0	0	0	0	0	1.03648	2.89575	0	2.72131	0	0	0	0	0	0	0	0
Vitvi01g00466_t001	8.68466	9.21175	7.04505	6.93121	6.12525	2.85817	9.33757	5.97042	8.75391	4.07304	8.91154	6.14453	8.49694	7.08349	10.2945	6.04388	9.18201	11.0913	8.78597	7.2558	7.1363	12.1804	9.91875	10.9416	9.84654	8.20463	5.38365	4.98906	7.74471	5.81028	7.24405	8.18118	9.08457	6.80214	9.27621	8.64256
Vitvi01g00467_t001	25.2182	23.0444	25.0549	24.2575	21.6147	26.0243	27.7879	32.4963	40.0539	34.5036	38.1842	34.9222	27.6891	23.2188	28.9744	37.5677	35.3367	32.0964	27.3771	26.594	31.3993	31.1522	34.68	28.1166	30.1157	31.5616	41.2265	42.7284	41.7227	41.533	22.1728	33.2544	23.9989	28.4789	30.5414	37.3609
Vitvi01g00468_t001	0	0	0	0	0	0	0	0	0	0	0	0	0	0	0	0	0	0	0	0	0	0	0	0	0	0	0	0	0	0	0	0	0	0	0	0
Vitvi01g00468_t002	0.346369	0.327311	0.769378	0.373665	0.39901	0	0.0935795	0.53477	0.342148	0.619093	0.921993	0.355792	0.349583	0.821926	0.492686	0	0.62804	0	0.500792	0.270089	1.22557	0.714111	0.646126	0.267284	0.641422	0.440148	0.121396	0.797719	1.27703	1.22632	0.815084	0.592153	0.710143	0.862257	0.543843	0.331172
Vitvi01g04118_t001	0	0	0	0	0	0	0	0	0	0	0	0	0	0	0	0	0	0	0	0	0	0	0	0	0	0	0	0	0	0	0	0	0	0	0	0
Vitvi01g04118_t002	0	0	0	0	0	0	0	0	0	0	0	0	0.0291151	0	0	0	0	0	0	0	0	0	0	0	0	0	0	0	0	0	0	0	0	0	0	0
Vitvi01g04118_t003	0	0	0	0	0	0	0	0	0	0	0	0	0	0	0	0	0	0	0	0	0	0	0	0	0	0	0	0	0	0	0	0	0	0	0	0
Vitvi01g04118_t004	0	0	0	0	0	0	0	0	0	0	0	0	0	0	0	0	0	0	0	0	0	0	0	0	0	0	0	0	0	0	0	0	0	0	0	0
Vitvi01g04118_t005	0	0	0	0	0	0	0	0	0	0	0	0	0	0	0	0	0	0	0	0	0	0	0	0	0	0	0	0	0	0	0	0	0	0	0	0
Vitvi01g00473_t001	0	0	0	0	0.0784395	0	0.0919816	0	0	0	0	0.0874293	0	0	0	0.185754	0.176376	0	0.0703202	0.0663694	0	0	0.169358	0	0	0	0	0	0	0	0	0	0.139604	0	0	0.0651035
Vitvi01g00473_t002	0	0	0	0	0	0	0	0	0	0	0	0	0	0	0	0	0	0	0	0	0	0	0	0	0	0	0	0	0	0	0	0	0	0	0	0
Vitvi01g04119_t001	0	0	1.01351	0	0	0	0	0	0	0	0	0	0	0	0	0	0	0	0	0	0	0	0	0	0	0	0	0	0	0	0	0	0	0.449613	0	0
Vitvi01g00474_t001	0	0	0.071469	0.164875	0	0.0616143	0	0.171607	0	0	0.180808	0.156989	0.0771244	0.152701	0	0	0.158351	0	0.0631337	0	0	0.140041	0	0	0.119166	0.110977	0	0	0	0	0.0757147	0.418047	0	0	0.12798	0.1169
Vitvi01g00474_t002	0	0	0	0	0	0	0	0	0	0	0	0	0	0	0	0	0	0	0	0	0	0	0	0	0	0	0	0	0	0	0	0	0	0	0	0
Vitvi01g00475_t001	2.99041	2.90539	3.65497	5.18476	4.3173	3.4837	1.91489	2.42569	2.47229	3.1237	3.99155	1.79519	3.28274	3.3953	3.24548	2.38381	5.02991	2.13273	4.23139	4.50469	2.8668	3.1583	2.24585	3.54634	6.09421	3.08446	4.0154	3.60261	3.23495	3.08102	1.92402	4.08329	2.42855	4.29019	4.26847	4.08458
Vitvi01g04120_t001	3.01603	8.44469	8.22735	0.903809	3.86045	4.05308	2.71616	4.23323	4.78155	4.70624	5.9469	2.15145	1.69112	2.09268	3.97231	6.39941	3.90621	2.99584	1.38434	3.26641	8.58646	9.59594	1.25026	1.72399	3.59283	3.65011	3.52356	2.57266	2.74563	0.878866	2.49031	3.43747	4.80948	3.1284	4.91094	2.8837
Vitvi01g00476_t001	102.284	108.355	135.594	100.985	126.246	146.965	112.676	118.354	124.292	99.1054	100.84	103.972	120.592	105.695	109.696	105.468	118.674	128.295	122.61	105.336	109.199	104.254	75.3371	108.842	126.395	132.077	111.316	105.944	70.6667	93.408	124.798	85.8712	80.5129	131.987	100.374	117.879
Vitvi01g00477_t001	4.74476	3.20264	7.52814	2.97066	4.0018	6.66089	10.4155	6.30287	5.95167	7.13936	6.39018	6.74506	7.16181	5.71426	5.72468	8.89889	5.70624	6.92522	5.68762	7.18496	5.27228	3.39664	3.05571	3.05118	8.67096	8.53652	14.2539	2.49341	2.66104	2.55537	3.7778	2.75217	1.47656	8.17327	7.89332	14.9059
Vitvi01g00478_t001	13.7446	13.1103	14.937	6.26524	2.00706	3.70713	13.5984	10.0533	10.1987	12.6047	10.0198	10.1912	7.32682	9.91281	5.27777	15.051	13.0376	4.2029	10.396	4.90596	10.3927	12.8604	16.13	10.208	10.9434	10.1914	11.0819	9.90767	16.6537	10.1539	16.3039	10.9215	16.4713	8.83511	13.7792	9.43968
Vitvi01g00479_t001	0	0	0	0	0	0	0	0	0	0	0	0	0	0	0	0	0	0	0	0	0	0	0	0	0	0	0	0	0	0	0	0	0	0	0	0
Vitvi01g00479_t002	1.14211	0.299796	1.11269	1.02676	1.97353	1.15111	1.02856	1.60304	1.04462	2.55173	0.844488	1.46648	1.44088	1.78302	2.36916	1.94731	3.3282	2.30944	0.688042	1.48431	1.50963	2.28928	1.53871	1.83611	0.927636	1.38222	1.44549	2.43554	1.55957	0.873622	2.00394	0	0.780536	0.59233	1.69363	1.001
Vitvi01g00481_t001	100.031	100.001	97.671	115.765	116.26	125.519	120.481	107.776	112.236	108.463	112.675	105.746	122.17	110.185	88.1149	130.771	101.374	104.135	73.3953	75.5691	62.5197	55.3734	53.1956	70.1998	85.77	107.243	105.151	51.2145	48.979	46.7419	63.7395	61.8286	63.7189	92.7425	99.5768	105.227
Vitvi01g00482_t001	39.419	45.6003	45.1319	20.7895	21.7304	26.7182	27.2598	24.7171	21.9421	28.9636	37.9975	40.3144	31.4673	30.0557	31.72	32.0557	24.7557	18.7283	14.1739	15.8821	15.3693	18.8784	19.5621	17.3291	16.4919	13.7658	14.277	18.1218	15.0614	14.6277	19.0165	16.7138	15.6113	15.991	15.9406	14.4407
Vitvi01g00483_t001	143.319	134.972	156.278	197.053	195.899	205.969	146.605	113.43	116.972	97.5659	140.092	128.063	174.034	194.548	169.884	172.177	146.25	88.0868	92.2863	80.5568	56.4516	46.5623	53.288	52.2832	93.9969	90.64	135.774	35.7692	29.0056	27.0534	34.0195	37.9841	48.8064	53.8159	55.0752	83.8058
Vitvi01g01993_t001	35.4476	45.3609	47.2692	38.8387	70.1852	58.6149	36.6619	51.3083	36.4746	31.8206	47.5064	43.3815	24.4567	27.6699	28.231	42.3072	31.5631	36.7822	85.8005	50.2075	33.7893	29.1823	23.4193	24.9321	25.912	24.634	45.2951	63.7806	53.6986	46.4822	41.1594	43.5572	27.2537	22.9802	27.2489	38.1289
Vitvi01g00484_t002	0.0793867	0	0.27843	0.107054	0.091452	0.320051	0.107241	0	0	0.202706	0	0.101933	0.100154	0	0	0.108285	0.205635	0.101385	0	0.309518	0.193722	0	0.394907	0.102101	0	0.0720576	0	0	0	0.208198	0.196647	0.13572	0.325525	0.329378	0.0830981	0.151807
Vitvi01g00484_t001	3.07788	3.05606	3.12897	2.07527	2.6207	2.89983	1.80774	2.0661	3.01099	2.56273	2.57267	3.95202	1.7727	4.34547	2.61732	3.92447	3.55302	2.05084	2.28033	2.60875	1.71441	3.90858	3.99413	1.80716	2.2173	1.82199	2.11059	2.2259	2.83239	3.15861	3.56346	3.77487	2.88084	3.26196	2.52139	2.55899
Vitvi01g00486_t001	89.0853	91.3448	89.1508	61.3134	60.7637	72.4076	85.0376	87.0158	82.9766	85.5491	83.8276	86.1154	83.2575	75.4167	75.5384	96.3645	87.1718	91.3678	67.2915	58.858	73.895	89.3942	82.2935	87.4851	76.6503	76.853	71.9403	76.0405	71.5383	79.3386	83.9528	93.0329	83.433	74.0226	80.946	81.8108
Vitvi01g00487_t001	0	0	0	0	0	0	0	0	0	0	0	0	0	0	0	0	0	0	0	0	0	0	0	0	0	0	0	0	0	0	0	0	0	0	0	0
Vitvi01g00487_t002	0.52357	0.706804	0.437214	1.26078	0.732388	0.565391	0.656753	0.472417	0.451514	1.19365	0.442439	0.912364	0.990804	1.35452	1.01959	0.816179	0.82341	1.00298	1.23591	0.61969	0.638818	0.642529	0.69763	1.01006	1.05705	0.475233	0.786439	0.669906	0.40854	0.490395	0.787419	0.319677	0.805088	0.581868	0.469755	0.715141
Vitvi01g00488_t001	23.0222	21.7711	22.5551	18.7078	17.5566	17.5406	19.7481	19.2624	19.2651	20.8223	23.6408	20.6222	18.8195	21.5183	23.4584	24.1793	20.5758	20.9559	23.2367	24.403	25.6024	25.9423	27.8888	25.7084	26.9216	22.9954	22.6266	22.3312	22.6104	22.9513	24.8496	27.8402	26.1748	25.9688	27.6638	23.4621
Vitvi01g00491_t001	4.30415	2.31098	2.4016	2.63826	2.36646	2.56342	2.64287	1.9222	5.0462	3.24711	4.91847	3.01449	4.07259	2.07694	2.78289	5.3372	4.43428	4.3725	3.43482	3.62324	4.53545	6.8347	8.27239	4.27756	3.05096	4.26194	3.88561	3.12906	3.07227	3.59164	4.72508	5.18431	4.31201	4.66744	5.42693	4.58295
Vitvi01g00492_t001	52.1057	47.5648	49.2482	43.0854	50.0207	48.4668	51.6527	52.0309	46.3066	53.8641	49.1658	55.6703	54.5352	47.1887	46.3998	50.3875	50.5296	48.1703	46.7171	43.966	55.1934	44.9839	45.0535	48.4271	47.9427	53.1189	50.1983	40.4658	52.39	41.0465	44.2274	40.219	45.1103	47.1903	49.1825	47.8367
Vitvi01g04121_t001	8.608	8.84877	7.29153	6.39481	5.81912	7.22124	7.24154	10.3457	9.8439	9.93692	9.37578	10.7218	8.64887	8.62643	8.3095	10.4056	10.5478	10.9933	13.0952	12.7112	14.4649	15.7635	14.8717	15.3137	13.1123	10.0122	10.5985	11.2777	16.4702	12.9098	13.9811	17.6243	19.2866	14.2218	13.2729	10.6945
Vitvi01g00497_t001	29.4585	31.0847	31.5982	13.2793	15.1576	17.9074	26.5485	28.7607	27.4575	30.5478	34.9503	39.7619	23.1553	20.7248	27.6172	25.035	34.8968	35.2669	26.5714	28.8362	35.0225	59.7077	46.4323	53.7859	19.2366	24.8751	18.652	31.2581	46.0054	37.5297	47.1249	43.9147	53.0946	29.339	27.0196	31.4514
Vitvi01g00498_t001	0.259795	0.204584	0	0	0	0	0	0.364643	0	0	0.192096	0.16679	0	0	0.307951	0	0	0	0	0	0.158491	0.223176	0.323086	0.0835323	0.253211	0	0	0	0	0	0	0	0.266323	0.134737	0	0.124198
Vitvi01g00499_t001	51.0924	43.7568	51.4827	33.8971	49.3504	50.2254	85.9546	96.1173	93.2091	115.258	118.599	117.616	78.6852	77.0298	104.996	131.648	111.783	148.121	54.1966	69.5122	49.041	106.651	113.995	121.943	61.4641	56.3826	70.6567	60.0525	37.8518	33.7877	102.216	101.242	97.1963	64.7584	74.1218	55.5369
Vitvi01g00500_t001	14.6104	15.674	9.15929	2.28432	6.09815	3.41463	20.0227	15.4544	12.5499	21.3564	19.4143	23.11	6.41129	2.64456	12.8007	11.5529	20.0196	11.8985	3.06148	2.88948	5.16707	11.1564	12.6398	15.5228	4.95308	2.69074	2.47377	8.66965	6.65025	6.94148	11.5392	9.04998	6.29488	5.93011	2.65973	3.64418
Vitvi01g01995_t001	0.748537	1.17892	0.684866	0.570535	0.524879	0.688836	0.791352	0.502475	0.464367	0.706355	0.62567	1.25364	0.903296	0.569054	0.848708	0.399528	1.09592	0.498763	0.436938	0.634445	0.833887	0.372769	0.728527	0.502284	0.444084	0.62035	0.68439	0.95775	0.266646	0.682818	0.76586	0.890226	0.333628	0.270061	0.681332	0.622344
Vitvi01g01995_t002	0	0	0	0	0	0	0	0	0	0	0	0	0	0	0	0	0	0	0	0	0	0	0	0	0	0	0	0	0	0	0	0	0	0	0	0
Vitvi01g00501_t001	44.4866	37.6517	40.9509	29.2945	34.9634	27.7615	42.6846	38.077	38.6739	46.9762	52.5688	47.512	39.2084	35.18	50.3917	42.9583	46.0397	47.6549	36.4969	36.4726	39.6947	32.6205	37.3569	31.9497	38.2939	38.7757	37.6438	26.9973	25.5479	30.1216	36.9469	34.2956	28.7691	33.0987	27.5264	28.3234
Vitvi01g00502_t001	15.2521	22.4982	20.7884	29.0956	27.7693	25.8705	23.8196	25.0624	24.1712	26.1214	23.2153	18.8195	19.6175	24.4383	25.7518	22.0218	22.6445	27.9351	27.1232	29.5879	29.5934	30.0818	24.8894	36.1701	23.4948	25.9321	22.2516	14.5648	14.9345	16.9756	20.4568	18.5705	22.7284	22.4572	22.9742	17.4283
Vitvi01g00503_t001	0	0	0	0	0	0	0	0	0	0	0	0	0	0	0	0	0	0	0	0	0	0	0	0	0	0	0	0	0	0	0	0	0	0	0	0
Vitvi01g00503_t002	0.464747	0.231145	0.114386	0.0659701	0	0	0.0660853	0.102996	0	0	0.0723452	0.0314073	0	0.0610989	0	0.133457	0.0633598	0	0.101045	0.0953678	0.0596892	0.0560336	0.121678	0.125836	0.286086	0.111011	0.171459	0	0	0.0641495	0.363542	0.33454	0.25075	0.202974	0.0512079	0.0467744
Vitvi01g00505_t001	0	0	0	0	0	0	0	0	0	0	0	0	0	0	0	0	0	0	0	0	0	0	0	0	0	0	0	0	0	0	0	0	0	0	0	0
Vitvi01g00505_t002	0	0	0	0	0	0	0	0	0.0324139	0	0	0	0	0	0	0	0	0	0	0	0	0	0	0	0.028784	0	0	0	0	0	0	0	0	0	0	0
Vitvi01g01997_t001	0.831188	1.30909	2.72085	1.56921	0.957514	0.446796	1.04797	0.155552	1.09475	0.990433	0.655564	0.498051	0.559268	0.830481	0.85389	0.755835	1.36359	0.778446	0.972856	0.702151	0.47327	0.888569	0.758034	1.85295	1.2962	1.71009	1.23001	0.354501	0.605335	0.799283	0.754938	0.947334	1.24971	0.919634	1.39208	0.688758
Vitvi01g01998_t005	0	0	0	0	0	0	0	0	0	0	0	0	0	0	0	0	0	0	0	0	0	0	0	0	0	0	0	0	0	0	0	0	0	0	0	0
Vitvi01g01998_t006	0	0	0	0	0	0	0	0	0	0	0	0	0	0	0	0	0	0	0	0	0	0	0	0	0	0	0	0	0	0	0	0	0	0	0	0
Vitvi01g01998_t007	0	0	0	0	0	0	0	0	0	0	0	0	0	0	0	0	0	0	0	0	0	0	0	0	0	0	0	0	0	0	0	0	0	0	0	0
Vitvi01g01998_t001	0	0	0	0	0	0	0	0	0	0	0	0	0	0	0	0	0	0	0	0	0	0	0	0	0	0	0	0	0	0	0	0	0	0	0	0
Vitvi01g01998_t004	0	0	0	0	0	0	0	0	0	0	0	0	0	0	0	0	0	0	0	0	0	0	0	0	0	0	0	0	0	0	0	0	0	0	0	0
Vitvi01g01998_t002	0	0	0	0	0	0	0	0	0	0	0	0	0	0	0	0	0	0	0	0	0	0	0	0	0	0	0	0	0	0	0	0	0	0	0	0
Vitvi01g01998_t003	0	0	0	0	0	0	0	0	0	0	0	0	0	0	0	0	0	0	0	0.200019	0	0	0.1276	0	0	0	0	0	0	0	0	0	0	0	0	0
Vitvi01g02001_t001	110.463	96.7203	104.419	145.184	141.489	152.208	108.393	114.791	92.6261	97.2648	78.1077	83.6876	109.88	128.554	112.053	120.248	99.1707	92.4865	97.1269	109.835	107.563	96.5514	112.036	102.95	115.004	125.418	138.527	57.696	55.2461	49.0005	82.8768	78.0811	80.8703	71.9119	85.8106	90.6601
Vitvi01g04122_t001	0	0	0	0	0	0	0	0	0	0	0	0	0	0	0	0	0	0	0	0	0	0	0	0	0	0	0	0	0	0	0	0	0	0	0	0
Vitvi01g04123_t001	0.21556	0	0	0	0	0	0	0	0	0.275205	0	0	0	0	0	0	0	0	0	0	0	0	0	0	0	0	0	0	0	0	0	0	0	0	0	0
Vitvi01g00508_t001	0	0	0	0	0	0	0	0	0	0	0	0	0	0	0	0	0	0	0	0	0	0	0	0	0	0	0	0	0	0	0	0	0	0	0	0
Vitvi01g00508_t002	0	0	0	0	0	0	0	0	0	0	0	0	0	0	0	0	0	0	0	0	0	0	0	0	0	0	0	0	0	0	0	0	0	0	0	0
Vitvi01g00509_t001	153.563	159.507	148.71	111.589	135.881	131.153	148.485	140.168	125.145	154.327	130.925	154.477	145.588	158.908	145.438	139.565	134.261	121.139	82.5421	82.5585	88.7799	98.3243	101.738	109.627	79.1778	74.1945	92.3928	86.69	83.2435	84.3911	86.9969	88.7559	92.5845	73.4514	72.4694	79.4085
Vitvi01g00510_t001	0	0	0	0	0	0	0	0	0	0	0	0	0	0	0	0	0	0	0	0	0	0	0	0	0	0	0	0	0	0	0	0	0	0	0	0
Vitvi01g04124_t001	0	0	0	0	0	0	0	0	0	0	0	0	0	0	0	0	0	0	0	0	0	0	0	0	0	0	0	0	0	0	0	0	0	0	0	0
Vitvi01g00511_t001	0	0	0	0	0	0	0	0	0	0	0	0	0	0	0	0	0	0	0	0	0	0	0	0	0	0	0	0	0	0	0	0	0	0	0	0
Vitvi01g00511_t002	0.787077	0.206603	0.613443	0	0.302233	0.198321	0.265809	0.0920603	0.359947	0.0837385	0	0.336871	0	0.409587	0	0.357862	0.509692	0	0	0.319657	0.480164	0.676135	0.815687	0	0.25571	0.119069	0.306508	0.335687	0	0	0.243707	1.00919	1.00857	0.136067	0	0.438984
Vitvi01g00512_t001	23.2512	20.6519	33.6624	86.2249	67.8969	86.6535	50.4009	55.4034	41.544	35.5528	32.7852	27.4247	81.1795	71.5853	69.3834	59.9266	55.6756	50.9292	24.5709	23.8493	30.5135	26.6318	26.2259	24.3405	47.6956	49.5714	40.43	7.43747	15.5058	12.0539	26.4536	18.7197	20.5096	41.785	40.894	39.9384
Vitvi01g00513_t001	5.95472	4.94501	7.72105	2.19	2.86861	3.27364	5.26518	6.53436	5.10975	5.80546	7.04479	6.11673	2.59522	3.92136	7.18682	7.23625	4.48713	5.80731	1.34175	1.0553	1.18889	1.73613	0.269287	0.278491	1.89943	2.65335	1.77081	0	0.591366	1.41971	0.536375	0.370189	1.77581	1.57222	1.58661	1.7598
Vitvi01g04125_t001	0	0	0	0	0	0	0	0	0	0	0	0	0	0	0	0	0	0	0	0	0	0	0	0	0	0	0	0	0	0	0	0	0	0	0	0
Vitvi01g04125_t002	0	0	0	0	0	0	0	0	0	0	0	0	0	0	0	0	0	0	0	0	0	0	0	0	0	0	0	0	0	0	0	0	0	0	0	0
Vitvi01g04125_t003	0	0	0	0	0	0	0	0	0	0	0	0	0	0	0	0	0	0	0	0	0	0	0	0	0	0	0	0	0	0	0	0	0	0	0	0
Vitvi01g04125_t004	0.787077	0.510431	0.433018	0.624342	0.480017	0.279983	0.562889	1.03974	0.50816	0.650205	0.684676	0.416135	1.16821	0.867361	0.493925	0.31576	0.419746	0.532155	0.478145	0.676921	0.451919	0.530302	0.921247	0.476367	0.496378	0.58834	0.378628	0.414673	0.442552	0.0607111	0.229371	0	0.23731	0.624308	0.0969264	0.486941
Vitvi01g00516_t001	0	0	0	0	0	0	0	0	0	0	0	0	0	0	0	0	0	0	0	0	0	0	0	0	0	0	0	0	0	0	0	0	0	0	0	0
Vitvi01g00516_t002	0	0	0	0	0	0	0	0	0	0	0.079982	0	0	0	0	0	0	0	0	0	0	0	0	0	0	0	0	0	0	0	0	0	0	0	0	0
Vitvi01g00517_t001	0	0	0.307734	0	0	0	0	0	0	0	0	0.168992	0	0	0	0.0897607	0.170458	0	0	0	0.160583	0.150748	0	0.33854	0	0	0	0	0	0	0	0	0	0	0	0.251676
Vitvi01g00518_t001	0	0	0	0	0	0	0	0	0	0	0	0	0	0	0	0	0	0	0	0	0	0	0	0	0	0	0	0	0	0	0	0	0	0	0	0
Vitvi01g00518_t002	0	0	0	0	0	0	0	0	0	0	0	0	0	0	0	0	0	0	0	0	0	0	0	0	0	0	0	0	0	0	0	0	0	0	0	0
Vitvi01g00518_t003	0	0	0	0	0	0	0	0	0	0	0	0	0	0	0	0	0	0	0	0	0	0	0	0	0	0	0	0	0	0	0	0	0	0	0	0
Vitvi01g00519_t001	2.43878	2.13389	3.00955	0.730826	1.24864	1.50212	2.19631	3.42302	2.37932	2.07573	1.20218	1.73967	2.05118	3.2151	3.69384	3.32653	4.21145	2.94155	2.79847	2.37712	3.14091	4.50042	4.21238	4.35635	0.792325	3.19746	2.05774	2.08027	2.59016	5.32993	3.35614	3.01119	5.13901	3.09179	2.69462	4.40447
Vitvi01g00520_t001	17.8086	23.1396	24.0916	19.2121	24.6915	22.885	16.4963	23.1211	19.267	22.0055	19.3756	21.0698	19.9799	28.5966	17.4154	23.3369	23.4767	21.2814	16.6182	19.0942	18.7797	15.4441	15.0284	15.7057	16.9853	18.9933	21.6971	12.3696	17.2832	13.0106	15.5185	15.8752	16.8869	15.8333	17.7757	13.8651
Vitvi01g00521_t001	48.5214	50.5484	53.7124	31.0119	26.5505	30.4122	25.3991	32.562	28.3476	30.7156	26.3101	21.7408	23.7845	24.2401	18.5128	19.0968	21.4712	20.1393	42.698	46.1616	45.4498	27.4407	23.8855	26.717	40.0995	40.7846	30.2919	12.4166	13.0443	15.6414	24.5391	25.8362	28.3936	29.6209	26.4531	25.2743
Vitvi01g04126_t001	0	0	0	0	0	0	0	0	1.47125	0	0	0	0	0	0	0	0	0	0	0.653283	0	0	1.66702	0	0	0	0	0	0	0	0.830105	0	0	0	0	0
Vitvi01g00522_t001	0.957782	0.822804	1.01794	0.234832	0.601826	1.49188	0.705728	0.488844	0.477833	0.444655	0.643815	0.2236	0.439396	0.543732	0.516053	0.475065	0.451081	0.222398	1.07906	0	0.74366	0.199462	0.866267	0.895874	0.678916	0.711293	0.203446	0.445629	0.594486	0.913406	0.862729	1.33971	1.42814	0.541891	0.729135	0.582756
Vitvi01g00523_t001	41.5571	41.9281	43.0524	41.5368	37.7818	39.0695	38.4778	36.3253	41.1278	41.3628	36.7835	39.5988	41.6407	44.5452	41.3992	41.496	38.1952	39.5316	40.2488	41.1546	45.3953	43.7034	46.4587	39.2242	46.1341	38.5483	35.4081	42.5961	43.3322	41.736	39.2792	56.2326	46.9646	45.1355	44.0767	41.0964
Vitvi01g00524_t001	68.843	61.2647	76.2305	67.9284	72.5359	68.2577	89.7843	97.2156	100.286	78.4239	91.0467	61.625	90.0299	76.0194	75.1351	95.6206	99.6731	78.8063	77.1662	84.6964	83.1431	79.4935	81.4382	83.8617	82.7819	89.7937	73.562	75.5521	78.7209	71.7416	70.8807	86.1177	80.6136	93.9044	86.1223	99.8041
Vitvi01g00525_t001	8.19176	6.94709	5.89348	23.3072	15.244	17.0571	2.67529	2.77968	5.03893	4.02247	3.99369	1.6182	7.94979	13.2666	12.3778	2.21018	68.9039	2.18432	19.523	28.1656	13.3998	4.94917	3.1346	2.4313	20.5307	20.1003	19.1405	0.806256	0.737539	1.06238	0.557463	1.53897	1.4765	6.06927	5.7479	10.4144
Vitvi01g00526_t001	96.5493	102.74	89.7168	40.885	42.232	43.1255	62.4693	66.9572	61.1183	72.1394	55.584	70.3565	74.0729	72.7064	77.916	68.18	71.1055	62.7439	54.8959	50.0059	63.0739	92.5504	98.0503	104.334	38.3008	47.6014	37.4601	64.0921	66.7957	76.7102	73.425	71.5671	80.1663	45.9714	42.4391	54.4683
Vitvi01g00527_t001	0	0	0	0	0	0	0	0	0	0	0	0	0	0	0	0	0	0	0	0	0	0	0	0	0	0	0	0	0	0	0	0	0	0	0	0
Vitvi01g02003_t001	0	0	0	0	0	0	0	0	0	0	0	0	0	0	0	0	0	0	0	0	0	0	0	0	0	0	0	0	0	0	0	0	0	0	0	0
Vitvi01g00528_t001	0	0	0	0	0	0	0	0	0	0	0	0	0	0	0	0	0	0	0	0	0	0	0	0	0	0	0	0	0	0	0	0	0	0	0	0
Vitvi01g00528_t002	0.0462003	0.327437	0.0540123	0	0	0.0465646	0.0624104	0.0648457	0.202832	0.117968	0.0683222	0	0.145716	0.0577013	0.054764	0	0.0299182	0.177008	0.0477129	0.180129	0.0563699	0.555635	0.459645	0.148548	0.360236	0.08387	0.0539748	0.295566	0.883224	0.726986	0.371936	0.473905	0.520973	0.383373	0.241801	0.220867
Vitvi01g04127_t001	28.7783	26.5474	29.7994	1.66319	3.78882	3.72925	14.4395	20.1963	11.2808	10.4975	18.2392	16.3643	18.1534	11.8096	7.79719	19.627	15.4414	17.8515	9.76533	11.621	11.0355	19.3066	14.3157	23.265	7.61331	13.4339	4.80302	26.8273	28.0696	25.8767	16.294	16.1656	20.651	10.6609	11.1888	12.1855
Vitvi01g00529_t001	52.3103	78.5728	62.288	11.7568	15.6231	14.808	31.6244	37.164	36.8586	33.1862	34.1425	37.7296	20.7761	17.7446	18.3723	28.4087	30.3201	35.8773	36.0153	27.0676	35.6553	47.7109	39.153	52.7423	25.807	21.8354	14.5238	63.4191	55.7777	51.4457	48.9913	46.3711	41.3771	22.943	22.984	20.531
Vitvi01g00530_t001	62.1917	63.9609	61.469	63.4419	53.9249	57.4224	44.6301	47.9136	48.837	45.7365	40.3859	46.0487	49.1558	51.3577	50.9293	48.6504	46.4483	40.1888	52.4359	49.3369	50.6035	55.4592	49.4799	50.7169	57.059	50.1106	51.4331	39.9126	41.0957	43.8887	48.4031	51.9877	52.2102	49.0837	48.6294	47.7956
Vitvi01g02004_t001	0.417577	0.657669	0	0	0	0.42087	0	0	0.45832	0	0	0	0	0	0	0	1.08165	0	0	0.814038	0	0	0	0	0	0	0	0	0	0	0	0	0.856137	0	0	0.399256
Vitvi01g02005_t001	0	0	0	0	0	0	0	0	0.392552	0	0	0	0	0	0	0	0	0	0	0	0	0	0	0	0	0	0	0	0	0	0	0	0	0	0	0
Vitvi01g00532_t001	6.59861	5.42222	8.72059	4.2557	2.31349	2.02411	1.93779	4.02681	5.35311	3.11338	4.03056	6.63079	1.80974	4.83726	6.46143	3.91331	4.45889	3.29757	1.18516	3.63536	5.95081	8.05093	8.20616	5.16578	3.3555	1.82287	3.35174	3.30374	2.35057	1.12862	9.41631	7.11194	5.14683	1.78551	3.00309	3.0174
Vitvi01g00533_t001	473.687	473.141	449.357	271.165	323.44	341.715	518.728	427.127	408.543	598.744	526.953	562.682	461.709	419.766	513.783	544.251	536.309	493.318	296.496	290.523	322.911	495.617	530.434	560.865	289.215	284.299	293.375	634.323	605.234	688.1	447.255	445.915	481.516	323.817	351.118	382.626
Vitvi01g00536_t001	0	0	0	0	0	0	0	0	0	0	0	0	0	0	0	0	0	0	0	0	0	0	0	0	0	0	0	0	0	0	0	0	0	0	0	0
Vitvi01g00536_t002	0	0	0	0	0	0	0	0	0	0	0	0	0	0	0	0	0	0	0	0	0	0	0	0	0	0	0	0	0	0	0	0	0	0	0	0
Vitvi01g00536_t003	0	0.153189	0	0	0	0.0980318	0	0.273037	0	0	0	0	0	0.121478	0	0	0	0	0.100449	0.189611	0	0	0	0	0	0	0	0	0	0	0	0	0	0	0.101812	0
Vitvi01g00537_t001	0	0	0	0	0	0	0	0	0	0	0	0	0	0	0	0	0	0	0	0	0	0	0	0	0	0	0	0	0	0	0	0	0	0	0	0
Vitvi01g00537_t002	0	0	0	0	0.0926509	0	0	0	0	0	0	0	0	0	0	0	0	0	0	0	0	0	0	0	0	0	0	0	0	0	0	0	0	0.041712	0	0
Vitvi01g00537_t003	0	0	0	0	0	0	0	0	0	0	0	0	0	0	0	0	0	0	0	0	0	0	0	0	0	0	0	0	0	0	0	0	0	0	0	0
Vitvi01g00538_t001	18.5185	15.7404	16.7242	13.2129	15.0121	13.5294	16.0156	12.5148	15.2709	17.7633	23.9081	18.2424	16.9351	15.7861	17.6538	19.78	18.02	16.6427	13.6606	14.7077	17.4542	15.263	21.5678	18.2724	21.2007	16.4531	22.3216	12.1606	18.8652	22.4845	13.4703	18.9286	17.1759	18.4971	18.5638	19.2987
Vitvi01g00539_t001	113.501	98.5592	97.4033	76.1146	92.8683	111.056	127.963	95.7563	118.245	121.408	159.682	124.939	118.269	117.695	162.756	117.158	96.1462	116.902	243.43	227.003	210.496	112.294	135.811	152.13	171.617	244.914	249.432	117.435	199.221	130.49	95.743	85.378	105.157	158.457	205.889	162.605
Vitvi01g00540_t001	93.8913	106.787	96.2476	84.1923	91.1123	101.015	115.304	97.775	100.484	102.558	103.22	120.557	101.606	100.242	107.134	114.549	109.211	94.4154	79.3353	81.7216	81.1317	72.6149	80.8966	68.6999	81.7166	74.9763	85.5655	73.278	72.3768	62.0108	69.142	68.1373	74.0225	69.972	76.5928	72.3309
Vitvi01g00541_t001	1.18451	2.48742	1.29248	3.19465	1.54647	1.75098	0.213349	0.110837	1.90679	0	0.233558	1.01395	2.09213	2.16976	1.12326	0	0.715924	1.31105	0.326212	0	0.578098	0.180898	0.196411	0.203124	0.61573	1.00348	0.46128	0.404154	1.07832	0.414198	0.195609	0.945021	0.161903	1.31055	0.247978	0.755028
Vitvi01g00542_t001	7.54006	6.33351	3.72189	0.903809	0	0.337757	3.62155	4.70358	5.14936	2.99488	4.46018	5.80891	2.53668	3.13902	3.77369	5.48521	4.12322	3.85179	3.80694	3.26641	3.88435	2.11111	2.50053	2.15499	1.63311	0.912527	2.34904	3.21583	5.26245	1.53801	4.56558	2.29165	2.0612	4.5188	4.91094	2.56329
Vitvi01g00543_t001	0	0	0	0	0	0	0	0	0	0	0	0	0	0	0	0	0	0	0	0	0	0	0	0	0	0	0	0	0	0	0	0	0	0	0	0
Vitvi01g00543_t002	1.57327	1.52889	1.56536	1.08336	1.6967	1.11335	1.94441	3.05391	1.91048	3.93173	2.5246	4.47	2.28046	2.55021	3.57107	3.47008	3.4683	1.19699	2.14333	2.70809	2.12379	3.64238	4.12125	2.62615	0.619886	1.09381	0.391068	4.88259	4.70805	5.39897	2.94357	4.74985	3.15698	1.84022	2.03225	1.69628
Vitvi01g00544_t001	0	0	0	0	0	0	0	0	0	0	0	0	0	0	0	0	0	0	0	0	0	0	0	0	0	0	0	0	0	0	0	0	0	0	0	0
Vitvi01g00544_t002	1.072	1.18186	0.939952	0.505963	1.29668	0.648275	1.95498	1.35418	1.29426	0.889609	1.8231	1.03235	0.811465	2.87856	1.27071	0.95045	2.08261	1.16371	0.774972	1.25388	0.915582	1.59623	1.73312	1.58554	0.992595	1.26495	1.00192	0.960138	0.731921	0.913713	0.531088	1.46616	1.48357	1.22314	0.897698	1.28121
Vitvi01g02006_t001	0	0	0	0	0	0	0	0	0	0	0	0	0	0	0	0	0	0	0	0	0	0	0	0	0	0	0	0	0	0	0	0	0	0	0	0
Vitvi01g02006_t002	0	0	0	0	0	0	0	0	0	0	0	0	0	0	0	0	0	0	0	0	0	0	0	0	0	0	0	0	0	0	0	0	0	0	0	0
Vitvi01g00545_t001	0	0	0	0	0	0	0	0	0	0	0	1.13159	0	0	0	0	0	0	0	0	0	0	0	0	0	0	0	0	0	0	0	0	0	0	0.461248	0
Vitvi01g00546_t001	0.413249	0.325427	0.603907	0	0.476056	0.416508	0.558244	0.290014	0	0.791394	0.305562	0.265308	0	0	0	0.845517	0.26761	0.659705	0.746864	0.402801	0.37816	0.71	0	0.664363	0.604165	0.937744	0.241395	0.793127	0	0.541891	0.255913	1.23636	0.635449	0.64297	0.540712	0
Vitvi01g00547_t001	0.630491	0.620626	0.276413	0.850223	0.544736	0.317732	1.38403	1.2168	0.346004	0.804949	0.349645	0.809556	1.19314	0.787444	1.30788	1.3975	1.22487	0.805205	1.22088	0.845007	0.384637	0.18054	1.07813	1.92586	0.614513	0.572283	0.460368	1.41174	2.04475	1.65352	1.36656	1.21263	1.29267	1.14447	0.659968	0.452122
Vitvi01g00547_t002	0	0	0	0	0	0	0	0	0	0	0	0	0	0	0	0	0	0	0	0	0	0	0	0	0	0	0	0	0	0	0	0	0	0	0	0
Vitvi01g00547_t003	0	0	0	0	0	0	0	0	0	0	0	0	0	0	0	0	0	0	0	0	0	0.0991534	0	0	0	0	0	0	0	0	0	0	0	0	0	0
Vitvi01g00550_t001	0	0	0	0	0.142007	0	0.166524	0	0	0	0	0	0	0	0	0	0	0	0.254617	0	0	0	0	0	0	0.111892	0	0	0	0.161646	0	0	0	0	0	0
Vitvi01g04128_t001	0	0	0	0	0	0	0	0	0	0	0	0	0	0	0	0	0.5614	0	0	0	0	0.992971	0	0	0	0	0	0	0	0	0	0	0	0	0	0
Vitvi01g00552_t001	9.77438	8.75156	9.47043	7.1321	6.94104	9.31165	10.7621	7.89318	8.45019	11.2823	8.51435	10.8312	8.5306	6.35463	9.12608	12.1453	8.0638	10.7729	5.32376	5.28567	6.69811	5.06099	4.32939	10.3324	6.13361	6.50208	5.78781	9.76518	9.96462	9.12997	6.55049	10.1864	7.06888	6.52756	6.37707	7.68126
Vitvi01g02007_t001	0	0	0	0	0	0	0	0	0	0	0	0	0	0	0	0	0	0	0	0	0	0	0	0	0	0	0	0	0	0	0	0	0	0	0	0
Vitvi01g00553_t001	2.03785	1.99213	3.57364	1.08975	1.94281	1.4165	1.61374	2.6137	2.39094	2.10829	1.97444	2.39104	2.43797	1.57974	2.24899	1.96493	1.82022	2.96152	2.21343	2.56852	5.05857	10.3829	7.07858	6.86863	3.83543	2.67889	3.03754	3.95608	5.32555	6.58839	7.22374	7.50843	7.52779	4.30044	4.30302	4.36719
Vitvi01g00554_t001	0	0	0	0	0	0	0	0	0	0	0	0	0	0	0	0	0	0	0	0	0	0	0	0	0	0	0	0	0	0	0	0	0	0	0	0
Vitvi01g04129_t001	0	0	0	0	0	0	0	0	0	0	0	0	0	0	0	0	0	0	0	0	0	0	0	0	0	0	0	0	0	0	0	0	0	0	0	0
Vitvi01g00555_t001	0	0	0.292299	20.2294	27.7941	22.9315	3.20859	0.526389	0.823252	0.638407	1.47896	0.963093	12.3017	13.2711	8.29826	1.70517	0	1.11757	3.74402	4.99587	2.89804	1.1455	2.332	0.64312	2.43686	1.58858	8.03263	0	0	0	0.464494	0.427439	0.256304	0.518676	0.261711	0.836685
Vitvi01g04130_t001	0	0	0	0	0	0	0	0	0	0	0	0	0	0	0	0	0	0	0	0	0	0	0	0	0	0	0	0	0	0	0	0	0	0	0	0
Vitvi01g00556_t004	19.9677	22.8472	19.5532	210.235	163.671	161.948	53.3711	37.9672	53.7597	12.9643	19.9382	16.5447	102.488	118.937	119.761	59.7103	86.6462	116.825	89.8004	72.0293	58.7211	76.2364	74.0723	74.9577	90.6549	90.389	112.951	139.098	135.632	88.5094	70.9162	104.891	84.9394	101.257	141.753	113.245
Vitvi01g00556_t001	0	0	0	0	0	0	0	0	0	0	0	0	0	0	0	0	0	0	0	0	0	0	0	0	0	0	0	0	0	0	0	0	0	0	0	0
Vitvi01g00556_t002	0	0	0.221832	1.0235	0.874342	1.14746	0.512646	0.399488	0.624783	0	0	0.487274	0.478771	1.42189	0.112459	0.776455	2.70327	1.09047	0.783839	0.462375	0	0.760674	0.589934	0	0.739754	0.0861148	0.554194	0.121391	0.259104	0.124407	0.705029	0	0.194515	1.08249	0.397237	0.725689
Vitvi01g00556_t003	0	0	0	0	0	0	0	0	0	0	0	0	0	0	0	0	0	0	0	0	0	0	0	0	0	0	0	0	0	0	0	0	0	0	0	0
Vitvi01g00557_t001	68.3253	64.6218	57.2928	25.3348	33.1785	28.671	73.0246	86.4466	79.7578	49.4422	62.6429	59.3971	62.05	45.268	52.8379	67.8124	105.478	116.571	88.8664	60.465	105.747	87.6992	87.7259	90.7242	111.767	126.85	88.1054	101.482	103.101	127.71	144.332	121.354	121.188	146.062	135.525	114.471
Vitvi01g02011_t001	0.679748	2.14116	0.529791	2.44439	0	1.59859	0	2.54421	0.994762	0.578557	1.34031	0	0.571714	0.565975	0	1.23625	1.76075	0.868112	1.40401	0.883417	3.59396	0	0.563566	0.291414	1.32504	1.23399	1.58827	0	0	0	2.52569	0	0	1.41015	0.474352	0
Vitvi01g00558_t001	27.2405	19.2625	28.7269	34.7849	26.8976	25.5502	12.7667	16.23	14.0339	9.36875	11.1808	8.28027	21.3213	20.1353	23.1959	10.7678	13.1042	14.9096	15.0422	14.1971	19.3993	12.2257	11.6149	14.4429	32.1852	31.5882	27.0183	1.99166	6.68035	5.83188	11.292	6.08266	9.3463	16.6073	16.8756	21.4741
Vitvi01g00559_t001	0	0	0	0	0	0	0	0	0	0	0	0	0	0	0	0	0	0	0	0	0	0	0	0	0	0	0	0	0	0	0	0	0	0	0	0
Vitvi01g00560_t001	0	0	0	0	0	0	0	0	0	0	0	0	0	0	0	0	0	0	0	0	0	0	0	0	0	0	0	0	0	0	0	0	0	0	0	0
Vitvi01g00561_t001	0	0	0	0	0	0	0	0	0	0	0	0	0	0	0	0	0	0	0	0	0	0	0	0	0	0	0	0	0	0	0	0	0	0	0	0
Vitvi01g00561_t002	5.13344	4.74471	4.98712	5.1675	5.10849	4.90673	5.5672	4.93876	4.23235	6.09233	6.3084	5.87964	4.77365	4.33443	5.1708	5.98301	5.15031	4.00129	4.87839	5.77887	5.7047	4.88604	6.74371	5.57936	5.82549	4.72514	4.89919	6.19818	6.21998	5.97298	6.86542	6.96323	7.1401	5.07472	4.49048	4.83909
Vitvi01g00562_t001	42.0108	46.1525	43.0846	55.2143	48.6944	53.4358	44.1396	45.5384	45.9201	48.5218	41.8865	46.5428	57.6175	58.2627	52.3254	49.8358	48.514	47.7645	46.8679	52.239	53.6488	47.5579	51.8871	43.2842	52.7975	51.0261	45.411	25.6966	27.3062	31.776	37.2575	42.3148	45.4589	48.1489	46.7195	42.2889
Vitvi01g00563_t004	0	0	0	0	0	0	0	0	0	0	0	0	0	0	0	0	0	0	0	0	0	0	0	0	0	0	0	0	0	0	0	0	0	0	0	0
Vitvi01g00563_t005	0.75148	0.315615	1.11283	0.337793	0.750267	0.656419	0.338383	1.26571	0.549869	1.59903	1.1854	0.90058	1.13768	1.31397	1.00954	0.956695	0.713739	1.0237	1.39695	0.830145	1.34478	0.860742	1.18377	1.09536	0.585949	1.36421	0.70235	1.41022	1.23139	0.919717	1.17894	1.11344	1.74615	1.71485	0.734173	1.34122
Vitvi01g00563_t001	0	0	0	0	0	0	0	0	0	0	0	0	0	0	0	0	0	0	0	0	0	0	0	0	0	0	0	0	0	0	0	0	0	0	0	0
Vitvi01g00563_t002	0	0	0	0	0	0	0	0	0	0	0	0	0	0	0	0	0	0	0	0	0	0	0	0	0	0	0	0	0	0	0	0	0	0	0	0
Vitvi01g00563_t003	0	0.0663458	0.0492482	0	0.0485275	0	0	0.118252	0	0	0.0622959	0.0540892	0.0531452	0	0	0.0574595	0.0545586	0	0.0435045	0	0	0.0965	0	0.162535	0.0410577	0.0382362	0.049214	0.0538991	0	0	0	0	0.172735	0.0436948	0	0.040277
Vitvi01g04131_t001	0.830803	0	0.971284	0	0.957071	0	0	0	0.911865	0	3.07153	0	1.04814	0	0	0	2.15203	0	0	0.809799	0	0	0	0.534258	0	0.754102	0	0	0	0	0	1.42034	0	0	0	0
Vitvi01g00566_t001	0	0	0	0	0	0	0	0	0	0	0	0	0.243636	0	0	0	1.00046	0	0	0	0	0	0	0	0	0	0.225614	0	0	0	0	0	0	0	0	0
Vitvi01g00567_t001	0	0	0	0	0	0	0	0	0	0	0	0.114551	0	0	0	0	0	0	0	0	0	0	0	0	0	0	0	0	0	0	0	0	0	0	0	0
Vitvi01g00567_t002	0	0	0	0	0	0	0	0	0	0	0	0	0	0	0	0	0	0	0	0	0	0	0	0	0	0	0	0	0	0	0	0	0	0	0	0
Vitvi01g02012_t001	10.9173	14.6869	16.2201	0	0	0	7.37392	6.06548	0.499272	3.48454	7.39971	3.50449	0	0	0.539207	6.82522	4.12405	8.71412	9.39564	16.8487	23.5883	59.9181	56.288	72.8379	20.6163	19.406	24.7118	63.4411	47.2081	25.9474	74.6502	52.8822	75.7767	23.5918	26.6647	36.5342
Vitvi01g00568_t001	7.21807	5.56317	9.51584	13.7721	10.9688	10.0612	3.73429	7.00556	3.70833	1.96071	3.40668	2.46491	4.84379	5.08288	6.18946	2.30428	2.38685	2.6478	3.7272	6.36196	5.52774	8.79525	4.20178	9.3821	5.91252	4.80922	3.94723	2.5545	4.82335	4.53112	7.70351	9.45194	5.51022	1.43368	3.53663	5.72668
Vitvi01g02013_t001	8.32629	6.44178	5.97713	1.1819	2.10345	1.6195	2.36794	3.48548	5.77181	0.932472	3.2403	2.62587	1.84289	2.00683	5.62743	5.18047	2.93244	8.30165	9.12691	19.7911	27.0909	31.204	28.7026	26.7716	16.6577	16.2422	14.6765	11.6814	21.8418	17.2393	26.3239	19.6039	29.2753	11.2123	21.2537	20.4611
Vitvi01g00571_t001	0	0	0	0	0	0	0	0	0	0	0	0	0	0	0	0	0	0	0	0	0	0	0	0	0	0	0	0	0	0	0	0	0	0	0	0
Vitvi01g00571_t002	0	0	0	0	0	0	0	0	0	0	0	0	0	0	0	0	0	0	0	0	0	0	0	0	0	0	0	0	0	0	0	0	0	0	0	0
Vitvi01g00572_t001	83.7098	80.3768	77.6343	76.0453	85.2004	86.5833	91.3664	103.192	96.023	94.3124	83.2642	80.6413	86.7696	92.042	74.0293	90.2189	94.424	99.1661	91.2584	97.7752	101.064	94.5729	94.5996	86.0839	96.5705	95.1166	81.4799	79.796	76.6448	75.2137	75.5011	77.6371	81.9412	95.3932	85.3248	93.3907
Vitvi01g00573_t001	0	0	0	0.547345	0	0	0	0	0.222746	0.12955	0	0	0.256035	0	0	0	0.525687	0.259182	0.419178	0	0.247616	0.464903	0	0	0	0.184208	0	0.259667	0.277124	0	0	0	0	0.210506	0.637297	0.19404
Vitvi01g00574_t001	0	0	0	0	0	0	0	0	0	0	0	0	0	0	0	0	0	0	0	0	0	0	0	0	0	0	0	0	0	0	0	0	0	0	0	0.188757
Vitvi01g04132_t001	0	0	0	0	0	0	0	1.51277	0	0	0	0	0	0	0	0	0	0	0	0	0	0	0	0	0	0.978295	0	0	0	0	0	0	0	0	0	0
Vitvi01g04133_t001	144.354	139.63	149.497	150.663	126.049	117.922	156.269	166.068	138.543	152.739	142.803	150.651	155.922	140.773	132.435	135.313	162.63	142.265	166.098	143.595	154.817	176.289	165.586	147.508	126.24	158.848	160.945	136.628	138.163	164.224	156.746	146.495	151.022	139.818	140.063	137.705
Vitvi01g00577_t001	1.11548	0.439212	0.652051	0	0.321255	0	0	1.17425	0.306081	0.356035	0.824803	0	0	0.696585	0	0.570576	0	0.712297	1.15201	0.271821	1.53115	0.958252	0.34681	0.717326	1.49492	0.253125	0.325799	1.42726	0	0.548523	0	0.476759	0.285878	0.289261	1.31359	1.33318
Vitvi01g04134_t001	0	0	0	0	0	0	0	0	0	0	0	0	0	0	0	0	0	0	0	0	0	0	0	0	0	0	0	0	0	0	0	0	0	0	0	0
Vitvi01g00578_t001	1.88898	2.97509	3.43528	2.4058	3.5059	3.06736	1.13412	1.17837	0.691098	1.87574	2.17271	1.61698	3.44232	3.93204	2.23913	2.00402	3.26203	1.20622	7.91171	8.08094	3.96936	0.601009	1.69663	0.539882	3.47766	3.42918	5.63975	0.402825	0	0.688059	2.20961	0.538236	1.50613	0.544268	1.3182	1.60543
Vitvi01g00579_t001	0	0	0	0	0	0	0	0	0	0	0	0	0	0	0	0	0	0	0	0	0	0	0	0	0	0	0	0	0	0	0	0	0	0	0	0
Vitvi01g00579_t002	1.08658	1.53429	1.1827	0.606313	0.906415	1.20843	1.31597	1.15697	1.60383	1.10022	1.32981	1.34706	0.898126	1.45065	1.51005	1.431	0.582323	1.33982	0.773897	1.16867	0.914312	0.643737	0.559153	0.771019	1.09556	0.782207	0.350185	1.48615	0.665125	1.03177	0.788898	1.47328	1.38274	1.12706	0.784396	0.967254
Vitvi01g00580_t001	0	0	0	0	0	0	0	0	0	0	0	0	0	0	0	0	0	0	0	0	0	0	0	0	0	0	0	0	0	0	0	0	0	0	0	0
Vitvi01g04135_t001	0.0808896	0	0.189134	0.436321	0.83865	0.65222	0.874168	0.22707	0.088782	0.413087	0.119622	0.415452	0.204101	0.606156	0.383533	0.441338	0.209529	0.413219	0.334152	0	0.098695	0	0.100596	0	0.315358	0.220265	0.567009	0	0	0	0	0	0.248766	0.167807	0.762042	0.232022
Vitvi01g00583_t001	0.174142	0	0.407176	0.469665	0	0	0	0	0	0	0	0	0	0	0	0	0	0	0.179844	0	0	0	0.866267	0	0	0	0	0	0	0	0	0	0.357035	0	0.546851	0
Vitvi01g04136_t001	0	0	0	0	0	0	0	0	0	0	0	0	0	0	0	0	0	0	0	0	0	0	0	0	0	0	0	0	0	0	0	0	0	0	0	0
Vitvi01g04137_t001	0	0	0	0	0	0	0	0	0	0	0	0	0	0	0	0	0	0	0	0	0	0	0	0	0.971698	0	0	0	0	0	0	0	0	1.03411	0	0.953223
Vitvi01g00585_t001	0	0	0	0	0	0	0	0	0	0	0	0	0	0	0	0	0	0	0	0	0	0	0	0	0	0	0	0	0	0	0	0	0	0	0	0
Vitvi01g04138_t001	0	0	0	0	0	0	0	0	0	0	0	0	0	0	0	0	0	0	0	0	0	0	0	0	0	0	0	0	0	0	0	0	0	0	0	0
Vitvi01g00586_t001	0	0	0	0	0	0	0	0	0	0	0	0	0	0	0	0	0	0	0	0	0	0	0	0	0	0	0	0	0	0	0	0	0	0	0	0
Vitvi01g02020_t001	0	0.551748	0.40956	0	0	0	0	0	0.192253	0.111815	0	0.22491	0	0	0	0	0	0	0	0	0	0.401259	0	0.450561	0	0	0	0.224119	0.717562	0.689067	0	0	0.359126	0	0.0916756	0
Vitvi01g00587_t001	64.294	65.7982	60.1007	48.655	55.5492	61.2466	79.2484	76.3436	99.3747	63.0351	68.1003	66.1826	67.5089	59.0385	78.3017	78.3546	83.534	87.6537	63.2472	53.1492	56.7661	67.3498	70.9326	59.488	47.7917	56.3268	56.335	104.045	107.799	96.4032	77.9508	60.9878	72.5838	69.8551	75.3219	69.3843
Vitvi01g02021_t001	9.02698	10.7962	10.5863	8.21675	9.81398	7.98933	9.86971	10.1361	11.4868	10.8765	7.30041	11.0112	8.47016	10.5343	12.2718	10.6584	8.98769	10.916	7.98242	9.56865	9.7405	11.0503	11.0858	10.3037	9.10065	7.73271	7.34926	8.30156	9.55305	9.65457	8.38521	9.7418	9.65865	9.86074	7.52968	10.2762
Vitvi01g00588_t001	0	0.504477	0.187235	0	0.368991	0.645671	0.432695	0	0	0	0	1.0282	0	0	0	0.436907	0.41485	0.40907	0	0.936635	0	0	0	0	0.312192	1.45369	0.561316	1.02459	0.437389	0.42002	0	1.0952	0.328358	0.332244	0.838212	0.153128
Vitvi01g00589_t001	186.166	204.59	211.875	36.206	59.5848	55.5142	119.475	146.582	193.063	211.213	230.639	199.494	95.1423	64.5996	87.0525	134.102	170.032	204.221	162.902	137.778	145.488	197.405	146.572	191.952	128.341	133.857	113.705	281.14	218.898	267.158	247.69	223.43	179.308	142.523	127.915	116.274
Vitvi01g00590_t001	0	0	0	0	0	0	0	0	0	0	0	0	0	0	0	0	0	0	0	0	0	0	0	0	0	0	0	0	0	0	0	0	0	0	0	0
Vitvi01g00590_t002	0.0962863	0	0.0562837	0	0.05546	0	0.13007	0.135145	0	0	0	0.247265	0	0	0	0	0.0623527	0.122968	0	0	0	0	0	0	0.140769	0.0436985	0.168734	0.061599	0.0657404	0	0	0.164611	0	0.0499369	0	0.138093
Vitvi01g00591_t001	0	0	0	0	0	0	0	0	0	0	0	0	0	0	0	0	0	0	0	0	0	0	0	0	0	0	0	0	0	0	0	0	0	0	0	0
Vitvi01g00591_t002	0	0	0	0	0	0	0	0	0	0	0	0	0	0	0	0	0	0	0	0	0	0	0	0	0	0	0	0	0	0	0	0	0	0	0	0
Vitvi01g00591_t003	0	0	0	0	0	0	0	0	0	0	0	0	0	0	0	0	0	0	0	0	0	0	0	0	0	0	0	0	0	0	0	0	0	0	0	0
Vitvi01g00591_t004	0	0	0	0	0	0	0	0	0	0	0	0	0	0	0	0	0	0	0	0	0	0	0	0	0	0	0	0	0	0	0	0	0	0	0	0
Vitvi01g00591_t005	0	0	0	0	0	0	0	0	0	0	0	0	0	0	0	0	0	0	0	0	0	0	0	0	0	0	0	0	0	0	0	0	0	0	0	0
Vitvi01g00591_t006	0	0	0	0	0	0	0	0	0	0	0	0	0	0	0	0	0	0	0	0	0	0	0	0	0	0	0	0	0	0	0	0	0	0	0	0
Vitvi01g00591_t007	0	0	0	0	0	0	0	0	0	0	0	0	0	0	0	0	0	0	0	0	0	0	0	0	0	0	0	0	0	0	0	0	0	0	0	0
Vitvi01g00591_t008	0	0	0	0	0	0	0	0	0	0	0	0	0	0	0	0	0	0	0	0	0	0	0	0	0	0	0	0	0	0	0	0	0	0	0	0
Vitvi01g00591_t009	0	0	0	0	0	0	0	0	0	0	0	0	0	0	0	0	0	0	0	0	0	0	0	0	0	0	0	0	0	0	0	0	0	0	0	0
Vitvi01g00591_t010	0	0	0	0	0	0	0	0	0	0	0	0	0	0	0	0	0	0	0	0	0	0	0	0	0	0	0	0	0	0	0	0	0	0	0	0
Vitvi01g00591_t011	0	0	0	0	0	0	0	0	0	0	0	0	0	0	0	0	0	0	0	0	0	0	0	0	0	0	0	0	0	0	0	0	0	0	0	0
Vitvi01g00591_t012	0	0	0	0	0	0	0	0	0	0	0	0	0	0	0	0	0	0	0	0	0	0	0	0	0	0	0	0	0	0	0	0	0	0	0	0
Vitvi01g04139_t001	0	0	0	0	0	0	1.33014	0.69102	0	0	0	0	1.24224	0	0	0	0	0	1.01689	0	0	0	0	0	0	0	0	0	0	0	0	0	0	0	0	0
Vitvi01g00593_t001	1.13417	1.41671	1.8289	1.37122	1.3516	0.748939	0.316989	0.658717	0.64388	1.94731	1.38806	1.55672	0.690767	1.26998	0.74174	1.70707	1.72219	0.599363	1.25209	1.44858	2.48134	1.20948	1.55639	1.71019	1.14355	0.780973	0.639669	1.60129	0.854475	1.94879	2.56725	1.87212	1.28295	0.527365	0.900633	0.74787
Vitvi01g00594_t001	0	0	0	0	0	0	0	0	0	0	0	0	0	0	0	0	0	0	0	0	0	0	0	0	0	0	0	0	0	0	0	0	0	0	0	0
Vitvi01g00594_t002	0	0	0	0	0	0	0	0	0	0	0	0	0	0	0	0	0	0	0	0	0	0	0	0	0	0	0	0	0	0	0	0	0	0	0	0
Vitvi01g00595_t001	14.916	17.9824	15.5955	17.9889	16.253	16.816	19.4744	19.4789	16.4136	17.5218	15.0655	15.6476	15.7626	19.6374	16.3593	15.7312	15.883	15.2198	14.2927	15.2134	16.4169	14.5749	12.9562	14.6351	16.2991	16.0164	12.4857	13.9694	14.6986	13.4596	12.2843	15.642	15.409	15.5914	20.8044	15.7686
Vitvi01g00596_t001	0	0	0	0	0	0.0522214	0	0.0727232	0	0	0	0	0	0	0	0	0	0	0	0	0	0	0	0	0	0	0	0	0	0	0	0	0	0	0	0
Vitvi01g00596_t002	0	0	0	0	0	0	0	0	0	0	0	0	0	0	0	0	0	0	0	0	0	0	0	0	0	0	0	0	0	0	0	0	0	0	0	0
Vitvi01g04140_t001	0	0	1.31948	0	0	0.37918	0.508213	0	0	0	0	0	0	0	0	0.51316	0	0.960929	0.777061	0	0	0	0	1.45157	0	0	0	0	0	0.986651	0	0	0	0	0	0.719414
Vitvi01g00598_t001	0	0	0	0	0	0	0	0	0	0	0	0	0	0	0	0	0	0	0	0	0	0	0	0	0	0	0	0	0	0	0	0	0	0	0	0
Vitvi01g00598_t002	0	0	0	0	0	0	0	0	0	0	0	0	0	0	0	0	0	0	0	0	0	0	0	0	0	0	0	0	0	0	0	0	0	0	0	0
Vitvi01g00599_t001	14.6007	16.1486	17.2134	12.2228	15.9693	13.2691	15.2359	16.1183	13.3694	13.1428	14.9809	14.3239	16.868	17.006	17.2585	16.7828	14.7669	15.085	15.4176	16.0705	15.5628	15.3613	18.0557	15.2442	12.312	13.2528	11.4996	14.2211	17.2494	18.7156	16.5597	14.0934	14.6733	15.1447	13.9096	15.6855
Vitvi01g00600_t001	12.4717	14.1343	12.5747	6.76286	11.2505	8.84557	22.5525	17.7828	13.8334	13.8164	14.6376	16.9458	12.5708	11.6204	16.0349	18.4517	15.8109	18.7087	11.8578	10.2911	13.6067	12.471	14.0329	15.6158	11.9627	11.5	12.6431	16.2108	17.3006	17.7385	12.8314	10.83	15.4232	15.332	14.1599	14.4482
Vitvi01g04141_t001	1.54568	6.32942	2.16845	0.833746	2.13672	1.86944	1.67041	3.90507	2.71439	3.1574	3.20011	1.58773	0.390006	3.08873	2.19863	3.795	8.00756	2.7636	2.55406	0.602641	3.39465	1.41633	3.84448	3.97588	2.41041	2.80596	2.5281	6.32862	0.844263	2.83758	1.14863	2.114	2.53523	2.56523	3.23589	2.95573
Vitvi01g00602_t001	0	0	0	0	0	0	0	0	0	0	0	0	0	0	0	0	0	0	0	0	0	0	0	0	0.11796	0	0	0	0	0	0	0	0	0.125537	0	0
Vitvi01g00603_t001	0.0870078	0	0.20344	0	0	0.175388	0	0	0	0	0	0.223437	0	0	0	0	0.450753	0	0.0898565	0.169616	0.21232	0.199316	0	0	0	0	0	0	0	0	0	0	0	0.721996	0	0.166381
Vitvi01g04142_t001	2.99089	2.09358	3.49662	7.17022	2.29697	8.03861	5.38706	3.26507	4.37695	6.7884	2.94867	5.12044	2.51554	4.56553	6.69665	3.62633	2.58244	3.39528	3.43202	2.59136	4.05472	3.04511	6.19922	6.4111	3.23899	8.14431	3.88244	8.07888	6.35308	8.27965	8.23187	2.27255	8.85745	5.51525	5.56573	3.49515
Vitvi01g00604_t001	27.6491	33.3298	27.227	27.1034	36.139	25.2948	35.6264	40.151	37.35	35.1639	40.5737	30.5861	36.8946	34.6648	35.9255	37.8589	35.9476	39.1136	33.2768	33.273	33.7353	37.8812	28.9628	31.7307	30.2652	38.417	30.3141	28.1655	25.5575	26.3554	33.1909	34.1792	35.4298	28.4587	31.7247	36.6038
Vitvi01g04143_t001	0	0	0	0	0	0	0	0	0	0	0	0	0	0	0	0	0	0	0	0	0	0	0	0	0	0	0	0	0	0	0	0	0	0	0	0
Vitvi01g00605_t001	0.127714	0.100572	0.149309	0.0861115	0.367809	0.450523	0.172524	0	0.0700873	0.081526	0.094433	0.0819927	0.0805618	0.358889	0	0	0.0827042	0.081552	0.197843	0.311212	0.389565	0.219424	0.0794136	0.246383	0.124477	0.40573	0.149205	0.0817046	0.261593	0	0.158178	0.436679	0.130923	0.264944	0.467895	0.366331
Vitvi01g00608_t001	4.00343	5.98999	3.74429	0.629843	1.0761	1.076	1.53229	2.15399	1.02528	2.98152	1.18407	1.37078	1.01015	0.583336	1.34456	0.637085	0.518504	3.1529	2.68743	2.40636	1.95386	0.76425	2.48937	3.00353	1.49575	2.96762	1.9488	1.96358	2.9156	2.53734	3.14032	1.82514	1.64161	2.69918	3.0731	3.445
Vitvi01g02022_t001	15.3157	15.4743	21.6216	12.0803	24.6342	13.1064	21.8605	21.9023	22.2019	21.7671	14.957	18.1813	14.5829	23.8202	17.4695	15.3725	19.4619	21.7741	21.189	17.1818	28.5593	30.4511	24.0781	18.9546	20.8422	17.3116	17.893	16.2687	27.2275	23.4937	20.7586	27.6658	24.8838	22.1809	24.1988	19.8934
Vitvi01g00609_t001	8.12902	9.09682	7.56533	6.63493	6.96176	5.49802	6.06857	6.90588	6.63293	7.03268	7.90882	6.9356	6.00491	4.47518	6.46614	6.41943	6.30314	6.83002	5.68883	6.35965	6.06848	6.86069	6.4514	6.60312	8.70489	5.92225	6.74784	5.67953	5.25806	5.82067	8.01476	8.32015	7.34644	9.31947	7.44544	8.48824
Vitvi01g00610_t001	5.85291	4.48221	4.9593	1.23097	0.989718	1.6236	2.61132	2.71322	3.06465	1.57675	3.17631	2.61998	2.30328	0.670635	2.41869	3.44241	1.11272	3.08593	0.443636	1.46549	1.83445	2.09112	2.80467	1.86463	1.25606	0.243696	0.752789	0.961862	1.46647	0.281647	2.39419	1.83599	0.990821	0.668365	0.955517	0.718768
Vitvi01g00611_t001	0.558523	1.05559	1.11004	0.150635	0	0.450342	0.452694	0.470358	0.245208	0	0.165192	0.430289	0.704634	0	0	0	0.289349	0.713294	0	0.435522	0.681465	2.17508	1.04189	1.00566	0.544369	0.405568	0.391506	0.571703	1.22028	0.878866	1.31433	1.90971	1.60316	0.231733	0.467708	0.534019
Vitvi01g00612_t001	47.0257	51.7417	36.6232	11.0755	11.8895	8.27791	45.6558	54.7825	40.6849	58.1819	54.1724	46.0093	10.7285	11.2562	15.6802	36.8802	45.0907	49.1037	18.7656	13.0355	15.1645	35.7144	29.8286	32.1568	15.3724	15.7015	16.5581	33.293	20.0484	39.8389	40.5992	33.9226	36.2858	29.5532	27.5412	30.7163
Vitvi01g02023_t001	0.480465	1.13507	0.468089	0.21597	0.368991	0.645671	0.432695	1.68592	1.23047	1.22682	0	0.30846	0.808206	0.800093	0.379682	0.655361	0.725987	0.920407	0.496195	0.312212	0.781632	0.275161	0.398344	0.205979	0.234144	0.363423	0	0	1.09347	0.84004	0.396717	0.684503	0.574626	1.32898	0	0.153128
Vitvi01g02023_t002	0	0	0	0	0	0	0	0	0	0	0	0	0	0	0	0	0	0	0	0	0	0	0	0	0	0	0	0	0	0	0	0	0	0	0	0
Vitvi01g02024_t001	17.1697	13.3035	16.8457	14.3686	20.9239	19.809	18.6446	24.0215	22.4806	24.176	23.0233	18.5016	29.0442	26.0636	24.8023	27.7121	28.1721	25.7349	16.1354	16.9508	16.0991	15.3661	16.2719	14.2009	17.3265	18.0901	18.64	13.4919	18.2438	18.4604	18.7354	13.3081	13.979	15.5761	16.2965	16.5219
Vitvi01g00613_t001	20.513	17.9733	17.5865	17.4875	17.6551	16.2547	19.9387	17.8707	18.995	19.9277	21.8971	19.4968	16.9554	19.0232	16.7133	18.2031	16.7955	19.6932	15.5841	21.8789	17.8938	19.4986	23.2233	20.56	15.5809	16.7787	18.2905	22.2038	22.2156	20.6532	21.0842	19.671	20.5934	16.5327	17.4244	18.6211
Vitvi01g00614_t001	80.6573	90.0286	82.0877	88.0091	88.7678	77.3013	66.1526	54.3301	57.6019	54.8205	46.8592	45.6563	50.0837	46.433	41.4017	41.5022	43.4876	51.2741	100.125	106.082	83.1446	96.8181	80.38	93.1997	80.9822	86.4477	77.193	60.4692	47.94	52.5286	86.4068	118.347	109.076	78.4336	73.4978	68.5976
Vitvi01g04144_t001	90.8345	118.636	88.4948	39.3366	54.8721	32.0056	57.3622	52.8631	60.3858	42.8989	42.0459	54.9973	43.3232	40.5825	34.1398	45.3291	59.3005	49.0429	60.251	71.6222	75.2376	101.081	85.8707	105.427	80.2551	53.6251	37.9616	84.5684	77.1445	65.3656	107.929	127.515	109.015	73.9197	65.7065	60.7238
Vitvi01g04145_t001	0	0.508562	0	0	1.11594	0	0	0	0.354409	0	0	0	0.407375	0.403286	0	0	0	0.412382	0	0	0	0	0	0	0	0	0	0	0	0	0	0	0	0	0	0
Vitvi01g04146_t001	22.9302	16.2252	16.7061	8.51463	23.3525	25.7905	27.8331	19.124	21.1553	15.6982	25.0637	17.9215	19.7051	19.0922	20.4839	28.5574	18.9379	19.5229	15.7873	22.6744	13.786	12.5611	18.1844	15.814	19.434	18.7017	18.6357	16.1578	23.1434	19.1739	14.4058	8.52206	27.935	14.8222	17.045	23.8306
Vitvi01g00616_t001	43.9408	46.7676	47.4912	50.3047	47.9826	52.5335	54.9526	49.227	49.2957	48.6486	51.7815	41.5806	52.3319	59.8099	49.305	58.5312	51.8711	51.9522	47.5657	45.5625	46.9812	46.332	46.1073	40.3982	46.2289	46.2718	50.8003	59.5164	56.955	52.0674	51.1628	44.6033	51.7899	50.7411	52.583	47.9757
Vitvi01g00617_t001	7.24843	7.03412	5.47818	0.789865	0.674752	1.91864	5.14309	6.78249	8.19674	11.7779	15.1584	14.2896	2.95584	1.18876	3.81867	6.19184	11.1895	14.7738	7.71259	8.27838	14.0253	23.2297	16.6628	16.6673	2.85444	5.2501	2.65165	29.6966	28.3939	34.755	40.0813	28.539	23.8678	5.99961	8.81354	4.69028
Vitvi01g04147_t001	0	0	0	0	0	0	0	0	0	0	0	0	0	0	0	0	0	0	0	0	0	0	0	0	0	0	0	0	0	0	0	0	0	0	0	0
Vitvi01g00619_t001	11.8217	12.2884	11.7936	16.048	20.0644	21.288	16.1825	10.2875	21.3658	13.7847	22.1442	18.6198	20.184	20.8673	21.2997	12.1475	13.984	16.5067	21.9758	17.2842	14.7124	12.1865	16.3679	12.4674	16.9759	20.3876	25.8727	14.42	20.017	23.8727	16.8867	17.9199	14.7041	20.0282	23.6763	20.6469
Vitvi01g02026_t001	28.4509	27.0593	31.0504	54.8394	66.2762	66.247	54.0835	40.2649	51.2086	28.4751	35.6638	35.1145	60.8503	75.3977	54.8375	46.655	42.8705	37.9453	47.2072	46.0913	41.637	30.06	30.3835	26.1512	47.6247	60.4474	73.1064	34.1844	33.2541	21.8058	22.0601	31.1241	27.7923	56.8965	65.9968	62.4681
Vitvi01g00620_t001	2.52196	1.986	1.84275	1.59417	1.45263	4.05108	2.12927	1.99112	4.49806	7.14392	7.69219	4.04778	3.08228	3.64193	4.57757	3.225	3.47047	4.02602	2.9301	3.91776	3.84637	2.88864	3.13637	4.35853	3.45663	2.78988	5.61649	5.9495	4.0895	8.26759	9.37067	4.71577	3.31246	2.37069	1.81491	2.26061
Vitvi01g00621_t001	10.7972	9.18527	11.5172	15.8354	20.0644	20.3348	13.4144	14.7122	14.1862	10.9674	10.4893	12.9529	16.5051	25.0013	22.9813	12.47	12.7591	9.46116	16.1156	13.7506	12.2122	10.6519	8.82103	10.0348	19.7412	20.3161	23.5708	11.0923	13.2371	8.78431	6.73517	10.9136	12.1187	19.5377	21.8614	19.2905
Vitvi01g04148_t001	0	0	0	0	0	0	0	0	0	0	0	0	0	0	0	0	0	0	0	0	0	0	0	0	0	0	0	0	0	0	0	0	0	0	0	0
Vitvi01g00623_t001	0	0	0	0	0	0	0	0	0	0	0	0	0	0	0	0	0	0	0	0	0	0	0	0	0	0	0	0	0	0	0	0	0	0	0	0
Vitvi01g00623_t002	0	0	0	0	0	0	0	0	0	0	0	0	0	0	0	0	0	0	0	0	0	0	0	0	0	0	0	0	0	0	0	0	0	0	0	0
Vitvi01g00623_t003	0	0	0	0	0	0	0	0	0	0	0	0	0	0	0	0	0	0	0	0	0	0	0	0	0	0	0	0	0	0	0	0	0	0	0	0
Vitvi01g00623_t004	1.28334	0.617593	1.54201	0.673009	0.86239	0.790447	1.82993	0.750527	1.09554	1.09229	1.73968	0.640818	1.57409	1.29115	1.0564	0.680747	0.831059	0.956061	1.39899	1.32039	1.47884	0.939121	0.709327	0.962811	1.0076	0.873644	1.45765	0.775402	0.876212	0.654435	0.70643	0.975111	1.05978	1.14627	1.0075	0.954359
Vitvi01g00623_t005	0	0	0	0	0	0	0	0	0	0	0	0	0	0	0	0	0	0	0	0	0	0	0	0	0	0	0	0	0	0	0	0	0	0	0	0
Vitvi01g04149_t001	2.75889	3.16012	1.75931	1.35287	0	1.01115	0.677617	5.63247	1.10112	1.92125	0.370902	0	0	0	0.594597	0.684213	1.62418	1.92186	0.51804	1.46681	1.8361	0	1.24764	0.645142	1.95562	2.04888	0.586028	1.28364	0.684968	0.657767	2.17446	3.43026	0.514221	1.04061	1.05014	0.719414
Vitvi01g00625_t001	3.79355	3.71598	7.08519	4.80371	4.90304	5.92171	4.62462	4.54534	4.26525	4.66604	5.95207	5.88079	4.61085	6.12461	4.99027	6.49963	5.09298	5.73101	5.06442	5.00534	6.09619	6.41169	4.8328	6.36648	3.96796	3.23337	4.10764	5.97851	4.16941	6.24841	5.44335	5.85274	5.40648	4.41476	4.74572	4.77717
Vitvi01g00626_t001	0	0	0	0	0	0	0	0	0	0	0	0	0	0	0	0	0	0	0	0	0	0	0	0	0	0	0	0	0	0	0	0	0	0	0	0
Vitvi01g00626_t002	0.0339681	0	0.0794236	0	0	0.034236	0.0917727	0.0476769	0	0	0.100466	0	0	0	0	0	0	0.0433809	0.0701605	0	0.0414452	0.0389069	0.168974	0	0.165536	0	0	0.0869242	0	0	0	0	0.0696432	0.0704674	0	0
Vitvi01g00627_t001	0	0	0	0	0	0	0	0	0	0	0	0	0	0	0	0	0	0	0	0	0	0	0	0	0	0	0	0	0	0	0	0	0	0	0	0
Vitvi01g00627_t002	0	0	0	0	0	0	0	0	0	0	0	0	0	0	0	0	0	0	0	0	0	0	0	0	0	0	0	0	0	0	0	0	0	0	0	0
Vitvi01g00627_t003	0	0	0	0	0	0	0	0	0	0	0	0	0	0	0	0	0	0	0	0	0	0	0	0	0	0	0	0	0	0	0	0	0	0	0	0
Vitvi01g04150_t001	11.6718	12.5776	15.0817	11.8046	16.2763	12.6925	14.1073	17.2445	15.5076	12.9407	10.4472	13.4091	14.1439	14.1937	11.4687	16.13	16.7079	9.61052	11.1023	9.58036	11.6176	9.85068	12.2234	15.0114	11.825	10.3154	11.3034	12.183	6.92046	12.8885	10.4616	17.3286	8.97378	12.2659	11.0922	15.2711
Vitvi01g00628_t001	29.3229	29.8341	28.2973	28.6407	28.3792	31.6273	34.3772	28.4675	29.7164	31.8791	27.73	29.7276	29.1485	31.9625	31.0159	29.753	29.2422	36.2267	29.8384	34.4098	27.8399	30.1346	30.8747	32.4836	27.5075	27.7447	26.4894	25.0328	26.5198	23.9613	28.3787	30.6672	29.8636	34.5337	32.8469	30.8263
Vitvi01g00629_t001	28.4375	32.0534	32.7959	17.1343	23.4449	24.6148	37.5236	31.3447	36.9475	36.236	38.4751	43.9299	35.8074	32.1505	32.6655	36.2383	35.9048	37.9335	25.1082	26.5927	28.7913	27.595	32.7661	27.2361	28.253	29.2571	25.0618	30.122	26.9646	28.4904	34.131	20.0298	26.3327	24.5334	25.7943	24.3499
Vitvi01g04151_t001	15.5083	16.2834	12.5188	14.44	11.4848	9.30395	12.9688	14.5114	12.9688	14.6139	14.1973	21.3352	17.2361	11.9903	11.3799	10.0731	14.8251	17.448	13.7281	12.9568	12.6147	12.688	11.0208	9.49793	13.3159	17.093	11.2159	12.2837	12.1011	10.168	16.0064	10.1002	14.3839	13.7881	14.3008	11.6505
Vitvi01g00630_t001	11.0804	11.5766	12.6975	14.3503	12.5749	11.4442	15.0423	11.9336	14.0279	13.5161	13.8713	16.6221	14.2559	14.4553	13.9145	14.8894	14.706	12.4696	9.91367	14.4895	12.984	10.9951	11.6651	11.1467	13.9005	12.6465	12.8168	13.1246	14.3066	11.5806	11.006	16.2236	13.8893	14.2243	14.2971	15.5243
Vitvi01g00631_t001	35.6924	39.0377	31.1026	18.7178	15.2285	22.9833	39.51	37.8047	40.9886	50.4207	40.5646	36.0694	25.8503	34.2587	26.8345	38.9931	33.8143	50.0147	40.9567	43.3265	47.783	50.9131	60.6222	56.106	28.9899	32.5472	38.6099	41.0169	44.2258	35.1024	38.476	44.6349	49.1244	44.3924	39.9556	37.4443
Vitvi01g02028_t001	10.2951	8.94585	9.40733	5.42553	16.0856	11.6882	15.3459	14.7821	12.7282	11.784	9.62474	11.3956	12.5404	11.0844	15.0087	13.0742	15.1728	13.9035	11.9764	14.0718	14.8713	19.9243	14.4219	14.4583	15.1089	18.4744	14.6542	12.8697	15.5124	8.53438	17.0011	13.1498	14.7995	19.8844	22.7914	15.7268
Vitvi01g00632_t001	10.8612	10.9785	10.4235	31.2604	24.8372	23.2009	10.9493	10.4664	6.4053	8.89943	10.3084	8.11777	8.58965	19.4364	14.9882	12.6037	19.7357	10.7655	32.646	33.814	22.9438	10.0266	5.64482	10.0076	22.436	32.5184	22.9158	9.54117	7.52629	7.22742	9.43654	11.3628	8.64142	15.6378	14.5931	11.3147
Vitvi01g04152_t001	2.88975	1.8205	4.72973	4.67623	3.99473	3.7863	3.5133	6.48958	3.80605	6.64083	2.99141	0.742093	4.37486	5.41368	2.39778	3.15333	8.23386	2.95242	6.86404	8.73174	7.75685	4.63387	3.23438	2.97326	6.75964	7.08201	9.11529	2.21846	1.5784	2.27359	0	4.94033	2.36989	8.09303	3.02485	1.93408
Vitvi01g00633_t001	43.5039	44.7173	42.7297	32.4352	35.0569	37.154	39.9791	38.4567	38.4514	42.5907	30.8528	34.1736	34.6986	36.9625	32.2299	31.3817	38.872	31.5191	36.7742	39.7538	43.3827	38.8092	34.3342	46.94	35.7252	36.0704	31.1545	32.7823	40.4128	35.4483	35.813	46.7522	37.4143	37.8028	39.955	48.2944
Vitvi01g00634_t001	0.621484	1.14195	0.968761	1.3968	0.954585	1.04398	0.699618	0.872301	0.454748	0	0.612711	0.531994	0	1.81112	1.2278	0.282571	1.34153	0	0.427888	0.605771	0.884666	2.13553	1.54578	0.532871	1.51434	1.12822	0.968088	0.530125	0.282883	0.407474	0.256578	0.354164	0.849466	1.28928	1.08423	1.68361
Vitvi01g00635_t001	5.27148	5.3473	3.44701	0.481941	0.82341	0.720413	4.46575	5.01622	5.98195	4.22057	6.07792	6.88334	2.93073	1.56224	3.60089	5.60605	5.20731	7.9874	2.86044	4.96402	3.37944	4.50285	3.77787	5.51575	2.43832	2.35185	2.29641	3.65822	4.14817	7.49825	4.4264	4.88793	3.3889	4.17042	6.54669	1.79397
Vitvi01g00636_t001	1.15461	1.81848	3.42653	0.359309	0.20463	0.984685	0.959832	0.747964	1.46223	2.26784	1.05075	1.36849	1.12051	0.221852	0.315838	1.33262	0.230061	0.907425	0.733795	1.03885	0.866933	3.35708	1.98817	0.913832	0.346262	0.806167	0.207524	1.36368	0.485122	0.232929	1.76004	0.607363	2.36725	0.184251	0.557812	0.764277
Vitvi01g00637_t001	4.08582	6.20924	8.79917	3.47985	2.97271	4.11804	7.55285	6.1372	4.87785	10.7988	10.7064	10.1243	7.23463	5.10293	7.90201	12.3195	7.42703	8.60518	4.88585	2.02619	2.09903	6.56825	3.20918	4.24078	3.49322	4.55444	5.44332	1.7426	3.03434	1.12794	5.06046	3.43129	3.3067	4.60981	3.75161	5.07167
Vitvi01g00638_t001	24.9075	23.7875	17.6574	10.5409	9.00473	11.7508	39.0159	30.1248	24.7203	45.5003	36.0502	39.8068	23.5675	13.7338	22.6144	34.155	31.2295	37.7316	47.4782	52.3006	46.2319	96.3611	90.2903	105.986	27.1172	32.469	21.3599	26.6141	37.63	51.5976	80.5684	79.275	83.1193	43.5631	36.8891	39.9024
Vitvi01g00639_t001	0.464785	0.439212	0.21735	1.00283	0.428339	0	0	0.521889	0.408108	0.237357	0.412402	1.55165	0	0.232195	0	0.25359	0.722361	0.237432	1.34401	0.543641	0.793931	1.06472	2.65887	2.39109	0.634209	0.843751	0.434399	0.713629	1.01548	1.58462	3.22367	0.953518	3.81171	0.771364	0.194606	0.444393
Vitvi01g00640_t001	0	0	0	0	0	0	0	0	0	0	0	0	0	0	0	0	0	0	0	0	0	0	0	0	0	0	0	0	0	0	0	0	0	0	0	0
Vitvi01g00640_t002	0	0	0	0	0	0	0	0	0	0	0	0	0	0	0	0	0	0	0	0	0	0	0	0	0	0	0	0	0	0	0	0	0	0	0	0
Vitvi01g00641_t001	23.5298	19.0671	23.1536	36.6697	32.5414	28.0955	16.0186	18.6479	16.6947	12.7613	15.2407	13.6315	20.5212	21.2457	21.1208	12.5331	13.4281	14.0339	31.2889	31.2254	26.4367	17.2799	17.2948	14.9315	23.8412	24.3442	22.7023	13.5041	16.3619	11.3974	14.456	11.7814	17.3111	17.4516	19.4309	16.5614
Vitvi01g02030_t001	12.9986	12.5109	9.42751	12.6597	8.04171	15.1634	10.5682	8.78444	6.60506	5.68546	11.5692	6.95432	5.16268	9.47012	7.4187	10.1785	13.8735	10.606	8.82519	6.45232	9.54531	4.27357	7.93301	2.63152	12.4346	9.39518	7.59302	69.2989	59.6594	36.1418	4.91925	8.84786	7.89645	6.61664	15.4961	9.43633
Vitvi01g04153_t001	0.565653	0	0.99195	0.762789	0.651623	2.28046	1.14618	1.58788	1.86253	0	1.67301	0	1.42726	0.706465	0.335251	0.77156	1.46521	0.7224	1.75252	0.551352	0	0	0.703458	2.91	0.275659	2.05373	0	2.53313	4.63446	1.48348	0	1.45056	0	0	2.07235	1.08167
Vitvi01g02031_t001	547.03	484.709	494.088	1083.72	1364.2	1232.88	813.329	786.659	712.207	605.422	541.658	479.207	972.858	1023.18	948.492	868.546	757.328	724.634	739.078	789.659	585.995	442.865	520.735	505.641	746.94	603.938	992.553	391.003	383.552	346.722	421.436	445.37	525.226	381.721	443.292	507.28
Vitvi01g02032_t001	0.2516	0	0	0	0	0.253584	0.339877	0	0	0.321218	0	0	0	0	0.596473	0	0.32586	0	0	0	0	0	0	0	0	0	0	0	0	0	0	0	0	0	0	0
Vitvi01g04154_t001	65.2558	65.3617	68.1479	39.7535	27.8054	40.9623	75.1353	62.534	51.2041	72.4718	66.7331	61.4943	36.5897	45.8738	42.747	83.2841	51.5252	58.9707	15.6658	20.83	24.0955	13.4407	13.2883	12.7609	16.6444	13.9419	16.7186	11.7185	22.6679	16.7636	14.1793	11.254	15.1591	9.99474	10.8851	13.5002
Vitvi01g00642_t001	40.1822	34.1136	26.3874	31.8019	26.1178	23.769	26.3884	29.8331	28.9945	30.1084	31.5822	30.4108	31.0293	29.9593	32.1535	28.3019	40.3752	34.3837	43.902	41.9287	42.1114	53.9078	51.9854	44.7801	38.7693	39.9636	43.7513	62.4208	70.6256	66.7592	43.374	38.7602	50.2188	38.9497	40.8954	40.8386
Vitvi01g00644_t001	23.1757	26.3286	22.4554	4.44027	7.14865	5.31842	16.6516	13.687	19.182	17.7854	16.5434	18.5919	13.0482	8.48843	12.3097	16.2955	17.3864	18.5459	22.365	13.7431	24.7747	49.706	43.8889	53.0443	13.1663	16.4764	13.4145	30.1934	33.6645	39.4131	32.9914	43.3741	33.971	31.5706	33.4945	28.859
Vitvi01g04155_t001	35.7028	43.4061	50.283	14.0776	17.558	12.4157	33.2813	33.7008	34.8323	33.8531	39.2127	41.2852	33.9796	19.818	24.2539	33.3205	32.7199	33.5973	30.1874	27.4738	30.8244	38.7415	46.7376	42.4274	19.5357	26.1527	21.953	38.7359	31.3615	28.4734	36.7202	36.4084	53.5086	16.026	28.63	21.3602
Vitvi01g00645_t001	0	0	0	0	0	0	0	0	0	0	0	0	0	0	0	0	0	0	0	0	0	0	0	0	0	0	0	0	0	0	0	0	0	0	0	0
Vitvi01g04156_t001	0	0	0	0	0	0	0	0	0	0	0	0	0	0	0	0	0	0	0	0	0	0	0	0	0	0	0	0	0	0	0	0	0	0	0	0
Vitvi01g00646_t001	0	0	0	0	0	0	0	0	0	0	0	0	0	0	0	0	0	0	0	0	0	0	0	0	0	0	0	0	0	0	0	0	0	0	0	0
Vitvi01g00646_t002	0	0	0	0	0	0	0	0	0	0	0	0	0	0	0	0	0	0	0	0	0	0	0	0	0	0	0	0	0	0	0	0	0	0	0	0
Vitvi01g00646_t003	0	0	0	0	0	0	0	0	0	0	0	0	0	0	0	0	0	0	0	0	0	0	0	0	0	0	0	0	0	0	0	0	0	0	0	0
Vitvi01g00646_t004	0	0	0	0	0	0	0	0	0	0	0	0	0	0	0	0	0	0	0	0	0	0	0	0	0	0	0	0	0	0	0	0	0	0	0	0
Vitvi01g00647_t001	18.9052	13.8275	12.659	3.39393	3.23644	3.48051	4.50678	6.24352	10.0216	8.21981	12.1178	9.24385	6.35039	5.11704	8.11738	4.94983	8.18699	10.6892	13.7214	13.0075	16.7822	16.2237	16.5232	19.9484	9.92615	10.1472	7.72689	37.4446	39.6424	40.7544	28.9968	21.6137	19.5603	16.3919	10.2315	11.9759
Vitvi01g00648_t001	4.87852	5.00485	3.87205	3.07812	3.40292	4.87188	4.05087	5.0256	5.45277	3.82847	3.77271	3.96533	4.91251	4.19241	5.6767	5.61654	4.40551	4.22981	4.66847	7.06733	5.35168	4.10116	5.23212	3.51135	5.27836	4.95626	5.5426	5.21126	4.95045	4.22566	3.43688	6.12135	6.0105	4.82817	3.42002	4.70727
Vitvi01g00649_t001	0	0	0	0	0	0	0	0	0	0	0	0	0	0	0	0	0	0	0	0	0	0	0	0	0	0	0	0	0	0	0	0	0	0	0	0
Vitvi01g00649_t002	0	0	0	0	0	0	0	0	0	0	0	0	0	0	0	0	0	0	0	0	0	0	0	0	0	0	0	0	0	0	0	0	0	0	0	0
Vitvi01g00649_t003	0	0	0	0	0	0	0	0	0	0	0	0	0	0	0	0	0	0	0	0	0	0	0	0	0	0	0	0	0	0	0	0	0	0	0	0
Vitvi01g00649_t004	0	0	0	0	0	0	0	0	0	0	0	0	0	0	0	0	0	0	0	0	0	0	0	0	0	0	0	0	0	0	0	0	0	0	0	0
Vitvi01g00649_t005	0	0	0	0	0	0	0	0	0	0	0	0	0	0	0	0	0	0	0	0	0	0	0	0	0	0	0	0	0	0	0	0	0	0	0	0
Vitvi01g00650_t001	0	0	0	0	0	0	0	0	0	0	0	0	0	0	0	0	0	0	0	0	0	0	0	0	0	0	0	0	0	0	0	0	0	0	0	0
Vitvi01g00650_t002	11.6762	15.4208	16.753	16.2144	14.4628	17.7632	12.9546	15.2583	15.9089	18.2483	15.8868	18.0708	14.7769	20.7772	16.075	15.627	11.7567	8.50768	8.37293	10.2037	8.86493	6.54021	6.32725	5.34307	10.1495	6.51179	11.8237	6.06487	6.09776	4.19972	6.05207	8.13487	6.51012	8.61837	7.70109	9.30913
Vitvi01g00652_t001	180.75	185.453	176.966	278.17	275.093	288.503	252.658	231.535	227.958	265.162	238.488	232.588	279.963	277.349	232.131	249.76	224.331	202.948	265.602	257.187	200.217	164.292	179.651	179.73	188.113	206.7	267.146	168.954	175.7	145.753	166.464	168.539	204.215	187.566	221.761	226.145
Vitvi01g04157_t001	495.091	421.707	491.906	442.651	429.08	428.452	458.816	496.9	499.628	449.212	430.065	407.894	495.921	439.104	427.042	451.441	497.163	610.804	532.593	506.108	485.573	522.019	421.041	475.206	448.171	518.576	444.975	497.749	441.567	480.237	478.121	458.684	436.059	455.008	448.95	463.513
Vitvi01g02038_t001	2.94186	9.26666	8.78932	3.52634	1.88276	6.91848	13.2469	7.34067	3.58767	8.34639	5.80067	8.81388	8.24768	5.71542	7.36179	2.2293	8.04366	8.34905	4.38848	7.32801	10.3694	4.86719	2.84554	9.6692	4.46025	4.15374	6.49194	7.5282	7.58799	11.1443	6.47754	6.70589	6.36664	6.10294	5.47449	4.37545
Vitvi01g00653_t001	58.6649	63.2346	55.1848	96.487	81.4877	82.3684	66.8801	61.113	62.2302	40.1762	35.2035	22.9027	70.5036	56.328	50.8881	56.8927	69.9191	84.6222	59.7451	45.6793	44.9329	57.7173	47.7382	63.4132	81.9003	91.231	68.4577	26.8139	28.9871	34.3281	58.2111	62.727	50.1969	82.166	84.1248	75.1555
Vitvi01g00654_t001	0	0	0	0	0	0	0	0	0	0	0	0	0	0	0	0	0	0	0	0	0	0	0	0	0	0	0	0	0	0	0	0	0	0	0	0
Vitvi01g00655_t001	0.387589	0	0.906252	0.696889	0.446495	0.26043	0.174527	0.725347	0.141802	0	0.382117	0.165889	1.14096	2.58173	0.76572	0.176226	0.167329	0.164997	1.33426	1.44819	3.46797	3.25557	1.84772	1.3293	1.63699	1.99357	1.28297	0.165306	0.17642	0.338828	1.36013	1.65656	0.993318	0.804059	0.676182	0.617639
Vitvi01g00656_t001	0.588469	0.185364	0.412784	0	0	0	0	0	0.258354	0	0.174048	0	0	0	0	0	0	0	0	0	0	0.134806	0	0	0	0	0.0687495	0.376472	1.12499	1.15748	0.145768	0	0.603255	0.0610394	0	0
Vitvi01g00657_t001	0	0	0	0	0	0	0	0	0	0	0	0	0	0	0	0	0	0	0	0	0	0	0	0	0	0	0	0	0	0	0	0	0	0	0	0
Vitvi01g00657_t002	0	0	0	0	0	0	0	0	0	0	0	0	0	0	0	0	0	0	0	0	0	0	0	0	0	0	0	0	0	0	0	0	0	0	0	0
Vitvi01g00658_t001	0	0	0	0	0	0	0	0	0	0	0	0	0	0	0	0	0	0	0	0	0	0	0	0	0	0	0	0	0	0	0	0	0	0	0	0
Vitvi01g00658_t002	0	0	0	0	0	0	0	0	0	0	0	0	0	0	0	0	0	0	0	0	0	0	0	0	0	0	0	0	0	0	0	0	0	0	0	0
Vitvi01g00658_t003	0.97009	2.31243	1.44064	2.0153	1.99343	1.92905	0.9917	0.956797	1.26618	1.0042	1.78355	1.95257	0.793859	1.83374	1.42961	0.643727	0.814971	0.904069	1.94955	2.76002	1.18363	0.750767	0.456484	0.370925	1.78879	1.42789	1.47027	1.40896	1.6827	1.61588	1.26644	1.29988	1.23636	1.2238	1.20755	1.15314
Vitvi01g00659_t001	8.73781	10.968	9.52402	12.226	10.8226	12.7135	8.96364	12.3564	8.94139	7.38113	8.64685	9.701	10.6092	11.6514	11.2141	10.2159	9.95537	7.80299	12.6877	10.1178	8.65719	8.72899	8.0069	6.59065	10.3733	11.5687	11.513	2.60586	8.16376	6.89193	7.32325	7.30061	7.74508	8.04118	8.38985	10.4902
Vitvi01g00660_t001	8.8119	9.12343	10.5602	9.13563	8.03044	9.40092	10.8426	11.0246	12.0425	12.0336	11.8697	10.4636	12.3248	9.22746	8.67045	12.5553	10.618	11.0343	12.4719	9.97677	8.9846	9.81196	8.73029	11.6805	11.89	11.318	8.83227	9.51606	10.491	11.5872	9.97147	9.86139	10.9205	10.0568	10.2516	11.7579
Vitvi01g02039_t001	27.3242	15.1203	22.8791	54.2745	19.5668	36.8436	17.9569	24.3585	18.6426	14.6139	13.1052	18.9646	20.9628	20.2913	28.4498	21.6573	20.0856	9.43134	32.7948	34.5514	26.1304	24.953	19.7457	13.772	30.2306	22.7906	24.1574	12.7561	24.2022	10.168	15.5491	14.5191	10.5987	9.95809	23.9636	28.5967
Vitvi01g00662_t002	0	0	0	0	0	0	0	0	0	0	0	0	0	0	0	0	0	0	0.0757295	0	0	0	0	0	0	0	0	0	0	0	0.0454103	0	0	0	0	0
Vitvi01g00662_t003	0	0	0	0	0	0	0	0	0	0	0	0	0	0	0	0	0	0	0	0	0	0	0	0	0	0	0	0	0	0	0	0	0	0	0	0
Vitvi01g00662_t001	0	0	0	0	0	0	0	0	0	0	0	0	0	0	0	0	0	0	0	0	0	0	0	0	0	0	0	0	0	0	0	0	0	0	0	0
Vitvi01g00662_t004	0	0	0	0	0	0	0	0	0	0	0	0	0	0	0	0	0	0	0	0	0	0	0	0	0	0	0	0	0	0	0	0	0	0	0	0
Vitvi01g00662_t005	0	0	0	0	0	0	0	0	0	0	0	0	0	0	0	0	0	0	0	0	0	0	0	0	0	0	0	0	0	0	0	0	0	0	0	0
Vitvi01g00663_t001	9.88443	13.0178	9.16494	10.9162	9.12898	9.27532	12.0863	12.1992	10.1007	10.1173	10.2069	7.65878	6.98762	9.15235	10.1005	13.2501	15.009	12.297	6.77604	9.80064	12.2681	10.8336	8.90145	9.97282	8.38816	11.2922	11.05	10.9027	10.0067	8.38021	10.5537	9.61464	9.95808	9.19208	7.58152	9.85812
Vitvi01g00664_t001	34.9274	34.4127	37.9391	34.2545	33.9741	36.6131	41.0027	40.3366	38.3943	40.6754	43.852	40.0099	41.6202	40.7319	40.4446	43.7509	37.0115	38.5577	30.0684	26.9102	29.9425	36.5537	36.2081	34.0541	31.8916	30.6282	29.5505	33.2589	38.2875	31.5449	29.9947	36.8944	36.3015	30.7581	29.0116	33.0348
Vitvi01g00665_t001	0	0	0	0	0	0	0	0	0	0	0.397127	0	0	0	0	0	0	0	0.277335	0	0	0	0	0	0.130868	0	0	0	0	0	0	0	0	0	0	0
Vitvi01g00666_t001	0	0.347963	0	0	0	0.111338	0	0	0.242491	0	0	0.283681	0	0.275932	0	0	0.286143	0.564313	0	0.107674	0	0	0	0	0	0	0	0	0	0	0	0	0	0.458331	0	0.211241
Vitvi01g00668_t001	0	2.3262	2.07207	3.18676	0.680584	0.595453	2.39425	0.829224	0.648438	0	2.62104	0	0.745346	0.737864	0	3.62633	2.2955	0	2.44055	0.575857	0.720839	1.69173	1.46945	0.759834	2.30328	0	0.690211	0	0	0	1.46344	0	0	0.306403	0.618414	0
Vitvi01g04158_t001	1.52402	0	0	0	0	0.512013	1.3725	0	0	0.648573	0	0	0	0	0	0.692929	0	0.64878	0.52464	0	0	0	0	0.980041	0	0.461107	0	0.324997	0.693694	0	0	0	0.520771	0.263467	0	0
Vitvi01g02041_t001	2.55164	1.95197	2.13079	1.57299	3.1914	1.7635	1.87119	2.25118	2.80061	1.39615	2.37187	3.46355	3.03521	2.82263	3.62954	2.08829	2.07728	3.35183	1.95757	2.62925	2.5796	1.92059	3.44527	1.96904	3.33966	2.11755	1.61827	1.11937	2.58835	2.77236	1.89619	3.11593	3.7368	1.66365	2.13675	2.85793
Vitvi01g00669_t001	0	0	0	0	0	0	0	0	0	0	0	0	0	0	0	0	0	0	0	0	0	0	0	0	0	0	0	0	0	0	0	0	0	0	0	0
Vitvi01g00669_t002	0	0	0.0663811	0.153137	0.130819	0	0	0	0	0	0	0	0.143268	0.14183	0	0	0	0	0	0	0.138557	0	0	0	0	0	0.13267	0	0	0	0	0	0	0	0.118869	0
Vitvi01g04159_t001	0.407965	0.481898	0.476948	0	0	0	0.413329	0.57261	0.223885	0.390637	0.603309	0.654788	0.772033	0	0.483585	0.278235	1.05675	1.30254	0.315991	0.198825	0.622207	0.467281	0.76103	0.524694	0.596439	1.01833	0.238308	0.52199	0.835626	0.13374	0.884242	0.348729	0.836431	0.423165	1.06759	0.682615
Vitvi01g04160_t001	0.32031	0	0	0	0.553487	0.645671	0.865391	0.449579	0	0	0	0	0.404103	0.400047	0.189841	0	0.41485	0	0.330797	0	0	0	0	0	0	0	0.374211	0	0	0	0.396717	0	0	0	0.335285	0
Vitvi01g00672_t001	4.26924	2.75069	3.17617	0.78506	0.894198	1.17352	3.01465	0.817119	3.19486	2.60139	5.02207	4.60964	1.1017	1.21182	0.805093	1.05878	1.88499	1.48698	3.40697	3.783	2.84126	1.66703	3.01665	2.6206	1.79681	0.704563	1.13356	1.61391	2.1199	2.16295	1.56225	1.32704	2.08879	2.01287	1.82816	1.11325
Vitvi01g00674_t001	16.6232	19.3984	16.5139	16.3769	15.8754	20.2267	15.5911	13.6607	17.5834	15.9447	21.0164	21.0126	11.6269	16.4585	18.2752	14.2155	15.2827	14.5198	19.1244	17.7141	19.7569	13.4169	23.2437	15.73	13.1798	19.1539	17.3075	33.8327	39.2828	30.9463	13.7613	19.7314	17.8356	12.4182	15.0563	15.2351
Vitvi01g04161_t001	7.78118	6.51052	9.0969	11.4767	4.20177	2.94095	8.21198	9.8976	11.4762	11.176	9.34945	10.9278	6.13547	6.68127	3.45881	6.30185	7.24343	7.45306	7.03145	8.53251	7.71385	5.01329	5.44322	10.0076	5.68799	5.29711	7.3861	8.7115	16.6021	11.7977	5.72215	6.23566	8.22597	6.30555	6.87232	9.99722
Vitvi01g00675_t001	9.74208	10.5777	12.4248	8.55914	9.77735	9.52136	8.97289	10.9804	12.9608	8.57449	11.1326	9.57122	7.91441	9.58631	9.97316	11.6776	10.9925	9.99105	8.53664	12.3733	9.54522	14.1172	13.4004	13.5737	9.35132	7.90482	9.65699	10.7652	11.8921	9.67782	10.512	9.71547	10.3652	11.483	10.5066	10.1614
Vitvi01g00676_t001	22.0515	19.461	16.1497	11.0231	10.8765	10.3463	15.4079	18.7663	15.3703	13.1058	17.8982	12.4485	9.833	12.1877	17.0504	15.6443	19.1221	21.0407	20.025	19.7646	27.292	34.8382	29.8666	28.1165	23.4072	27.8379	21.0244	44.5924	52.5225	63.3991	45.284	36.7243	41.4435	38.7134	30.9092	31.9895
Vitvi01g04162_t001	1.32929	0	0.971284	1.34442	0	0.669884	0	0	0.364746	0.84855	0.491445	0.640055	0.419257	0.415048	0.787841	0.453291	1.29122	0.84882	0.686404	0.647839	0.810944	0.380639	0.826563	1.28222	0.323899	1.20656	0	0	2.04206	1.5252	1.23478	1.70441	1.02201	1.37881	0.869645	1.58871
Vitvi01g00680_t001	0	0	0	0	0	0	0	0	0	0	0	0	0.944804	0	0	0	0	0	0	0	0	0	0	0	0	0	0	0	0	0.491009	0	0	0	0	0	0
Vitvi01g00681_t001	0	0	0	0	0	0	0	0.122994	0	0	0	0	0	0	0	0	0	0	0	0	0	0	0	0	0	0	0	0	0	0	0	0	0	0	0	0
Vitvi01g00681_t002	0	0	0	0	0	0	0	0	0	0	0	0	0	0	0	0	0	0	0	0	0	0	0	0	0	0	0	0	0	0	0	0	0	0	0	0
Vitvi01g02044_t001	0	0	0	0	0	0.449084	0.601906	0	0	0	0	0	0	0	0	0	0	0.569041	0	0	0	0.510354	0	0	0	0.404435	0	0	0	0	0	0	0	0	0	0
Vitvi01g00682_t001	38.5798	34.4	36.1211	32.192	31.989	39.1606	12.3062	15.7134	15.7811	9.10829	13.6342	15.009	17.5165	20.1508	19.06	14.2974	11.7276	13.4565	18.873	22.0919	21.6276	15.023	16.9256	11.8576	27.4393	26.3507	22.3757	10.4624	7.94343	10.0747	15.9049	15.4804	14.5145	28.974	19.7609	20.6211
Vitvi01g04163_t001	1.13939	0	1.99807	0	1.31255	0	0	0	1.25056	0.727328	0.842478	0	0.718726	0	0	4.66242	0	0	1.76504	1.11058	0	0.652524	0	0	1.11051	1.0342	0	1.45784	0	3.73518	0	0	0	0	0	0
Vitvi01g00684_t001	0	0	0	0	0	0	0	0	0	0	0	0	0	0	0	0	0	0	0	0	0	0	0	0	0	0	0	0	0	0	0	0	0	0	0	0
Vitvi01g00685_t001	14.3337	12.2652	11.4135	17.4267	19.5026	19.7932	17.6858	22.1778	15.2987	14.4093	10.9323	13.4774	19.7921	13.7436	21.2717	15.9336	18.1989	13.5491	7.75118	6.21559	10.1903	17.3227	17.1239	15.4592	20.0207	17.1594	16.548	8.0869	10.2488	10.2858	16.0754	15.6291	13.5947	23.0041	19.2569	18.1832
Vitvi01g00687_t001	5.07251	3.3146	4.60538	2.03754	2.42441	3.04575	2.33269	4.54446	2.13221	3.37583	3.51127	2.70226	2.79126	3.10023	3.5181	3.90113	3.56439	3.58365	1.61616	1.89355	2.96285	2.78139	3.22125	3.95597	4.04984	2.93886	4.03479	3.79749	3.75806	2.90121	3.87644	3.87471	3.20849	3.35841	3.21969	3.86965
Vitvi01g00688_t001	3.62757	4.54731	5.7123	4.99164	3.92304	4.55156	7.20052	7.37758	8.3693	7.3723	5.69298	6.65404	6.81811	6.56475	7.7224	9.29023	5.75296	10.6838	5.04609	5.9893	4.87771	9.83632	7.73368	7.71236	9.88535	7.1901	7.26515	6.53593	10.4125	7.86329	10.6362	6.07513	7.28564	8.60051	8.36926	7.9278
Vitvi01g04164_t001	1.49545	0.785092	1.74831	0	0	0	1.57123	0.466439	0	0	0.245723	0	0	1.66019	0.39392	0.679937	0	0.636615	0.514803	0.485879	0.608208	0.19032	1.23984	0.427407	0.485849	0.603282	0	0	0.226896	0	0.823187	0.568138	0.340671	0.689406	0	0.158871
Vitvi01g00693_t001	1.59514	2.51229	0.932433	0	0	0	1.07741	2.23891	0.875391	1.01826	1.17947	0	1.00622	0	1.89082	1.0879	0	2.03717	0	0	0	3.65413	2.97563	0	0.777359	0.723938	1.86357	0	2.1782	2.0917	5.43303	0	1.63522	3.30915	1.25229	0
Vitvi01g00694_t001	0	0	0	0	0.173138	0	0.20303	0	0	0	0	0	0	0	0	0	0	0	0	0.146496	0	0	0	0	0.0732436	0.136421	0.175588	0.192303	0.205232	0	0	0	0	0	0	0
Vitvi01g00695_t001	11.5015	12.4191	10.6866	4.19918	4.28151	5.92265	12.8909	14.4514	15.6005	12.3756	18.717	15.0905	10.3917	6.96278	13.7525	13.7015	17.8234	16.3564	11.3075	10.6722	11.0305	19.3867	17.9887	14.7924	8.07709	10.6676	8.50811	18.2506	20.6435	22.3923	22.5806	16.2284	15.549	10.9402	10.462	10.9489
Vitvi01g04165_t001	5.22998	6.17777	6.8786	3.96713	0	7.24793	2.64937	6.88188	4.3052	8.34639	9.18439	8.39417	4.12384	2.04122	9.2991	3.12102	6.35026	5.42688	3.03818	4.46053	5.58355	9.35998	2.43904	6.306	4.77884	3.85705	3.81879	6.69174	11.6052	9.00117	7.28723	7.82353	7.03682	4.74673	8.55389	8.7509
Vitvi01g00696_t001	19.017	24.6421	24.2403	7.20452	8.57242	8.33349	22.2528	18.479	25.2006	32.4804	29.4397	38.1379	15.0852	18.6673	26.387	23.7707	21.7469	24.2868	12.1516	14.2587	18.0037	32.1995	20.8816	26.6669	13.6379	11.3729	8.61938	30.5984	29.0948	32.86	34.6605	34.6863	29.3401	15.6353	18.3749	15.5678
Vitvi01g04166_t001	33.3103	29.5564	40.5882	10.1227	17.8353	8.98433	31.0548	27.6571	21.6273	47.3191	40.9345	55.4213	25.4514	26.3678	22.2449	24.3177	35.2427	31.1567	14.5356	26.5233	20.0351	31.705	41.4254	32.5835	11.889	17.0338	14.2508	27.013	32.673	41.2188	37.7698	47.3225	42.3234	17.0324	22.0992	25.1202
Vitvi01g00697_t001	1.3225	0	1.18933	14.4045	11.2505	13.2268	0.5497	0.571149	0.669942	0.779281	0.902655	0.261247	1.54013	5.46339	1.56764	0.555051	0.395271	0.389764	18.9111	25.0872	7.94394	1.39827	1.26515	1.04671	3.5695	13.8509	10.8154	0.780987	0.416747	0.533597	0	1.04352	0.834297	0.422085	0.851897	1.36175
Vitvi01g00698_t001	182.665	179.455	171.754	356.229	362.964	350.527	180.125	179.813	243.797	157.134	179.074	160.924	213.744	235.33	226.412	119.567	168.237	153.718	276.917	294.851	256.073	132.253	140.877	108.311	219.657	265.858	201.878	112.92	180.994	157.832	162.442	133.787	142.188	224.425	214.975	227.761
Vitvi01g00700_t001	0.489308	0	0.667385	0.329918	1.40918	0.0821944	0.22033	0.686781	0.895083	0.104117	0	0.104713	0.20577	0	0	1.44608	0.211242	0.208299	0.589549	0.556426	0.199005	0.0934084	0.709931	0.41954	0.397423	0.518156	0.571647	0.313034	1.00224	0.748563	0.404018	0.13942	0.167201	0.338359	0	0.701759
Vitvi01g00700_t002	0	0	0	0	0	0	0	0	0	0	0	0	0	0	0	0	0	0	0	0	0	0	0	0	0	0	0	0	0	0	0	0	0	0	0	0
Vitvi01g00701_t001	27.9608	28.8769	27.7318	26.2702	25.3459	24.9474	36.8425	28.7905	32.9529	41.9886	36.0958	35.6077	36.2874	39.2149	36.8112	42.5156	38.4398	32.0503	35.5036	39.9873	35.7934	39.3765	40.1881	35.519	29.9328	32.5564	37.084	29.9109	30.983	37.5665	26.2568	29.7782	37.2389	28.2894	30.4676	30.4593
Vitvi01g04167_t001	0.569694	0.448624	0	0.384119	0.328139	0	0.38479	0.199902	0	0.545496	0	0.365746	0.359363	0	0	0.388535	0.73784	0.54567	0	0	1.39019	0	0.354241	0.732697	0.138814	0	0	0.364461	0	0	0.352794	0.243488	0	0.29546	0.596328	0
Vitvi01g04168_t001	0	0	0	0	0	0	0	0	0	0	0	0	0	0	0	0	0	0	0	0	0	0	0	0	0	0	0	0	0	0	0	0	0	0	0	0
Vitvi01g02047_t001	0.607673	0.239266	0.444016	0.61459	0.875036	0.535907	0.718274	0.746302	0.416853	0.193954	1.23563	0.780258	0.19166	1.23329	0.720312	0.518047	0.196757	0.388032	0.784461	0.222116	0.556076	0.348013	0.283393	0.586158	0.740342	0.689465	0.62119	0.777516	0.414895	0.796838	1.41118	0.25972	0.622942	0.393946	0.159021	0.871518
Vitvi01g04169_t001	0	0	0	0.519581	0	0	0	0.270399	0.211447	0	0	0.494729	0	0	0	0.525555	0	0	0	0	0	0	0	0	0	0	0	0	0	0	0	0	0	0	0	0.552593
Vitvi01g04170_t001	11.7009	10.5306	12.9815	10.4655	12.1038	9.86775	14.8386	10.055	13.8909	13.1093	11.3003	15.3307	14.6112	12.8243	13.1621	10.5858	13.1442	11.8936	12.3306	13.9654	15.879	12.9919	14.8484	11.2098	12.219	9.75366	11.2986	11.4576	15.1626	13.9342	12.7175	13.2679	14.0756	9.5361	10.7482	11.1875
Vitvi01g02049_t001	2.01917	0.53002	0	0.680717	1.5507	0	0	0.472343	0.738726	0.429646	0.497666	0.648157	0.424564	0	0.797813	0.459029	0.435855	0.644674	0.347546	0	0.410604	1.54183	0.418513	0.432817	1.148	0	0	0.430586	0.919071	0.882574	0.833607	0	0.344984	0.698133	0.176131	0.965289
Vitvi01g04171_t001	0.515671	0	0.602866	0.695387	0.792059	0.346492	1.161	0.723784	0.943309	0.438905	2.54196	0.220709	0.433714	0.21468	0.203752	0.234461	1.78099	0.658567	0.532555	0.335089	1.04863	0	0	1.32643	0.167534	0.312042	1.20489	0.6598	1.87776	1.35239	0.851573	0.293864	0.881047	0.356589	1.97919	1.31479
Vitvi01g00703_t001	0	0	0	0	0	0	0	0	0	0.575288	0	0	0.568484	0	0.534129	0	0	0.575471	0	0	1.09958	0.516121	0	0.579535	0	1.22701	0.263216	0	0	0.590876	0	0	0	0	0	0
Vitvi01g02051_t001	11.533	12.5938	9.3483	1.24419	2.83431	2.1698	9.13999	7.98581	8.77641	25.1293	26.3789	36.5276	3.68601	2.30464	3.09871	8.59972	17.5261	18.0674	20.8039	20.0847	34.7101	56.7142	58.7093	65.858	13.9385	16.8888	12.5755	101.328	65.7239	112.315	69.7064	67.0373	59.2716	22.8089	15.4524	14.5556
Vitvi01g00704_t001	83.1655	85.0852	90.8524	73.5407	91.2898	85.5391	101.756	95.9189	80.2442	93.7756	88.7122	75.9313	88.3665	89.6079	102.621	102.746	103.298	113.829	105.073	93.1891	120.81	104.041	116.355	96.6597	91.8546	100.238	107.514	87.0033	105.419	87.1542	96.2496	81.8701	114.081	89.6228	96.6867	100.211
Vitvi01g04172_t001	0	2.43912	1.81055	3.65472	0	4.29246	0	0	0.424947	0	0	0.994261	0.976909	0.967103	0	2.64053	1.00289	0.988917	0.399847	3.01906	1.41718	2.66078	2.40746	0	3.77359	3.16284	1.35697	0.990767	3.17213	0	3.83621	1.32382	0.793797	2.40958	2.02636	3.70184
Vitvi01g00705_t001	5.85787	3.19359	3.81929	6.38028	3.37408	6.81238	6.08707	6.64082	3.21471	5.46524	5.66411	1.88039	3.12666	2.95458	4.67363	1.53658	5.39832	5.46698	6.98038	5.05095	7.1473	3.48382	5.18353	3.76697	7.35636	7.87334	10.5286	3.02688	5.84545	3.39754	5.58093	3.65919	4.85024	6.42667	6.13173	7.00107
Vitvi01g02052_t001	35.3901	32.0834	36.1267	26.0735	40.5699	34.4512	35.2141	37.3151	44.338	33.5012	32.9332	41.0079	39.8566	29.9697	39.4944	35.7924	36.2212	36.5985	31.0219	28.7741	30.9633	33.6149	42.9383	33.5264	33.9884	28.9889	32.4713	27.6107	31.8243	33.5034	39.5557	37.1872	35.7484	27.9344	35.599	29.7108
Vitvi01g04173_t001	6.0091	14.6264	7.66383	5.89333	9.4396	10.4612	8.85544	4.60049	6.59541	9.0667	9.69426	2.80572	6.8919	6.82271	6.4754	6.70623	7.07518	7.67427	7.33418	6.38964	7.33182	6.25708	6.1143	9.13362	7.98656	5.45433	7.0203	8.38759	4.47575	1.43267	3.38296	9.33925	11.7602	2.26654	6.86186	7.83471
Vitvi01g00706_t001	68.9643	59.9263	85.972	58.2169	76.4954	67.4801	102.305	96.2832	95.3694	103.694	104.962	107.576	84.0052	91.8437	83.0485	117.523	91.9254	101.625	67.066	79.3454	81.2432	90.7248	81.6705	89.1672	71.8522	72.892	70.3113	67.8766	77.4359	66.9248	66.3836	68.802	65.4464	67.7389	67.9759	72.0602
Vitvi01g04174_t001	0.716381	0.752184	1.04689	0.805039	0.550172	0.601692	1.29031	0.335166	1.7036	0.990822	0.353134	0.996493	1.35568	0.372798	1.41528	1.14001	1.08246	1.06738	1.72628	0.989215	1.74814	2.87189	1.63333	2.61051	0.814597	1.51724	1.11591	1.83322	1.63039	2.66159	1.55272	1.83709	2.50914	2.29114	1.24979	1.48406
Vitvi01g04175_t001	3.64541	4.17556	4.45553	1.56414	4.29489	2.00409	2.01455	4.07003	3.81923	0.63465	1.22521	2.12761	3.44929	2.06949	6.97272	2.71221	2.57529	5.29043	13.8612	17.6047	22.2392	27.8995	28.8496	27.5979	19.0571	18.7251	18.1001	17.8091	23.6449	13.7974	29.1422	19.2632	25.1398	15.8124	17.0846	15.447
Vitvi01g00710_t001	0	0.205253	0.304717	0	0	0	0	0.182917	0.143038	0	0	0	0	0	0	0	0	0	0.134589	0	0	0.895621	0.486213	0.335221	0	0	0	1.2506	1.6906	1.36712	0.484228	0	0.133597	0	0	0.124604
Vitvi01g02053_t001	13.6345	14.7369	13.9084	10.9957	7.77633	13.8767	16.5223	13.8837	16.1385	19.0284	19.6688	18.7082	15.7678	18.3642	19.3307	14.8599	15.0618	19.9734	22.5018	16.7425	18.4297	25.4922	21.7769	33.9538	19.4123	18.4422	18.0371	22.0631	20.8998	17.5282	22.433	26.7374	29.3244	25.5812	23.8565	24.9862
Vitvi01g04176_t001	0	0.390108	0.868726	0	0	0	1.3384	0	0.271861	0.63246	1.09888	0	0	0	0	0	0	0.632661	1.53482	0.482861	0	0	0	0.637128	0.965663	0	0	0	0	0	0.306778	1.69383	0.76175	0	0.518546	0.236826
Vitvi01g00711_t001	28.6265	32.1855	33.3703	11.0454	17.0605	15.5102	32.1882	30.425	18.8881	58.9408	48.8183	41.8559	27.3474	19.8397	27.5581	26.2947	31.1821	27.0495	46.3109	44.4348	44.7197	50.0359	48.7706	59.0566	26.3689	30.1891	32.1872	35.6748	37.9603	49.2548	49.0838	40.5947	43.5946	29.0066	25.8945	29.981
Vitvi01g00712_t001	0	0	0	0	0	0	0	0	0	0	0	0	0	0	0	0	0	0	0	0	0	0	0	0	0	0	0	0	0	0	0	0	0	0	0	0
Vitvi01g00712_t002	0	0	0	0	0	0	0	0	0	0	0	0	0	0	0	0	0	0	0	0	0	0	0	0	0	0	0	0	0	0	0	0	0	0	0	0
Vitvi01g00712_t003	0	0	0	0	0	0	0	0	0	0	0	0	0	0	0	0	0	0	0	0	0	0	0	0	0	0	0	0	0	0	0	0	0	0	0	0
Vitvi01g00712_t004	0	0	0	0	0	0	0	0	0	0	0	0	0	0	0	0	0	0	0	0	0	0	0	0	0	0	0	0	0	0	0	0	0	0	0	0
Vitvi01g00712_t005	0	0	0	0	0	0	0	0	0	0	0	0	0	0	0	0	0	0	0	0	0	0	0	0	0	0	0	0	0	0	0	0	0	0	0	0
Vitvi01g00712_t006	0	0	0	0	0	0	0	0	0	0	0	0	0	0	0	0	0	0	0	0	0	0	0	0	0	0	0	0	0	0	0	0	0	0	0	0
Vitvi01g00712_t007	0	0	0	0	0	0	0	0	0	0	0	0	0	0	0	0	0	0	0	0	0	0	0	0	0	0	0	0	0	0	0	0	0	0	0	0
Vitvi01g04177_t001	0	0	0	0	0	0	0	0	0	0	0	0	0	0	0	0	0	0	0	0	0	0	0	0	0	0	0	0	0	0	0	0	0	0	0	0
Vitvi01g04177_t002	0	0	0	0	0	0	0	0	0	0	0	0	0	0	0	0	0	0	0	0	0	0.117825	0.255858	0	0	0	0	0	0	0	0	0	0	0	0	0
Vitvi01g04177_t003	0	0	0	0	0	0	0	0	0	0	0	0	0	0	0	0	0	0	0	0	0	0	0	0	0	0	0	0	0	0	0	0	0	0	0	0
Vitvi01g02056_t001	261.421	252.97	251.044	231.621	261.885	233.806	306.74	287.992	280.232	252.985	292.056	273.336	284.463	247.152	260.826	291.634	300.101	313.875	366.275	320.745	359.422	358.982	371.129	436.353	349.036	380.549	331.91	424.94	424.712	403.151	424.973	425.839	389.952	408.462	444.132	424.322
Vitvi01g00714_t001	2577.2	3298.22	2478.69	2116.44	2966.43	2217.77	3874.68	3340.59	2861.13	3749.73	3477.16	3564.41	3329.77	3467.93	3157.16	3561.17	3545.07	5065.72	6145.86	4620.84	5773.68	6438.38	6273.39	8144.27	4687.33	4230.42	4988.09	14492.8	11373.5	11798.6	7747.68	8620.79	7104.73	6150.4	6574.08	7988.97
Vitvi01g00715_t001	8.20801	7.56127	8.69063	8.45807	8.83107	8.50688	14.0168	12.2814	10.4537	13.5438	11.5657	11.5334	9.6714	13.346	9.91303	14.3645	13.1378	11.9659	9.35641	9.5855	8.88101	10.377	10.1114	11.4528	11.4717	10.0508	9.22738	7.72798	9.41066	9.95081	9.0151	11.782	8.73177	10.4415	9.15914	10.5873
Vitvi01g00716_t001	94.3742	90.1814	82.465	125.518	128.715	127.956	69.1247	84.3681	62.9172	66.57	59.4843	61.2124	79.5113	93.841	83.3055	64.4965	62.5826	48.227	84.955	90.7886	78.0824	55.3462	62.9119	52.2329	85.985	91.7759	97.0126	25.1117	27.9498	28.1139	42.9198	47.9487	57.5028	70.4113	72.6829	71.4685
Vitvi01g00717_t001	18.1893	20.4439	19.0417	16.1664	20.4775	30.3323	29.1504	21.2363	28.0403	13.6167	18.4623	18.6841	21.2787	18.0705	24.8929	24.4721	26.6632	22.2793	21.944	22.8064	22.3948	16.383	17.788	17.0136	25.0614	23.8644	26.6592	24.4367	20.096	20.8158	17.9201	16.8203	19.8329	30.4444	26.6555	23.7153
Vitvi01g00719_t001	5.02671	4.93642	3.73342	1.35571	1.43064	2.26496	1.8374	2.98816	2.72613	2.86905	3.49818	1.21493	1.64138	2.95437	1.26179	3.54925	2.37436	1.66156	4.2141	7.14768	6.71043	3.1836	2.79471	3.19446	6.10974	4.83103	6.28713	1.362	3.3109	1.08566	3.73547	3.53857	2.18245	4.04852	3.96176	4.63654
Vitvi01g04178_t001	82.4192	56.9794	47.3375	27.1396	26.3124	33.6463	16.9379	46.9677	15.0768	96.558	79.3661	69.2183	26.5996	28.527	26.6015	22.0049	20.1699	6.11967	42.064	54.1019	56.1273	12.1662	18.4735	9.55245	37.7522	40.5222	48.4242	4.70052	6.65237	2.09449	10.7817	3.41338	6.0584	5.38455	6.10261	8.01776
Vitvi01g04179_t001	911.619	603.671	606.378	339.786	385.072	441.612	267.294	552.953	222.193	1207.32	969.869	874.715	345.126	329.289	340.528	197.485	268.113	108.671	559.004	684.564	612.702	185.616	221.435	125.119	449.581	518.746	637.115	58.8244	84.2838	32.6412	112.31	59.4916	89.3123	78.2498	93.5893	128.23
Vitvi01g02058_t001	367.466	234.926	220.982	157.455	146.692	164.202	85.5543	218.456	72.5988	452.598	364.508	323.789	134.505	128.65	129.782	75.2969	83.055	34.0396	186.308	246.748	219.962	57.9069	78.458	44.4223	170.586	178.784	228.685	14.1575	21.7875	8.73768	35.8888	16.7219	29.6421	23.8421	35.9625	36.9989
Vitvi01g04180_t001	4.45702	11.0837	8.50159	10.7553	8.91765	8.27504	9.50657	8.23127	9.26884	14.3754	11.7947	16.2649	3.8473	6.15248	1.11225	10.2391	6.68396	12.5825	9.44814	7.08812	6.86917	8.86665	8.16839	8.44757	7.08768	8.09108	7.12541	9.60461	7.36744	9.84329	6.97288	12.8332	7.21422	13.3826	10.5585	9.64437
Vitvi01g02060_t001	8.15698	8.20778	9.27135	10.9998	5.22039	7.5362	12.8555	10.1768	9.94762	14.1746	11.0575	11.6374	7.43228	7.35768	5.37164	16.0712	9.39069	11.5748	7.48804	10.601	7.74083	5.45006	7.88992	10.4909	7.0669	5.55294	6.35308	11.0167	9.5915	10.9933	13.4703	5.8105	8.36193	11.0462	6.40375	9.31559
Vitvi01g02061_t001	25.0109	18.1638	22.4174	31.8537	33.6942	42.7139	29.1877	29.1565	32.484	16.9414	22.7058	22.7476	30.502	39.0464	41.6705	25.776	23.3949	27.6828	30.35	32.0985	41.3666	31.4326	31.6225	32.2565	66.6307	50.6378	86.7664	24.6233	21.061	13.0276	34.7632	24.9426	37.6044	58.4434	67.2687	67.4231
Vitvi01g00722_t001	35.228	33.9672	33.9128	8.3879	12.9916	10.2533	26.4641	36.064	31.3916	28.351	23.0392	25.4529	16.208	18.5138	20.052	30.6864	36.1391	42.54	44.3661	38.0771	54.9692	46.4091	55.0881	44.1114	55.0723	50.3907	54.6711	55.4873	54.6931	54.9605	49.4632	47.4055	50.2962	65.2424	67.8475	67.7539
Vitvi01g00723_t001	0.917921	0.481898	0.715421	0.825217	0.234984	0.822364	0.826658	0.286305	0.44777	0.781274	0.301654	0.785746	0.772033	0.509522	0	2.64323	0.528376	1.30254	0.526652	0.298238	0.248883	0.467281	0	0.262347	1.39169	1.01833	0.476616	1.30497	0.835626	0.534962	0.757922	0.697458	0.627323	1.48108	0.960835	0.682615
Vitvi01g02062_t001	3.34008	3.58671	2.8399	0.409467	1.04938	0.306038	0.410182	1.27856	1.33308	0.387662	1.57163	1.55953	0.766155	1.51693	1.79964	0.414175	1.17979	3.49007	0	1.18387	1.11145	2.43454	2.83213	2.53841	1.47974	0.275611	0.35474	1.55405	1.65853	0.398166	1.12823	6.74844	4.35783	1.25983	1.90704	1.74193
Vitvi01g04181_t001	0	0	0	0	0	0	0	0	0	0	0	0	0	0	0	0	0	0	0	0	0	0	0	0	0	0	0	0	0	0	0	0	0	0	0	0
Vitvi01g02064_t001	0	0	0	0	0	0	0	0	0	0	0	0	0	0	0	0	0	0	0	0	0	0	0	0	0	0	0	0	0	0	0	0	0	0	0	0
Vitvi01g04182_t001	3.22669	3.64856	3.96574	1.33884	1.14372	2.33487	2.12353	1.62576	3.81394	3.697	2.20233	3.187	1.56569	0.619989	2.0595	3.38558	2.1431	2.74722	2.13611	2.90318	2.72558	3.12724	4.52723	4.36274	1.12894	2.02763	1.54653	3.59924	2.03359	2.82076	3.48403	2.97035	2.54443	2.66036	2.4249	1.89854
Vitvi01g02065_t001	12.0073	14.8728	14.0377	18.216	15.2731	18.8464	15.46	15.9755	18.2583	15.0903	21.3636	15.4978	19.1723	19.0579	19.6445	21.8376	19.1152	20.606	15.0485	15.0564	17.3973	15.9737	15.3992	14.6386	16.3355	20.265	18.9231	14.4032	14.9445	17.3033	13.0126	14.2198	15.0658	21.0822	21.3406	18.4765
Vitvi01g04183_t001	0	0	0	0	0	0	0	0	0	0	0	0	0	0	0	0	0	0	0	0	0	0	0	0	0	0	0	0	0	0	0	0	0	0	0	0
Vitvi01g00729_t001	0	0	0	0	0	0	0	0	0	0	0	0	0	0	0	0	0	0	0	0	0	0	0	0	0	0	0	0	0	0	0	0	0	0	0	0
Vitvi01g00729_t002	0	0	0	0	0	0	0	0	0	0	0	0	0	0	0	0	0	0	0	0	0	0	0	0	0	0	0	0	0	0	0	0	0	0	0	0
Vitvi01g00730_t001	0	0	0	0	0	0	0	0	0	0	0	0	0	0	0	0	0	0	0	0	0	0	0	0	0	0	0	0	0	0	0	0	0	0	0	0.19404
Vitvi01g04184_t001	0	0	0	0	0	0	0	0	0	0	0	0	0	0	0	0	0	0	0	0	0	0	0	0	0	0	0	0	0	0	0	0	0	0	0	0
Vitvi01g00732_t001	11.6117	12.9309	7.13037	59.4706	47.5608	37.2377	20.4391	15.9687	21.8848	5.84002	8.49911	4.51804	18.6446	21.2407	20.5765	17.9183	49.5221	14.2302	17.0793	20.0068	8.72957	3.08989	7.73079	7.99502	21.0344	25.6572	33.5717	5.10245	4.32436	1.07661	4.64859	3.80986	5.04995	13.9909	18.5388	19.513
Vitvi01g00733_t001	0	0	0	0	0	0	0	0	0	0	0	0	0	0	0	0	0	0	0	0	0	0	0	0	0	0	0	0	0	0	0	0	0	0	0	0
Vitvi01g00733_t002	7.18152	5.85492	6.81545	2.58249	5.06112	6.10276	6.46751	5.96883	7.48039	9.02483	8.24628	8.24478	8.4562	8.1251	7.94517	8.989	7.95158	5.10731	2.41405	2.79998	3.4362	3.77413	4.41301	3.22366	5.43492	3.04197	4.04695	3.96377	1.84593	3.02824	3.03463	3.17772	3.72429	2.74594	3.3017	2.85428
Vitvi01g04185_t001	2.18513	3.4415	0	0	0	0	0	0.766749	0	1.39488	0.807855	2.80572	0	0	0	0	1.41504	0.69766	6.77001	3.19482	5.33223	16.8941	9.51113	7.72845	2.12975	0.991696	1.27642	21.6679	40.2817	53.0088	17.5914	4.66962	10.0801	1.69991	2.85911	1.04463
Vitvi01g00735_t001	93.3847	101.441	104.479	55.711	59.3246	50.8919	76.3489	75.5027	76.0456	77.6515	74.8835	75.8857	64.0649	59.8386	65.2944	70.2438	68.5554	82.073	81.7759	94.5192	104.139	108.77	97.2252	98.1498	77.7359	84.1123	64.6887	143.346	156.509	159.511	123.478	117.224	111.466	84.5143	79.1314	86.2701
Vitvi01g00737_t001	0	0	0	0	0	0	0	0	0	0	0	0	0	0	0	0	0	0	0.372708	0	0	0	0	0	0	0	0	0	0	0	0	0	0	0	0	0
Vitvi01g00738_t001	0	0	0	0	0	0	0	0	0	0	0	0	0	0	0	0	0	0	0	0	0	0	0	0	0	0	0	0	0	0	0	0	0	0	0	0
Vitvi01g00738_t002	0	0	0	0	0	0	0	0	0	0	0	0	0	0	0	0	0	0	0	0	0	0	0	0	0	0	0	0	0	0	0	0	0	0	0	0
Vitvi01g00739_t001	2.42843	3.14974	4.09157	0.577898	0.164559	0.28795	1.73672	1.50374	1.41108	3.37394	1.79561	2.56786	0.540654	1.78409	0.169327	0.974238	3.14518	1.45946	3.09804	3.34169	5.05448	5.23578	5.68478	6.0628	1.60113	1.36144	1.50198	5.48323	3.99878	3.74633	2.21155	4.64007	4.17348	2.22256	1.6448	1.09265
Vitvi01g00740_t001	0	0	0	0	0	0	0	0	0	0	0	0	0	0	0	0	0	0	0	0	0	0	0	0	0	0	0	0	0	0	0	0	0	0	0	0
Vitvi01g04186_t001	0	0	0	0	0	0	0	0	0	0	0	0	0	0	0	0	0	0	0	0	0	0	0	0	0	0	0	0	0	0	0	0	0	0	0	0
Vitvi01g00741_t001	0	0	0	0	0	0	0	0	0	0	0	0	0	0	0	0	0	0	0	0	0	0	0	0	0	0	0	0	0	0	0	0	0	0	0	0
Vitvi01g04187_t001	0	0	0	0	0	0	0	0	0	0	0	0	0	0	0	0	0	0	0	0	0	0	0	0	0	0	0	0	0	0	0	0	0	0	0	0
Vitvi01g00742_t001	0.138467	0	0	0	0	0	0	0	0	0	0	0	0	0	0	0	0	0	0	0	0.337893	0.317199	0.344401	0.178086	0	0	0	0	0	0	0.171497	0	0	0	0	0
Vitvi01g02067_t001	30.0031	31.4366	28.0317	35.8887	35.7199	28.5948	29.1681	33.8303	30.037	28.6886	29.1464	25.4679	33.4174	37.3152	36.7549	34.589	36.5823	35.1107	32.9301	31.8141	39.5176	36.666	34.8145	33.9055	30.3439	32.9305	36.5185	23.6115	38.0556	33.0875	36.8491	35.1971	36.6767	27.9958	32.7198	30.9672
Vitvi01g00744_t001	0	0	0	0	0	0	0	0	0	0	0	0	0	0	0	0	0	0	0	0	0	0	0	0	0	0	0	0	0	0	0	0	0	0	0	0
Vitvi01g00744_t002	0	0	0	0	0	0	0	0	0	0	0	0	0	0	0	0	0	0	0	0	0	0	0	0	0	0	0	0	0	0	0	0	0	0	0	0
Vitvi01g00744_t003	1.49027	1.30396	0.580754	0.893176	0.381504	1.83581	1.45395	0.697237	0.817839	0.951315	0.489745	1.80722	3.34245	0.620418	0	1.12931	0.643376	0.951619	0.769532	1.85609	1.11119	0.758644	0.926666	0.745374	0.968336	0.601194	1.83778	1.2712	2.71333	0.75996	1.43559	1.69851	2.97056	1.80343	0.866636	1.89985
Vitvi01g00745_t001	1.5007	1.98538	0.421068	0.161896	0.138302	0.121003	0.162179	0	0.527079	0.843015	0.266313	1.15615	0	0.599769	0.142309	0.655032	0.310981	0.153324	0.619933	0.234041	0.512689	1.16885	0.746519	0.772034	0.234027	0.435889	0	0.153611	1.31151	0.314857	0.446082	0.718368	1.10765	0.249058	0.377006	0.229577
Vitvi01g00746_t001	0	0	0	0	0	0	0	0	0	0	0	0	0	0	0	0	0	0	0	0	0	0	0	0	0	0	0	0	0	0	0	0	0	0	0	0
Vitvi01g00747_t001	5.30108	2.56163	2.39446	0.162467	1.52669	0.971433	1.62751	0.507305	1.32234	0.692171	0.890837	1.16022	1.44397	1.57994	1.42811	0.493006	1.09227	0.461594	0.808754	0.998181	2.49898	6.27882	4.94439	5.03591	0.587129	0.546781	0.422259	2.00398	1.64516	2.29076	6.34177	2.67763	3.39642	1.1872	0.378335	0.748755
Vitvi01g04188_t001	0	0	0	0	0	0	0	0	0	0	0	0	0	0	0	0	0	0	0	0	0	0	0	0	0	0	0	0	0	0	0	0	0	0	0	0
Vitvi01g04189_t001	0	0	0	0	0	0	0	0	0	1.1068	1.28203	3.33942	1.09371	1.08274	0	1.1825	1.6842	0	0	0.845007	0	1.98594	1.07813	0.557487	0	0	0	1.10923	1.1838	2.27359	1.07372	1.4821	2.66612	0.449613	0	0
Vitvi01g00752_t001	34.8073	28.6808	26.4099	14.6098	16.9949	7.43455	10.5873	4.20604	9.10811	9.71173	11.931	8.28742	7.56117	12.9553	8.74367	2.51537	9.85208	6.18216	14.7597	7.41457	12.0938	9.50498	8.31341	7.70814	17.5243	24.0615	8.61766	7.66842	7.55444	2.72042	20.2704	20.4924	16.0687	18.1716	20.5095	13.4443
Vitvi01g04190_t001	0.51181	0.403042	0.897529	0.690181	0	0	0.691387	0.359183	0.702185	0.326714	1.13532	1.15005	2.90565	0.639219	1.5167	0.698117	1.32574	0.980455	0.264284	0.249435	0.780588	0.586225	0	0.658252	0.99768	0	0	0.32743	0	0.671134	0.316949	0	0.262335	0	0.535739	0.244678
Vitvi01g04191_t001	0.406924	1.28178	0	0	1.40631	0.820266	0.5497	1.71345	0	1.55856	0.60177	0	1.02675	1.01645	0.482352	2.77525	1.05406	0	0.840494	0	2.97898	1.86435	0.506059	0	0.396612	0.738713	0	0.520658	0	0.533597	3.02395	3.47839	1.66859	0.844171	2.98164	1.55628
Vitvi01g02070_t001	7.92767	6.12939	8.25708	0.194373	1.32837	0	5.45196	1.8208	2.37305	2.02425	1.70526	2.03584	0.727386	0	0	1.96608	2.24019	1.10449	0.595434	0.842971	1.93454	0.990579	1.61329	1.85381	0	0.523329	0	0.368852	2.75555	0.945045	2.49932	0.739263	1.18209	0.598039	0	0.275631
Vitvi01g04192_t001	16.7233	14.52	10.0262	8.96277	10.8674	7.7793	16.5087	14.4446	15.7664	17.2447	14.9019	18.1693	14.6064	10.9787	8.64083	19.3014	13.3287	12.3216	14.3923	17.5543	13.8645	19.6459	20.7974	21.5082	18.5981	15.1794	14.2773	10.4244	18.7372	15.744	22.8368	19.0601	22.6382	18.0135	15.7097	18.8595
Vitvi01g02072_t001	27.6614	37.757	20.4812	8.70373	14.0739	6.96989	20.8632	25.2362	21.7583	16.7748	11.2493	16.2789	7.56117	16.1221	9.56339	8.48939	8.95644	5.29899	0.476118	0	0.281252	0	0.860008	0	1.34802	0.627692	1.61581	0	0	0	1.14199	1.18225	0.472608	0.478201	0	0.881594
Vitvi01g02073_t001	0	0	0	0	0	0	0	0.643364	0	0	0	0.588557	0	0	0	0	0.593664	0	0	0	0	0	0	0	0	0	0	0	0	0	0	0	0	0	0	0
Vitvi01g02074_t001	0	0	0	0	0	0	0	0	0	0	0	0	0	0	0	0	0	0	0	0.818323	0	0	0	0	0	0	0	0	0	0	0	0	0.860643	0	0	0
Vitvi01g00756_t001	0	0	0	0	0	0	0	0	0	0	0	0	0	0	0	0	0	0	0	0	0	0	0	0	0	0	0	0	0	0	0	0	0	0	0	0
Vitvi01g04193_t001	0	0	0	0	0	0	0	0	0	0	0	0	0	0	0	0	0	0	0	0	0	0	0	0	0	0	0	0	0	0	0	0	0	0	0	0
Vitvi01g04194_t001	0	0	0	0	0	0	0	0	0	0	0	0	0	0	0	0	0	0	0	0.460004	0	0	0	0	0	0	0	0	0	0	0	0	0.483794	0	0	0
Vitvi01g00762_t001	0	0	0	0	0	0.454159	0	0	0	0	0	0	0	0	0	0	0	0	0	0	0	0	0	0	0	0	0	0	0	0	0	0	0	0	0	0
Vitvi01g04195_t001	0	0	0	0	0	0	0	0	0	0	0	0	0	0	0	0	0	0	0	0.441708	0	0	0	0	0	0	0	0	0	0	0	0	0	0	0	0
Vitvi01g04196_t001	0	0	0	0	0	0	0	0	0	0	0	0	0	0	0	0	0	0	0	0	0	0	0	0	0	0	0	0	0	0	0	0	0	0	0	0
Vitvi01g04197_t001	0	0	0	0	0	0	0	0	0	0	0	0	0	0	0	0	0	0	0	0	0	0	0	0	0	0	0	0	0	0	0	0	0	0	0	0
Vitvi01g04198_t001	0	0	0	0	0	0	0	0	0	0	0	0	0	0	0	0	0	0	0	0	0	0	0	0	0	0	0	0	0	0	0	0	0	0	0	0.433283
Vitvi01g00770_t001	0.369246	0.3877	0.935311	0	0.283577	0.124053	0.332534	0	0.270182	0.707125	0.364034	0.158038	0.388201	0.153722	0	0.167886	0.557934	0.157189	0.889783	0.479881	1.2014	1.9032	2.60214	1.42469	0.659795	0.335157	0.143794	0.787415	1.1765	1.61397	2.51529	0.526053	1.38792	1.21284	0.837436	0.64725
Vitvi01g00772_t001	30.9159	32.8729	34.4311	32.3083	25.7919	30.7379	27.5595	40.0154	33.3008	32.725	28.7776	31.0988	29.5001	32.8627	30.6317	34.749	34.824	34.272	31.7661	30.7971	32.6789	28.9998	27.5184	32.4956	30.4383	31.243	33.0016	29.3162	28.9299	28.4671	30.7102	25.8457	32.0145	31.8508	30.1163	33.8609
Vitvi01g00773_t001	14.2529	15.2366	14.2455	7.86732	13.6967	9.75054	19.9521	21.5598	18.6426	18.5738	22.3881	26.1712	16.2113	12.5437	15.1441	19.0382	21.9986	25.3703	20.0582	15.6201	21.8955	25.1222	24.3377	22.1302	16.3389	15.8864	17.169	28.4414	25.8157	32.7312	25.7017	25.6293	28.6921	18.1544	22.3402	19.8412
Vitvi01g00775_t001	0	0	0	0	0	0	0	0	0	0	0	0	0	0	0	0	0	0	0	0	0	0	0	0	0	0	0	0	0	0	0	0	0	0	0	0
Vitvi01g00775_t002	0	0	0	0	0	0	0	0	0	0	0	0	0	0	0	0	0	0	0	0	0	0	0	0	0	0	0	0	0	0	0	0	0	0	0	0
Vitvi01g00775_t003	0	0	0	0	0	0	0	0	0	0	0	0	0	0	0	0	0	0	0	0	0	0	0	0	0	0	0	0.0584696	0	0	0	0	0.0468456	0	0	0
Vitvi01g00776_t001	16.7763	14.8624	19.1226	14.8463	17.7557	20.713	16.4303	16.9978	21.8656	19.4772	20.235	20.5311	19.1146	20.0358	20.5073	17.6629	21.1846	18.68	16.1885	15.8411	18.2942	17.474	17.0818	15.3057	20.3878	20.8902	19.7831	14.3548	14.1029	13.4054	17.2068	15.864	18.3801	18.4889	17.3959	13.8347
Vitvi01g00777_t004	0	0	0	0	0	0	0	0	0	0	0	0	0	0	0	0	0	0	0	0	0	0	0	0	0	0	0	0	0	0	0	0	0	0	0	0
Vitvi01g00777_t005	0	0	0	0	0	0	0	0	0	0	0	0	0	0	0	0	0	0	0	0	0	0	0	0	0	0	0	0	0	0	0	0	0	0	0	0
Vitvi01g00777_t006	0	0	0	0	0	0	0	0	0	0	0	0	0	0	0	0	0	0	0	0	0	0	0	0	0	0	0	0	0	0	0	0	0	0	0	0
Vitvi01g00777_t001	0	0	0	0	0	0	0	0	0	0	0	0	0	0	0	0	0	0	0	0	0	0	0	0	0	0	0	0	0	0	0	0	0	0	0	0
Vitvi01g00777_t002	0	0	0	0	0	0	0	0	0	0	0	0	0	0	0	0	0	0	0	0	0	0	0	0	0	0	0	0	0	0	0	0	0	0	0	0
Vitvi01g00777_t003	0	0	0	0	0	0	0	0	0	0	0	0	0	0	0	0	0	0	0	0	0	0	0	0	0	0	0	0	0	0	0	0	0	0	0	0
Vitvi01g00779_t001	3.40093	4.45923	5.26868	3.04993	2.70194	1.8574	4.32262	4.30318	4.37634	4.14947	3.64197	4.02264	2.95905	3.34782	3.55472	4.04477	4.6868	3.25217	3.01053	4.21308	3.74072	3.41568	3.95861	3.46905	3.49436	3.11736	2.66187	3.32256	2.65374	3.40513	3.11246	4.03846	4.15618	3.33649	2.77078	2.65904
Vitvi01g00780_t001	41.4459	41.1545	42.3286	43.2991	45.9652	49.2878	50.5434	48.8386	44.9738	45.2814	42.9138	44.1606	46.5255	50.7566	46.2619	57.9073	46.6318	47.6121	44.3291	37.7791	39.1766	44.856	43.1892	47.3435	47.401	47.1922	45.5952	46.5838	44.5791	45.0109	42.5968	49.3811	44.622	39.7851	40.782	47.2062
Vitvi01g04199_t001	0	0	0	0	0	0	0	0	0	0	0	0	0	0	0	0	0	0	0	0	0	0	0	0	0	0	0	0	0	0	0	0	0	0	0	0
Vitvi01g00781_t001	3.24987	1.49287	3.24531	2.09994	2.65185	3.27549	2.92675	1.33042	2.00641	2.76607	4.00499	1.47789	1.9646	3.72064	2.8892	1.84703	2.63067	0.691738	1.2586	3.62966	1.9	3.41218	2.8628	2.96064	3.10152	2.08947	3.32215	2.42561	2.86605	4.43909	2.68339	3.47249	2.91508	1.96639	1.55916	0.971025
Vitvi01g00782_t001	31.2499	23.6905	20.4481	34.2	54.3348	33.8468	21.816	15.3025	15.9976	25.9775	26.2104	21.4849	23.7579	32.767	20.4562	24.8117	17.2163	13.7747	33.417	33.6422	26.3912	13.8232	19.649	14.2469	29.5487	32.9688	37.1897	12.3831	17.9924	16.9721	10.3259	12.6585	12.551	13.002	14.5246	17.1134
Vitvi01g00784_t001	18.3187	14.9042	12.8903	5.26839	11.3015	9.97534	10.7898	11.3326	8.38546	12.8576	9.37241	11.1476	17.4153	24.5053	19.4502	8.52635	17.4287	8.4266	30.4847	16.0784	36.6514	58.2726	64.8894	50.0233	13.7081	15.997	6.79567	17.1069	49.0806	29.5995	35.9144	29.685	33.1079	30.0777	23.0828	31.4605
Vitvi01g00785_t001	0.135641	0	0.158577	0	0	0.136711	0.183233	0.0951916	0.148876	0.346347	0	0.174165	0.342251	0.931741	0.482352	0.555051	0.351352	0	0.56033	0	0.165499	1.39827	1.01212	0.872259	0.396612	0.184678	0.4754	0	0.185221	0.177866	0.167997	0	0.556198	0.28139	1.27785	0.389071
Vitvi01g00787_t001	0	0	0	0	0	0	0	0	0	0	0	0	0	0	0	0	0	0	0	0	0	0	0	0	0	0	0	0	0	0	0	0	0	0	0	0
Vitvi01g00787_t002	3.83537	2.76556	4.05171	8.78621	9.2624	8.80242	3.87019	3.76178	2.48518	2.41881	1.98173	2.61065	5.07189	6.63693	4.21764	3.1515	2.93255	2.71465	2.95877	5.26979	2.31161	2.11711	2.0688	2.3178	5.40458	3.52322	6.42424	1.30074	1.07269	1.0301	1.08741	0.789994	1.279	2.6362	2.99892	3.31364
Vitvi01g00787_t003	0	0	0	0	0	0	0	0	0	0	0	0	0	0	0	0	0	0	0	0	0	0	0	0	0	0	0	0	0	0	0	0	0	0	0	0
Vitvi01g00788_t001	72.5193	73.7304	75.9428	66.31	71.3477	84.3688	81.9497	85.9115	84.9722	72.1225	77.1008	71.2151	77.7554	85.3598	86.8218	88.3574	89.6934	98.022	78.4541	86.6034	79.2577	78.4217	96.58	83.0007	80.4083	80.9215	83.0975	84.2755	92.7496	88.0354	79.7052	86.651	88.2301	92.2229	96.0426	87.7852
Vitvi01g00789_t001	88.9619	83.3064	76.8033	56.4546	60.5621	53.8792	83.6335	90.626	82.8853	81.406	77.1496	77.737	77.2945	62.5422	67.3747	83.4593	89.5686	92.3306	83.6433	81.9259	77.5035	93.044	96.6177	95.364	70.0721	75.8528	83.8983	91.9883	99.9318	101.453	96.7217	85.8859	97.5521	103.3	110.734	119.005
Vitvi01g04200_t001	3.83858	2.68695	2.74245	0	0	0.429872	0.576156	1.79591	0.936247	1.63357	0.630732	1.64292	0	0	1.5167	1.16353	2.20957	0.817046	0	1.24718	1.30098	2.93112	1.85645	2.19417	2.9099	0	1.49484	1.09143	0	0	0.528248	0.72916	1.53029	0.4424	1.11612	1.22339
Vitvi01g04201_t001	53.5212	37.6018	46.1615	19.4586	19.3429	25.6495	25.5176	29.6434	26.78	27.9687	21.3391	27.9603	28.4653	26.8689	25.9676	20.3981	24.4652	22.2815	33.1912	30.5592	36.6525	27.1957	39.9687	31.3807	38.1008	34.1727	34.1757	17.2879	12.7181	18.0616	23.8833	30.5	22.7264	29.6626	27.4625	26.3391
Vitvi01g04202_t001	1.71521	0	0.66841	0.770991	1.48192	0.720306	0.772338	0.802475	2.19632	1.45987	1.26825	0.734114	0.360651	2.14219	1.186	1.16978	1.48097	1.82542	0.885682	0.975241	1.39517	1.30973	0.355511	0.367662	2.22899	1.16764	0.333973	0.365767	0.585537	1.68685	1.41624	0.48872	1.7583	1.18608	1.19693	1.0933
Vitvi01g00790_t001	1.28296	0.336769	1.74987	2.59512	1.84743	2.04737	4.18833	3.00121	3.1683	1.91094	1.89727	0.823664	3.77668	3.20466	2.53461	3.35411	2.2155	2.32117	1.54579	2.70946	3.00027	3.1839	2.9251	4.40011	3.0219	2.52311	3.74712	2.18872	2.04389	1.68233	1.58899	5.30059	2.19199	3.77048	2.23823	3.88445
Vitvi01g02080_t001	0	0	0	0	0	0	0	0	0	0	0	0	0	0	0	0	0	0	0	0	0	0	0	0	0	0	0	0	0	0	0	0	0	0	0	0
Vitvi01g02080_t002	0	0	0	0	0	0	0	0	0	0	0	0	0	0	0	0	0	0	0	0	0	0	0	0	0	0	0	0	0	0	0	0	0	0	0	0
Vitvi01g00791_t001	40.6839	39.4103	37.072	25.715	31.4601	33.743	34.6769	39.5422	38.7344	39.4929	33.3679	43.0427	37.0119	36.5865	36.5651	42.0762	33.6937	34.6568	28.3819	32.7587	35.1633	36.37	35.4113	40.6167	37.7606	29.7616	33.518	28.8703	27.4533	28.23	33.3431	39.534	36.7085	33.9656	35.1345	31.6389
Vitvi01g00792_t001	0	0	0	0	0	0	0	0	0	0	0	0	0	0	0	0	0	0	0	0	0	0	0	0	0	0	0	0	0	0	0	0	0	0	0	0
Vitvi01g00792_t002	0	0	0	0	0	0	0	0	0	0	0	0	0	0	0	0	0	0	0	0	0	0	0	0	0	0.072782	0	0.205192	0	0	0	0	0	0	0	0.0383334
Vitvi01g04203_t001	94.2781	87.7255	88.9358	101.708	78.8959	114.9	71.7298	86.3926	80.4027	79.1365	76.6014	89.3295	88.044	88.2429	76.0438	65.0374	61.4733	42.6255	41.408	37.1803	31.7326	22.8383	26.1445	23.6932	59.9918	44.2625	63.0474	22.1846	23.3801	10.2311	20.1323	20.0083	20.4403	17.9845	26.9968	29.6328
Vitvi01g00793_t001	265.625	257.795	269.767	284.81	242.182	285.413	242.511	227.856	222.711	236.411	215.962	256.974	234.959	260.83	229.49	256.749	195.917	128.062	133.932	159.003	107.485	63.5548	84.0963	67.849	162.333	131.419	192.309	95.8265	78.8047	50.9563	39.6392	55.3489	50.8989	80.3747	69.4746	95.743
Vitvi01g04204_t001	0.569694	0.897248	2.9971	0	0.656277	0	1.15437	0.799609	1.87584	0.363664	1.68496	0	0	0.711512	0	1.55414	0.73784	0	1.17669	0.55529	1.39019	0	0	2.19809	0.555256	0.517099	0.665561	2.55122	1.55586	0.747036	0	0.486975	0	1.18184	0	0.272349
Vitvi01g04205_t001	2.08321	1.2499	2.78338	1.20395	1.02849	1.49974	2.74713	2.92394	2.83087	2.84961	1.83375	1.65586	2.25272	1.23895	2.82212	2.77387	2.82655	1.33024	0.768362	1.16031	1.3314	2.8974	1.11031	1.40343	1.93373	1.53072	1.97019	2.53853	2.37055	2.53658	0.737182	1.95032	2.13555	2.21227	2.07676	1.80211
Vitvi01g00797_t001	70.6725	62.2592	73.0261	71.2221	73.7823	67.311	65.9967	66.6012	65.1604	68.4407	66.4449	62.0832	69.6297	72.0783	66.7448	69.4383	67.145	67.4509	63.0963	63.7974	75.6425	67.546	70.9207	68.2513	74.5661	65.7819	66.2036	50.4871	54.963	54.9992	57.1202	63.5192	62.2251	65.4262	65.7235	61.9609
Vitvi01g00798_t001	32.3052	30.5277	31.9573	25.0851	25.846	33.6334	33.8569	38.1677	32.496	30.6384	29.3992	31.6343	37.3524	34.2286	38.7141	35.6392	37.6101	42.1639	32.9229	30.5888	46.3465	45.9478	47.5924	40.6353	38.199	36.5406	41.5571	45.6949	44.0164	38.4513	37.3732	44.7901	42.5789	42.0517	45.2608	36.6581
Vitvi01g00799_t001	4.99523	4.72039	6.35086	0.842014	0.575441	1.38452	2.27741	3.33031	3.22104	2.7104	7.75642	5.69235	1.65427	1.4817	3.84874	4.00297	3.88175	2.87075	2.90181	3.28653	6.70425	8.15315	7.92051	6.90632	1.70402	1.36022	1.89664	5.59246	6.39476	7.77837	8.35217	9.39384	7.80913	2.97927	2.54902	2.56714
Vitvi01g00800_t001	52.7127	48.9958	56.6307	48.4896	50.2716	46.693	49.7416	54.7148	54.2201	45.8462	48.9158	44.6292	46.8181	51.8644	52.8094	54.7442	47.3793	54.4444	44.7209	46.1858	40.417	41.7359	40.9567	36.0586	50.7217	46.016	46.0471	29.0545	31.4012	30.9726	39.5407	42.6787	41.3891	48.3525	45.0261	39.1541
Vitvi01g00801_t001	8.31136	7.55199	11.305	6.14282	5.24759	2.7386	3.45463	2.46773	2.71915	1.42842	0.945466	2.97581	3.52882	2.89453	6.44166	3.92429	1.86308	1.02063	1.7332	3.27165	2.14518	2.56302	3.67729	2.67236	2.8041	2.46632	3.54788	4.49915	6.00205	1.67671	3.46431	4.50867	5.5709	3.64736	6.10669	6.87696
Vitvi01g00803_t001	0	0	0	0	0	0	0	0	0	0	0	0	0	0	0	0	0	0	0	0	0	0	0	0	0	0	0	0	0	0	0	0	0	0	0	0
Vitvi01g00803_t002	0	0	0	0	0	0	0.473241	0	0	0	0	0	0	0	0	0	0	0	0	0	0	0	0	0	0	0	0	0	0	0	0	0	0	0	0	0
Vitvi01g02082_t001	0	0	0	0	0	0	0	0	0	0	0	0	0	0	0	0	0	0	0	0	0	0	0	0	0	0	0	0	0	0	0	0	0	0	0	0
Vitvi01g04206_t001	0.438226	0	0	0	0	0	0	0	0	0	0	0	0.276433	0	0.259728	0	0	0	0	0	0	0	0	0	0	0	0	0.280354	0	0	0	0	0	0.454554	0	0
Vitvi01g04207_t001	0.0791241	0.311544	1.3413	0.266749	0.455748	0.518363	0.106886	0.388699	0.390799	0.252545	0.351032	0.609576	0.249558	0.296463	0.234476	0.215853	0	0.252625	0.490288	0.269933	0.434434	0.679713	0.984003	0.356172	0.501273	0.323187	0.323536	0.151859	0.594251	0.311265	0.0489992	0.405813	0.648898	0.369325	0.49694	0.416089
Vitvi01g04208_t001	0	0	0	0	0	0	0	0	0	0	0	0	0	0	0	0	0	0	0	0	0	0	0	0	0	0	0	0	0	0	0	0	0	0	0	0
Vitvi01g04209_t001	0	0	0	0	0	0	0	0	0	0	0	0	0	0	0	0	0	0	0	0	0	0	0	0	0	0	0	0	0	0	0	0	0	0	0	0
Vitvi01g00808_t001	0.972648	0.765943	0	0	0	3.92127	0	1.36519	0	0	0	2.49778	2.45419	1.21478	0	0	0	0	0	0	2.37349	2.22813	4.83842	0	0	0	0	1.2445	0	0	0.602332	6.65137	0	0	0	0
Vitvi01g04210_t001	0	0	0	0	0	0	0	0	0	0	0	0	0	0	0	0	0	0	0	0	0	0	0	0	0	0	0	0	0	0	0	0	0	0	0	0
Vitvi01g00810_t001	0	0.567109	0.210481	0	0	0	0.486416	0.758095	0	0.229856	0	0.809099	0	0	0	0	0	0	0	0	0	0	0	0	0	0	0	0	0	0	0	0	0	0	0	0
Vitvi01g00812_t001	5.37371	4.15746	6.17213	1.90697	1.84626	3.70574	4.71208	5.29292	4.86328	6.74025	7.11027	5.08413	3.56814	2.70812	6.14628	4.88654	6.34926	7.3444	5.9391	4.96217	7.82187	9.82643	7.38631	9.82126	7.07525	6.24675	3.8549	19.1794	13.6459	18.4198	13.7782	12.5716	8.79464	6.25844	8.7828	7.39142
Vitvi01g00813_t001	1.69163	3.25631	2.63689	0.253464	0	1.51553	1.77735	1.58289	2.06298	2.75962	1.80673	3.37877	0.948515	1.64324	0.222799	1.66646	0.48687	3.24059	0	0	0	0	0	0	0	0.170606	0	0	0	0	0	0	0	0	0	0.179712
Vitvi01g00814_t002	0.522998	0.205926	0.764289	0.176317	0.301242	0.461232	0.0883124	0.734067	0.64578	0.333856	0.580067	1.42701	0.907245	0.979787	0.774925	1.6051	1.43939	0.584434	0.472606	0.637219	0.79765	0.973438	0.894314	1.17712	0.573461	0.71207	0.611006	0	0.0892704	0.342902	0.647754	0.22353	0.536138	0.610294	0	1.12512
Vitvi01g00814_t001	1.28641	3.16569	1.59792	1.19263	0.555719	1.78276	2.93247	2.03127	0.70596	0.71853	0.951184	2.16793	1.2172	2.61079	1.90607	2.96102	2.7074	1.64288	1.82672	2.6645	1.27527	1.8418	1.49981	1.13745	1.09708	1.3136	1.12716	1.02872	0.329365	1.58143	0.995791	2.19924	1.64841	1.41773	1.00991	0.614983
Vitvi01g00815_t001	0	0	0.425768	0	0	0.18353	0.491969	0.255583	0	0	0	0.116905	0	0	0	0.248379	0.471678	0.232553	0	0	0	0.417139	0	0	0.354958	0.165283	0.425473	0.698966	2.48653	2.38779	0.451061	0.155654	0.186669	0	0.571821	0
Vitvi01g02090_t001	0	0	0	0	0	0	0	0	0	0	0	0	0	0	0	0	0	0	0	0	0	0	0	0	0	0	0	0	0	0	0	0	0	0	0	0
Vitvi01g00816_t001	12.6673	13.0787	12.6701	0	0.648556	2.55344	8.36578	4.34611	8.95988	5.75017	5.82796	7.04814	1.77568	1.75785	1.00102	3.45568	1.8229	1.0785	0	0	0	0.644847	0.700147	0.724077	0	0	0	5.04242	7.68776	2.95299	0.697288	0.481246	0.577137	0.875951	0.294656	0.269145
Vitvi01g00817_t001	1.55533	2.74354	1.67285	0.251685	0.86002	1.00326	1.84891	1.92106	1.29738	3.49481	1.84004	2.07693	0.706392	0.854702	1.17992	2.20635	2.09496	3.0192	2.24875	1.63728	3.94718	4.98809	4.17795	3.5206	2.42546	2.31525	2.54387	2.70645	3.56803	2.85528	2.23455	5.31798	4.33678	4.00092	1.95365	2.55779
Vitvi01g00818_t001	5.89372	7.3619	5.7815	4.38496	3.82395	4.77947	5.6738	10.174	9.1455	10.7246	7.0127	8.35044	4.18782	5.66873	6.02257	9.51758	9.73898	7.00781	6.01672	5.54662	7.85229	7.83694	9.94122	10.1939	7.39503	5.22662	6.01492	8.06106	10.6381	9.23854	9.90062	7.41217	6.9446	7.72947	8.29659	4.66356
Vitvi01g04211_t001	0	0	0	0	0	0	0	0	0	0	0	0	0	0	0	0	0	0	0	0	0	0	0	0	0	0	0	0	0	0	0	0	0	0	0	0
Vitvi01g00819_t001	28.067	22.418	26.7777	16.8967	18.3604	20.9637	27.759	30.7416	29.0452	28.6666	29.7955	28.6376	20.5501	21.2828	20.9717	28.3027	27.3931	28.0356	21.1183	21.4463	23.9104	24.6275	28.9834	22.8834	21.2984	22.9737	19.0885	18.4689	19.6421	23.9227	20.9194	24.2488	21.1681	22.1465	21.0901	20.3663
Vitvi01g00821_t001	0	1.15243	0.427721	2.96018	0	1.47497	0	2.05404	0.803111	0	0	0	1.84627	0.456934	0	0	0.947684	0	0	0	1.33917	1.67621	0.909977	0	0	0.664164	0	0	0	0	0	1.25095	0	0	0	0
Vitvi01g00822_t001	0.306562	0.241412	0.895995	0.620102	0.52973	0.15449	0.207062	0.215141	0.336473	0.587081	0	0.393628	0.580138	0.191438	1.09016	0.209077	0	0	0.158299	0.149406	1.30915	1.5801	1.33436	0.985691	0.149396	0.417389	0.179075	0.196122	0.627924	0.401992	1.13907	1.5723	0.785661	0.238488	0.320894	0
Vitvi01g00823_t001	21.7519	25.1652	20.7207	13.6705	16.7826	14.345	20.859	25.819	24.169	22.1137	25.8133	23.1885	25.0707	19.6205	26.3409	17.2159	26.433	30.9519	19.1361	19.3043	25.6389	29.9897	27.6356	26.7669	16.7512	19.4391	15.9219	33.9304	31.3529	34.7736	28.77	25.4801	29.1119	26.7406	26.4934	22.5949
Vitvi01g00824_t001	8.21029	10.6218	7.28463	4.745	5.48908	7.09289	9.01144	9.67174	11.2642	12.7282	6.72124	10.9186	5.64147	6.50039	10.3404	9.59911	8.44989	8.70665	7.72204	7.50255	6.79762	12.1749	14.9511	9.42809	7.35919	7.85154	7.5365	12.8499	11.3114	12.8809	13.1649	10.9032	9.39351	9.12449	11.2031	9.7425
Vitvi01g04212_t001	1.18451	2.48742	3.6928	2.92843	0.454846	2.78566	3.7336	1.66255	2.60017	3.02453	4.08727	3.04185	2.7397	0	2.57413	4.57779	2.81256	3.0255	3.26212	1.34699	1.44525	0.904489	2.45514	1.52343	2.88623	0.358385	2.3064	1.01039	3.77411	3.62423	2.2006	2.36255	3.44044	0.819097	2.47978	2.6426
Vitvi01g00825_t001	5.45103	3.61481	3.85719	1.16065	2.14825	2.02411	4.6507	4.22815	4.251	8.42445	9.33392	9.20943	6.3341	3.22484	7.48165	4.5003	8.91778	11.1751	5.92579	5.03357	6.12583	17.4163	14.9852	8.48664	5.87213	4.16655	4.35727	10.8289	9.79406	12.0386	6.04065	6.8667	8.08788	6.99326	6.6068	9.18934
Vitvi01g00826_t001	2.30852	2.78035	1.42881	3.66243	3.28511	1.77926	3.1185	1.90599	3.57708	3.4674	3.61472	4.1847	3.94035	3.392	3.38029	4.07499	4.74864	3.64193	3.78652	2.64724	2.15393	2.17755	2.19541	1.92115	5.82357	4.31405	2.85564	3.30124	3.15233	3.38328	2.52282	2.78587	2.22732	4.08479	4.69075	4.67415
Vitvi01g04213_t001	0	0	0	0.0430902	0	0	0	0	0	0	0	0	0	0.079817	0	0	0	0	0	0	0	0	0	0	0	0	0.0373311	0	0	0	0	0	0.0655137	0	0	0.061104
Vitvi01g04213_t002	0	0	0	0	0	0	0	0	0	0	0	0	0	0	0	0	0	0	0	0	0	0	0	0	0	0	0	0	0	0	0	0	0	0	0	0
Vitvi01g00830_t001	0	0	0	0	0	0	0	0	0	0	0	0	0	0	0	0	0	0	0	0	0	0	0	0	0	0	0	0	0	0	0	0	0	0	0	0
Vitvi01g00830_t002	0	0	0.0691716	0	0	0	0	0	0	0	0	0	0	0	0	0	0	0	0	0	0	0	0	0	0	0.0537046	0	0	0	0	0	0	0	0	0	0.0565711
Vitvi01g00831_t001	14.9808	14.6218	14.5538	0.853597	9.23649	1.70129	15.1066	12.1422	9.49498	24.2443	21.218	24.9249	8.51824	7.90568	10.7547	16.4048	13.937	12.6649	14.1639	8.22653	14.1593	21.7508	22.0417	14.3826	5.96386	13.0232	5.66959	26.7271	15.2704	19.3676	25.3489	17.6754	29.8493	11.3807	9.27621	12.1044
Vitvi01g00832_t001	231.341	196.987	192.314	20.7773	34.4545	39.7363	127.943	145.974	104.947	255.144	232.543	233.62	72.8935	74.7087	106.627	154.222	156.12	139.766	154.207	137.592	162.004	216.705	235.289	273.929	84.5819	78.9751	74.9134	311.075	228.958	259.977	250.324	204.53	222.288	97.5353	106.729	130.418
Vitvi01g00833_t001	5.81256	4.40347	7.99965	2.57969	1.52566	1.0382	3.67751	3.30466	1.69587	2.81806	4.13467	2.26735	2.04214	1.74596	2.9653	2.30827	3.43055	3.85258	4.33118	6.81307	10.4136	18.2033	14.5487	18.6419	7.81661	5.60985	4.72769	6.49574	6.43011	10.2269	15.3095	12.7045	13.0486	5.80017	7.0085	7.45695
Vitvi01g04214_t001	3.27769	0	0	0	0	0	0	0	1.19917	0	0	0	0	0	0	0	0	0	0.564167	0	1.33306	2.50283	0	0	1.06487	0	0	0	0	1.43267	1.35318	0	0	0.566635	1.14364	0
Vitvi01g02091_t001	0	0	0	0	0	0	0	0	0	0	0	0	0	0	0	0	0	0	0	0	0	0	0	0	0	0	0	0	0	0	0	0	0	0	0	0
Vitvi01g02091_t002	0	0	0	0	0	0.222676	0	0	0	0	0	0	0	0	0.130943	0	0	0	0	0	0	0	0	0	0	0	0	0	0	0	0	0	0	0	0	0
Vitvi01g00836_t001	21.2013	24.1186	26.6831	22.672	21.9669	21.1348	23.4423	23.5762	25.4578	24.8186	22.0065	24.2464	22.556	23.8929	25.5524	25.2091	23.256	21.6689	18.3366	21.6142	24.0958	23.9121	24.7905	23.1137	33.1949	22.5401	21.8624	27.3049	23.2956	23.1203	22.6222	36.008	25.7418	30.6306	24.085	22.8271
Vitvi01g00842_t001	11.0424	10.3628	9.63202	2.93187	2.37277	3.86361	3.63259	4.25617	3.45384	4.23666	6.34578	3.01203	4.76401	4.71619	5.96815	5.77507	4.29789	2.8497	14.0038	12.994	9.98264	11.4683	12.523	9.34531	8.30893	8.72465	4.61213	7.39379	11.7973	11.7789	10.842	7.33607	12.2583	9.43606	7.60596	6.61922
Vitvi01g02092_t001	1.5017	4.59886	4.29153	4.27513	2.69101	2.27032	4.2826	4.44971	4.21213	5.85819	4.93502	4.28489	2.94708	6.46017	4.35125	3.6415	4.53818	7.24516	4.04949	3.65934	5.39498	7.54908	9.8565	8.4766	2.43941	4.08919	2.24174	5.44404	4.44298	4.59474	7.02637	5.70515	6.49984	4.7595	4.36642	4.78606
Vitvi01g02092_t002	7.49458	7.32267	6.57138	11.6038	15.9082	10.2115	5.81202	6.13621	4.56991	6.82187	8.415	8.46477	5.60306	6.41351	7.40314	3.69154	8.6281	4.34257	27.3765	24.1474	18.6272	7.15354	6.73141	5.62273	8.31918	13.4164	14.3497	7.10318	8.81261	6.64273	4.81307	2.72864	6.26013	2.30335	2.97818	4.11368
Vitvi01g00844_t001	0	0.366224	0	0	0	0	0	0	0	0	0	0	0	0	0	0	0.301159	0	0.480282	2.03984	1.98598	0	0	0	0	0	0	0	0	0	0	0	0	0	0	0
Vitvi01g02093_t001	0	0	0	0	0	0	0	0	0	0	0	0	0	0	0	0	0	0	0	0	0	0	0	0	0	0	0	0	0	0	0	0	0	0	0	0
Vitvi01g02093_t002	0.720363	0.960001	1.1013	0.821968	1.08518	1.95473	1.12282	0.622206	0.851469	0.636707	0.983346	0.711502	1.39817	0.484447	0.788206	0.151167	0.358838	0.778446	0.686722	0.432093	1.3522	1.39632	0.96477	0.712674	1.40421	1.5089	1.23001	1.1344	1.362	1.59857	0.549046	1.1368	2.27219	1.55188	0.754041	1.48348
Vitvi01g00845_t001	2.51591	2.04955	2.94132	3.27573	4.19751	3.1041	1.99231	3.4095	3.66598	3.21206	2.56592	4.233	2.46264	4.27991	2.31382	2.18921	2.41577	3.37928	6.63009	6.29987	6.9333	3.57729	2.91305	2.28735	4.101	4.80351	5.27043	2.49757	3.08012	2.389	2.52508	3.55961	2.17891	1.97973	2.17947	2.2811
Vitvi01g00846_t001	0	0	0	0	0	0	0	0	0	0	0	0	0	0	0	0	0	0	0	0	0	0	0	0	0	0	0	0	0	0	0	0	0	0	0	0
Vitvi01g00846_t002	0	0	0	0	0	0	0	0	0	0	0	0	0	0	0	0	0	0	0	0	0	0	0	0	0	0	0	0	0	0	0	0	0	0	0	0
Vitvi01g00846_t003	0.460802	1.17934	0.740738	0.155349	1.32709	0.696654	1.16715	0.808464	0.568983	1.61784	0.851807	1.92294	0.799354	0.719391	1.91176	1.09995	0.596808	0.662055	0.416403	0.898303	1.12447	0.2639	0.644695	1.03714	0.224562	0.313695	0.336465	0.294797	0.157308	1.05743	0.856083	1.08321	0.94476	0.358478	0.422052	0.605804
Vitvi01g02094_t001	0	0	0	0	0	0	0	0	0	0	0	0	0	0	0	0	0	0	0	0	0	0	0	0	0	0	0	0	0	0	0	0	0	0	0	0
Vitvi01g00849_t001	94.0702	99.5277	75.3523	81.2112	63.8796	71.4946	74.1784	76.8202	71.4343	69.8761	69.2239	57.446	127.878	98.2625	115.882	63.8496	92.5714	84.3838	57.1745	40.8007	61.3974	217.454	189.307	257.949	114.937	129.345	87.2891	91.2221	160.046	135.63	166.681	196.989	150.141	156.4	118.633	153.807
Vitvi01g00850_t001	7.25065	5.03802	7.35475	81.6714	39.3064	48.3606	8.06618	7.034	4.9153	2.99488	5.04585	4.38113	9.82003	19.1766	10.8697	6.54485	8.83829	10.4854	64.9698	69.8419	30.3128	13.0679	15.5146	14.6735	41.1543	41.3264	38.3676	1.63715	7.28007	3.35567	7.39548	7.10931	10.2748	19.908	18.6392	23.2444
Vitvi01g02096_t001	7.34605	9.09054	2.45377	105.43	63.4689	85.1458	19.1382	5.89186	15.5497	4.01945	9.31159	10.1061	28.4653	31.4563	19.2814	8.58868	14.951	18.0933	64.4858	75.1834	56.3392	12.6212	11.7459	12.8222	44.4936	45.7224	71.1099	4.02825	8.59815	6.88059	0	8.07353	8.06853	10.8854	6.04174	10.5356
Vitvi01g00852_t001	146.343	151.537	157.466	157.518	145.925	158.137	153.897	147.92	151.189	150.898	145.784	142.726	159.811	160.296	166.358	171.21	160.55	149.988	163.109	161.422	170.392	169.471	172.383	149.415	179.797	175.086	181.415	121.78	131.621	128.361	161.676	155.123	159.955	167.771	175.224	161.101
Vitvi01g00853_t001	0	0	0	0	0	0	0	0	0	0	0	0	0	0	0	0	0	0	0	0	0	0	0	0	0	0	0	0	0	0	0	0	0	0	0	0
Vitvi01g00853_t002	0	0	0	0	0	0	0	0	0	0	0	0	0	0	0	0	0	0	0	0	0	0	0	0	0	0	0	0	0	0	0	0	0	0	0	0
Vitvi01g00857_t001	1.99185	1.37248	1.45541	0.671508	0.286822	1.00378	0.336341	0.69893	0.136637	0.317875	0.736401	0	0.314116	1.24385	0.295133	0	1.12864	0.953929	0.514267	1.21343	2.12651	3.2796	2.32229	3.52244	0.728015	0	1.59984	1.75214	4.92985	5.38705	3.39211	3.40528	2.55238	1.16216	0.521244	1.42835
Vitvi01g00858_t001	5.02753	3.4594	2.51083	3.15946	2.36163	0.983918	1.84624	2.19232	1.28576	2.1811	0.938378	1.50417	1.78582	3.23098	1.62004	3.06263	2.08618	1.80777	0.957773	1.28458	1.25066	1.73314	1.57826	2.00886	1.52237	1.63927	2.68016	0.624535	1.06644	1.08809	1.93454	2.33653	2.30172	2.07581	2.04372	2.42681
Vitvi01g00859_t001	61.7829	75.3523	61.7538	38.0182	50.1651	41.8303	62.8608	60.9741	69.3641	57.9378	57.966	71.3901	63.7976	59.3612	71.1852	58.9696	77.7786	76.5611	41.1842	36.6229	53.5798	73.7069	68.949	72.2491	42.4942	46.8039	40.5896	61.283	90.3051	66.9289	67.7588	63.4283	70.4263	65.6068	61.9836	64.233
Vitvi01g02097_t001	7.04681	6.81044	2.80853	0.863881	0.368991	1.61418	1.73078	3.14706	2.46094	2.86258	3.31578	1.85076	3.03077	2.80033	2.46794	1.74763	3.73365	3.47709	14.2243	13.5812	14.2648	20.1785	19.3197	17.0963	13.5804	10.9027	8.79395	21.3114	15.746	13.8607	14.8769	22.1779	20.194	6.64488	10.5615	15.9253
Vitvi01g00860_t001	82.0359	78.5437	64.9629	37.4663	50.5838	42.1364	56.1201	66.183	63.1051	77.7682	81.9147	63.8086	83.4828	67.3199	67.8409	66.2303	93.5354	74.7708	71.7782	52.0264	62.3446	120.064	86.6529	118.697	52.3649	61.9723	40.9576	115.955	155.227	163.084	115.391	85.1083	99.8204	69.0921	67.1557	90.5038
Vitvi01g00861_t001	63.4962	63.3323	60.121	110.956	107.21	114.676	67.5392	66.6659	57.227	61.4603	61.4732	58.6023	90.8298	82.8709	71.2867	58.4543	56.8907	72.061	90.3594	79.5043	73.9	54.7302	52.5842	51.7175	70.5192	77.8612	72.5123	40.7587	41.6459	40.273	52.281	54.2156	50.7407	61.3428	65.5676	65.6956
Vitvi01g00862_t001	27.0505	32.3699	27.4839	16.9603	18.7291	19.8998	25.4661	27.5949	28.2512	31.6871	34.6417	36.9531	26.6683	25.1119	29.1226	29.1755	36.6959	29.8452	31.853	32.3738	33.1409	40.1188	42.068	40.9593	29.4363	26.6035	24.3698	34.3256	35.3767	31.5583	40.7219	38.0453	38.6793	32.2526	29.0157	31.5697
Vitvi01g02098_t001	71.6444	76.448	74.8189	74.6589	67.883	72.9276	83.4531	83.5166	85.7642	70.7183	65.2558	79.0061	66.7353	76.0266	77.2246	88.3778	77.0295	80.7867	78.1793	71.4626	81.3953	81.339	82.7585	75.3646	72.9275	68.7866	69.1634	74.6255	77.1726	74.3236	74.1378	76.7981	84.0369	83.9512	95.4207	82.3899
Vitvi01g04215_t001	60.8456	66.6923	52.8699	49.3414	43.5714	62.1542	57.7581	62.3201	86.6366	55.6369	52.2857	43.2862	51.3482	56.9943	53.6057	66.732	48.9865	56.7047	54.7708	57.7044	55.1776	43.3222	56.2404	58.6913	61.7079	59.3331	60.9983	71.0135	59.5075	61.9963	39.2075	54.8223	61.1101	72.9207	65.842	62.8931
Vitvi01g00863_t001	0	0	0	0	0	0	0	0	0	0	0	0	0	0	0	0	0	0	0	0	0	0	0	0	0	0	0	0	0	0	0	0	0	0	0	0
Vitvi01g00864_t001	0	0	0	0	0	0	0	0	0	0	0	0	0	0	0	0	0	0	0	0	0	0	0	0	0	0	0	0	0	0	0	0	0	0	0	0
Vitvi01g00864_t002	0	0	0	0	0	0	0	0	0	0	0	0	0	0	0	0	0	0	0	0	0	0	0	0	0	0	0	0	0	0	0	0	0	0	0	0
Vitvi01g02099_t001	12.98	9.31964	12.6085	17.0532	12.6988	17.4111	16.3739	13.262	12.099	12.3069	13.8318	11.5807	11.3184	12.9928	16.6304	11.7816	23.6097	12.3717	18.3826	23.2571	19.7965	13.6101	14.5992	15.0368	17.2557	19.4484	15.7218	12.2117	16.6819	14.0796	13.4166	15.0929	14.5291	15.5426	16.8837	15.6957
Vitvi01g00865_t001	6.94113	8.53232	8.18078	6.16402	5.20069	5.57394	9.3003	8.3959	6.06993	8.57356	9.43019	9.41968	9.1841	5.63839	6.62232	8.46714	8.4782	9.00871	8.80021	8.41579	12.3937	12.7335	11.7902	15.3141	7.75525	9.47608	7.31803	11.4083	13.023	12.9498	13.6292	11.6736	13.2476	11.3557	9.03775	8.41714
Vitvi01g00867_t001	177.137	202.088	199.868	72.4844	75.5586	85.5986	119.992	67.6006	81.9166	100.637	91.9942	76.665	93.0457	79.7138	85.7667	94.6813	63.9975	69.4916	132.589	100.915	126.86	101.235	119.702	131.642	122.409	149.104	95.9561	168.974	189.973	238.354	129.686	177.376	167.266	174.737	171.949	179.771
Vitvi01g00868_t001	16.4665	18.4946	18.2186	9.76313	10.6288	11.435	17.1153	19.0844	20.0112	15.1612	18.5407	16.495	16.4299	15.1072	17.4779	14.2109	13.4935	16.9701	14.5437	14.7593	12.9272	12.9951	14.5487	15.7273	13.2524	16.1083	14.3378	9.9413	13.9252	11.1725	17.9339	18.3397	17.8306	17.1258	20.3324	20.0071
Vitvi01g00869_t001	28.3072	32.8408	31.4594	31.7319	28.8519	37.5709	36.6656	34.3357	34.1377	34.3551	28.4244	24.6798	34.9775	39.1366	36.0397	35.7513	34.8516	33.9197	40.4223	37.3564	42.2133	38.2937	36.9418	32.8109	33.3802	29.1831	36.7452	31.0022	36.5861	39.7158	34.4825	28.6779	36.3029	37.4575	43.7752	37.869
Vitvi01g00870_t001	139.397	132.806	139.114	146.226	143.9	139.993	119.884	147.792	124.105	128.876	113.621	119.08	123.482	135.251	122.024	122.121	133.88	128.371	155.159	151.865	152.324	128.777	136.982	129.919	139.201	138.312	139.268	110.538	115.924	105.52	125.113	133.792	142.533	125.425	143.3	143.035
Vitvi01g02100_t001	11.1196	10.5499	12.6865	0.722642	0.462995	0.540108	9.77271	12.7866	5.88169	15.0515	7.13228	10.4932	3.21133	1.84053	3.81128	10.9643	8.67561	8.55474	3.73563	5.22334	3.10574	6.75176	8.49703	5.8583	4.30899	2.43204	5.3215	4.79962	8.59815	4.04052	7.46676	7.78724	9.61357	6.39226	6.87146	4.99561
Vitvi01g04216_t001	8.79949	5.60253	12.4762	3.78709	9.48983	8.49149	15.6806	8.9346	14.5898	9.3221	16.6122	13.4622	7.08603	5.14426	10.8744	12.5134	11.6392	11.2379	5.41389	8.39453	12.5639	11.1511	12.1074	11.0765	8.21154	9.6865	5.03076	8.14476	7.92537	12.0297	17.1594	18.8846	11.7076	6.99116	4.70343	10.5615
Vitvi01g00873_t001	9.3753	8.92287	9.88468	4.49862	4.1743	4.72462	8.93526	10.293	8.9959	11.0148	11.4403	9.78546	6.09535	6.53701	7.39737	10.9836	9.0882	10.3572	8.19724	6.41921	8.17572	9.51964	8.33318	7.28646	9.95056	7.59613	7.92913	8.20562	8.16824	7.39134	6.80317	9.39066	8.72643	8.08395	7.58598	7.47913
Vitvi01g00874_t001	0	0	0	0	0	0	0	0	0	0	0	0	0	0	0	0	0	0	0	0	0	0	0	0	0	0	0	0	0	0	0	0	0	0	0	0
Vitvi01g00875_t001	7.44209	9.40213	7.04175	4.15147	3.79316	4.53285	5.09896	6.35	8.08008	7.17726	7.00714	7.01211	4.99844	4.54705	4.85503	9.16523	7.28099	6.52997	6.49695	5.89709	7.57776	7.02168	6.42533	6.12849	6.86212	6.02607	3.72172	5.27485	4.20384	5.79208	7.32745	6.91071	6.47649	5.88672	5.54829	5.98937
Vitvi01g02101_t001	30.0172	23.4107	34.4179	19.0716	23.4407	17.5996	34.7007	35.8522	38.173	34.4538	40.5487	44.1013	29.4947	31.1812	25.1463	46.6524	35.6993	49.209	29.5096	28.9769	40.1461	45.7869	47.5598	43.4315	28.9751	23.1852	34.394	46.5314	55.1775	47.3093	43.2546	43.6691	42.0148	30.8362	35.4991	29.804
Vitvi01g00876_t001	7.73924	9.77662	7.16289	3.80495	2.97182	4.14389	5.88075	9.27848	8.67132	6.8959	4.76874	8.07401	6.50922	5.03428	6.02029	8.35718	8.87496	8.64836	4.41259	3.61463	7.0821	8.86448	4.61182	8.08732	5.02874	4.09776	2.63713	5.77636	7.48572	4.12279	5.19207	6.75333	6.94198	3.93017	3.71299	5.3956
Vitvi01g00877_t001	0.91151	0.717798	0.266409	0.307295	0.525022	0.918698	0.923496	0.959531	0.500223	1.74559	0.336991	1.75558	0.431236	0.569209	0.540234	0.310828	0.590272	0	0.941354	1.66587	0.556076	0.130505	0.566786	0.293079	1.99892	0.413679	0.532449	0	0.311171	0.298814	1.97565	1.36353	1.16802	2.24549	1.66972	0.871518
Vitvi01g00878_t001	0	0	0	0	0	0	0	0	0	0	0	0	0	0	0	0	0	0	0	0	0	0	0	0	0	0	0	0	0	0	0	0	0	0	0	0
Vitvi01g00878_t002	1.2842	1.37534	1.89169	7.27335	5.02986	5.28084	1.90825	1.40593	1.57864	1.14767	1.40534	1.12126	1.71735	3.33607	3.19669	1.85676	1.99587	1.57445	3.5278	3.93043	3.13375	1.2944	1.50123	0.759753	3.45456	3.4736	4.98099	1.18305	1.33273	1.17877	1.17699	1.00991	1.63241	1.8915	1.31735	1.84178
Vitvi01g00879_t001	0	0.391323	0.290477	0.335057	0.42934	0.250424	0.167821	0.17437	0.136354	0.158607	0.183718	0.159515	0.156732	0	0	0.169455	0.1609	0.158658	0.320749	0.121091	0.303157	0.28459	0.463493	0.798891	0.726503	0.112763	0.217707	0.476864	0.169642	0	0	0.849551	0.127354	0.386583	0.520162	0.118782
Vitvi01g00880_t001	0	0	0	0	0	0	0	0	0	0	0	0	0	0	0	0	0	0	0	0	0	0	0	0	0	0	0	0	0	0	0	0	0	0	0	0
Vitvi01g02102_t001	0	0	0	0	0	0	0	0	0	0	0	0	0	0	0	0	0	0	0	0	0	0	0	0	0	0	0	0	0	0	0	0	0	0	0	0
Vitvi01g00881_t001	0	0	0	0	0	0	0	0	0	0	0	0	0	0	0	0	0	0	0	0	0	0	0	0	0	0	0	0	0	0	0	0	0	0	0	0
Vitvi01g00882_t001	4.81322	5.70502	4.06078	2.94422	2.34365	2.75066	4.96029	6.40749	6.26317	5.25812	6.23734	5.41565	4.44472	4.46207	3.8232	5.61773	6.49091	3.80226	3.99714	3.7242	3.26934	2.95544	3.64085	4.27584	3.53052	3.10774	1.97101	4.19032	3.52342	4.16431	4.1791	2.96911	3.96767	3.80875	3.01256	3.08384
Vitvi01g00883_t001	2.41007	2.42929	2.02866	0.52	1.33265	1.65177	1.56272	1.21778	1.37551	1.1077	1.99588	1.60916	1.45946	1.80601	1.82835	2.10391	1.24856	2.46233	1.49338	1.69138	4.70491	4.6376	4.31598	2.72769	3.57046	3.67511	1.91463	2.22024	2.76443	4.04519	0.955189	2.47215	5.13889	2.19988	2.42183	2.76519
Vitvi01g00884_t001	2.60888	3.94118	2.67654	1.86675	2.94405	1.66353	3.66809	4.78271	5.08405	3.46671	3.7006	5.12728	2.48531	2.12789	4.54402	4.35741	4.27533	4.75974	4.01395	4.56688	4.09261	4.75672	7.9456	5.2042	3.63252	3.09293	3.1101	5.99487	6.03439	6.35329	6.0008	5.09731	3.92977	3.31357	5.96328	4.68339
Vitvi01g00885_t001	0	0	0	0	0	0	0	0	0	0	0	0	0	0	0	0	0	0	0	0	0	0	0	0	0	0	0	0	0	0	0	0	0	0	0	0
Vitvi01g00885_t002	0	0	0	0	0	0	0	0	0	0	0	0	0	0	0	0	0	0	0	0	0	0	0	0	0	0	0	0	0	0	0	0	0	0	0	0
Vitvi01g00886_t001	0	0	0	0	0	0	0	0	0	0	0	0	0	0	0	0	0	0	0	0	0	0	0	0	0	0	0	0	0	0	0	0	0	0	0	0
Vitvi01g00886_t002	1.17502	1.70452	1.37371	0.166792	0.356211	0.467482	1.37844	1.34543	1.73087	1.22381	1.82911	1.94548	0.897247	0.540668	0.806371	0.674841	2.00241	1.02675	0.95802	1.08503	1.39594	1.27503	1.57664	1.43169	1.17538	0.982341	0.578	1.42431	1.0556	1.58134	1.14893	1.90309	2.02871	1.15465	0.971017	0.827818
Vitvi01g00888_t001	0	0	0	0	0	0	0	0	0	0	0	0	0	0	0	0	0	0	0	0	0	0	0	0	0	0	0	0	0	0	0	0	0	0	0	0
Vitvi01g00889_t001	0	0	0	0	0	0	0	0	0	0	0	0	0	0	0	0	0	0	0	0	0	0	0	0	0	0	0	0	0	0	0	0	0	0	0	0
Vitvi01g00889_t002	0	0	0	0	0	0	0	0	0	0	0	0	0	0	0	0	0	0	0	0	0	0	0	0	0	0	0	0	0	0	0	0	0	0	0	0
Vitvi01g00889_t003	0	0	0	0.120846	0	0	0	0	0	0.457645	0.530098	0.115066	0	0.111923	0	0	0	0.228895	0.0925488	0.0873491	0	0.102644	0.222893	0	0.0873437	0.0813414	0	0	0.244741	0	0.443966	0.306411	0.459332	0.185907	0	0.085683
Vitvi01g00892_t001	0	0	0	0	0	0	0	0	0	0	0	0	0	0	0	0	0	0	0	0	0	0	0	0	0	0	0	0	0	0	0	0	0	0	0	0
Vitvi01g04217_t001	0	0	0	0	0	0	0	0	0	0	0	0	0	0	0	0	0	0	0	0	0	0	0	0	0	0	0	0	0	0	0	0	0	0	0	0
Vitvi01g00893_t001	2.72674	1.07363	1.99238	0	0	0.687061	2.30216	1.91359	1.49639	0.870308	0	0.437645	0.430007	0.212845	0.808042	0.464914	0	0.435292	0	0	0	0.390399	0.211939	0	0	0.309375	0.398199	0.872214	0	0	0.422147	0	1.04822	0	0.356777	0.977665
Vitvi01g00898_t001	11.2987	8.29675	10.9581	5.928	7.11482	8.86127	12.073	10.0455	11.165	9.92595	9.56326	11.4755	7.56267	8.07662	10.6369	12.6365	11.2928	11.4602	7.35388	7.224	9.35306	9.52927	7.68078	9.15816	8.42748	8.7387	10.7807	9.06448	12.204	8.19403	9.98924	8.07435	10.4281	9.57171	9.69735	9.48302
Vitvi01g04218_t001	0.477588	0	0	0.644031	0.550172	0.481354	0	1.34066	0	0.609736	1.41254	0.91984	0	0	0.283057	0.651437	0.618548	1.21986	0	0.465513	0	0	0	0	0.930968	0	0	0	0	0	0	0	0	0	0	0
Vitvi01g00900_t001	1.61754	2.74354	3.7821	0.419474	0.573347	1.00326	1.26062	1.6591	1.16081	3.1771	0.736018	2.87576	1.25581	0.466201	1.03243	0.424298	1.77266	0.635622	0.514	0.848962	1.59405	1.21139	1.39265	0.480082	1.69782	0.451756	0.436093	2.22884	2.46364	2.03949	1.07875	2.55263	1.53063	1.67781	1.04195	0.237934
Vitvi01g00902_t001	0	0	0	0	0	0	0	0	0	0	0	0	0	0	0	0	0	0	0	0	0	0	0	0	0	0	0	0	0	0	0	0	0	0	0	0
Vitvi01g00902_t002	0	0	0	0	0	0	0	0	0	0	0	0	0	0	0	0	0	0	0	0	0	0	0	0	0	0	0	0	0	0	0	0	0	0	0	0
Vitvi01g00902_t003	0	0	0	0	0	0	0	0	0	0	0	0	0	0	0	0	0	0	0	0	0	0	0	0	0	0	0	0	0	0	0	0	0	0	0	0
Vitvi01g00902_t004	0	0	0	0	0	0	0	0	0	0	0	0	0	0	0	0	0	0	0	0	0	0	0	0	0	0	0	0	0	0	0	0	0	0	0	0
Vitvi01g00903_t001	3.01713	2.47924	2.91385	2.38811	2.56898	2.77649	2.03787	3.59035	3.3835	3.01459	4.75279	1.76857	1.73771	2.45752	2.87666	3.66808	3.05815	5.19344	2.16759	3.70803	2.72093	4.05681	3.9153	5.14575	3.32423	3.33393	2.37544	4.53178	4.83646	4.73041	4.95537	3.8125	3.96703	3.12954	3.57012	4.38984
Vitvi01g00905_t001	0	0	0	0	0	0	0	0	0	0	0	0	0	0	0	0	0	0	0	0	0	0	0	0	0	0	0	0	0	0	0	0	0	0	0	0
Vitvi01g00906_t001	24.5711	21.0841	25.8532	10.1688	10.7365	12.4678	14.8793	16.2923	16.5531	18.6056	20.6741	22.3022	14.1098	10.7936	16.471	17.3355	19.094	23.3726	15.4003	19.2425	18.7114	24.3587	18.3342	21.1403	17.0116	17.5345	12.4722	21.6818	21.1726	25.6648	19.4137	17.9615	23.1907	16.6102	16.1414	18.5514
Vitvi01g00907_t001	329.179	334.877	297.531	122.22	209.86	144.695	265.435	256.965	274.753	242.762	196.221	208.542	203.073	188.357	210.139	247.992	397.461	394.933	646.405	551.959	713.925	634.906	701.076	600.312	698.563	745.821	727.639	731.738	783.409	675.762	607.961	686.104	738.266	875.233	951.74	937.971
Vitvi01g00908_t001	49.7196	43.5599	44.5161	35.3017	39.3449	36.822	42.7489	42.6114	48.2171	52.7196	53.837	52.3607	45.6855	40.407	45.2881	50.7101	51.6488	50.4364	59.5843	48.7133	55.4058	61.6635	58.7126	74.286	44.4474	48.282	42.832	66.9079	65.2581	72.113	60.7034	58.9397	55.5844	52.5728	51.6401	47.9071
Vitvi01g00909_t001	4.29404	3.64612	4.97647	5.38773	4.12938	4.81714	4.33789	5.18848	4.79498	4.00439	3.42355	4.5547	5.93555	6.80866	8.36528	5.65341	7.64092	5.34089	7.55815	8.48014	8.92949	9.06691	8.96217	6.91534	10.0809	11.7606	8.33197	3.72651	4.63989	4.99423	7.8619	7.08576	7.57898	10.8446	10.4357	10.032
Vitvi01g00911_t001	16.1603	14.8067	16.0913	0.165721	1.55727	1.11475	7.71951	5.69213	11.5999	15.4543	11.8129	11.7557	2.01553	3.14644	6.7009	11.7339	16.7918	18.2843	15.4203	12.5176	16.7187	35.3308	29.8785	33.1915	21.7397	21.6401	13.1369	23.3502	24.5005	29.6512	38.4323	30.254	32.7548	54.1752	49.204	36.1902
Vitvi01g00914_t002	0	0	0	0	0	0	0	0	0	0	0	0	0	0.0927483	0	0	0	0	0	0	0	0	0	0	0	0	0	0	0	0	0	0	0	0	0	0
Vitvi01g00914_t001	1.2508	1.04293	1.89239	1.48828	1.77994	1.26067	1.98784	1.23925	1.69587	1.5969	1.30568	0.944731	1.02107	1.10271	0.0872148	1.70611	1.04822	0.845688	2.05161	0.430299	1.97499	2.02258	1.09802	1.41943	1.00397	0.400704	1.11745	1.97696	0.602822	2.21905	1.6403	1.0063	0.98053	1.37372	0.385083	0.98488
Vitvi01g00915_t001	0	0	0	0	0	0	0	0	0	0	0	0	0	0	0	0	0	0	0	0	0	0	0	0	0	0	0	0	0	0	0	0	0	0	0	0
Vitvi01g00915_t003	0	0	0	0	0	0	0	0	0	0	0	0	0	0	0	0	0	0	0	0	0	0	0	0	0	0	0	0	0	0	0	0	0	0	0	0
Vitvi01g00915_t002	0	0	0	0	0	0	0	0	0	0	0	0	0	0	0	0	0	0	0	0	0	0	0	0	0	0	0	0	0	0	0	0	0	0	0	0
Vitvi01g00916_t001	34.8306	37.9627	35.2613	21.9531	19.626	27.9825	30.8562	31.3518	27.8408	28.1955	28.5536	27.7087	25.9515	28.2128	27.8237	30.6402	26.4782	29.8162	34.4071	27.3076	37.2623	32.523	33.5857	32.7859	31.6109	34.1351	30.9612	33.9087	39.118	39.3849	36.5745	39.0505	39.5869	35.8666	32.364	33.1818
Vitvi01g00917_t001	11.4259	10.9384	10.8696	7.5529	5.80695	6.77411	11.9544	10.6914	12.5407	11.0121	12.5898	11.2189	9.18597	5.45625	9.6931	11.154	15.6687	11.7309	10.6431	8.40735	8.20055	10.1361	17.6922	13.5425	12.774	11.3878	7.85212	11.0362	12.8489	12.3387	12.2091	11.4904	9.64597	10.6897	9.38044	12.2098
Vitvi01g00918_t001	21.9126	20.5956	24.5848	7.86394	6.92145	10.1522	19.2168	27.7796	23.6627	15.9056	13.5892	16.4505	4.79328	8.05574	8.69301	20.9706	21.0562	24.4866	24.1813	22.5643	22.4237	31.272	36.9206	36.9325	24.113	23.3382	25.4968	97.2254	106.778	76.7008	33.9245	44.5615	31.3397	31.4357	37.4577	34.975
Vitvi01g04219_t001	0	0	0	0	0	0	0	0	0	0	0	0	0	0	0	0	0	0	0	0	0	0	0	0	0	0	0	0	0	0	0	0	0	0	0	0
Vitvi01g04220_t001	9.16129	1.6975	6.93024	5.81369	5.58722	7.06094	9.46375	0.756387	13.0126	15.8243	10.3602	5.53561	6.79876	13.461	7.66548	1.47013	7.67752	11.0117	7.79161	6.3033	8.54778	2.46901	10.0528	4.85164	2.10097	8.31551	3.14792	13.1009	8.83053	10.5998	6.67449	0	5.5244	5.58978	8.46141	11.3356
Vitvi01g00919_t001	3.62532	3.77252	3.33012	2.09519	2.38646	3.84966	3.32318	5.54275	4.12116	6.44678	4.59533	3.40809	4.41037	3.96183	6.13902	4.945	5.28226	5.95277	4.14516	2.83955	5.45017	7.71165	4.267	3.91327	4.54301	4.58338	4.76481	4.55576	6.27646	6.11211	4.08921	6.08719	4.84461	4.63335	5.08234	4.88991
Vitvi01g00921_t001	30.8549	27.7819	30.5593	253.26	195.896	243.975	61.1057	46.6575	42.236	23.4125	22.3841	20.6313	123.317	143.31	94.5409	50.3451	35.3625	38.2898	44.3106	45.0555	37.0074	44.0097	33.3038	36.0893	76.3173	77.5195	99.9798	15.0466	18.4431	20.3063	20.9102	27.0715	23.3347	30.6761	28.5193	37.2383
Vitvi01g00922_t001	0.292151	0	0.256163	0.590952	0.504829	0.294455	0	0	0.320656	0	0.21602	0	0.184289	0	0.346304	0.199249	0	0.186554	0.603432	0	0.178229	0.501942	0.181662	0.751484	1.0678	0.662947	0.853283	0.186903	0.199469	0.191548	0.542761	0.124865	0.898474	0.454554	0.458714	0.558666
Vitvi01g04221_t001	0	0	0	0	0	0	0	0	0	0	0	0	0	0	0	0	0	0	0	0	0	0	0	0	0	0	0	0	0	0	0	0	0	0	0	0
Vitvi01g00924_t001	0	0	0	0	0	0	0	0	0	0	0	0	0	0	0	0	0	0	0	0	0	0	0	0	0	0	0	0	0	0	0	0	0	0	0	0
Vitvi01g00924_t002	0	0	0	0	0	0	0	0	0	0	0	0	0	0	0	0	0	0	0	0	0	0	0	0	0	0	0	0	0	0	0	0	0	0	0	0
Vitvi01g00924_t003	0	0	0	0	0	0	0	0	0	0	0	0	0	0	0	0	0	0	0	0	0	0	0	0	0	0	0	0	0	0	0	0	0	0	0	0
Vitvi01g00924_t004	0	0	0	0	0	0	0	0	0	0	0	0	0	0	0	0	0	0	0	0	0	0	0	0	0	0	0	0	0	0	0	0	0	0	0	0
Vitvi01g00924_t005	0	0	0	0	0	0	0	0	0	0	0	0	0	0	0	0	0	0	0	0	0	0	0	0	0	0	0	0	0	0	0	0	0	0	0	0
Vitvi01g00924_t006	0	0	0	0	0	0	0	0	0	0	0	0	0	0	0	0	0	0	0	0	0	0	0	0	0	0	0	0	0	0	0	0	0	0	0	0
Vitvi01g00924_t007	0	0	0.11521	0.132891	0.170286	0.347633	0	0.276636	0.108162	0.125815	0.2186	0.126535	0.124327	0.0615393	0.116813	0.201629	0.255266	0	0.203546	0	0	0	0.490219	0.253487	0.192099	0.357795	0	0.189135	0	0	0	0	0	0.102218	0.051577	0
Vitvi01g04222_t001	50.4212	44.0373	73.9516	36.4692	26.402	56.8247	75.5426	57.2594	57.3532	41.5497	52.1949	74.1581	32.9623	29.769	58.1372	61.2725	33.8389	11.1225	12.7813	20.9989	7.27053	1.05004	1.14009	7.07432	31.7198	10.4014	40.6987	7.03786	2.50368	1.80319	0.567715	3.13455	4.22902	9.50905	12.4749	17.5305
Vitvi01g00926_t001	0	0	0	0	0	0	0	0	0	0	0	0	0	0	0	0	0	0	0	0	0	0	0	0	0	0	0	0	0	0	0	0	0	0	0	0
Vitvi01g00926_t002	0	0	0	0	0	0	0	0.0558423	0	0	0	0	0	0.0993797	0	0	0	0	0	0	0	0	0	0	0	0	0	0	0	0	0	0	0.0407854	0	0	0
Vitvi01g00926_t003	0	0	0	0	0	0	0	0	0	0	0	0	0	0	0	0	0	0	0	0	0	0	0	0	0	0	0	0	0	0	0	0	0	0	0	0
Vitvi01g00927_t001	32.0433	32.5679	38.4985	28.7822	25.4178	29.9492	26.9603	30.0354	32.9793	36.2384	29.678	29.4698	37.4883	34.8964	31.2143	26.4665	31.377	26.1254	23.4739	26.4779	27.9358	28.0664	24.8199	25.383	35.662	27.3741	32.4484	21.138	14.232	20.1367	24.5125	32.1295	25.8582	32.4321	31.7424	35.0369
Vitvi01g00928_t001	41.4598	44.7259	43.912	55.3832	58.5409	55.4756	52.4075	48.9799	48.786	50.2769	47.954	47.394	64.1935	59.0852	63.5494	47.5993	63.3757	54.6085	45.7031	45.9223	44.7186	48.3066	35.6396	45.2155	50.9231	53.3811	57.1674	42.4049	39.3105	38.5164	38.2306	41.8836	44.3668	55.1375	59.5194	54.2421
Vitvi01g00929_t001	478.931	410.591	441.831	737.029	839.251	867.372	788.867	719.726	679.209	552.774	524.217	549.957	793.155	809.918	793.076	769.648	759.247	762.55	583.929	639.734	539.454	508.816	541.251	471.983	844.905	803.261	959.509	211.283	222.52	240.152	430.579	409.59	450.535	760.584	680.185	670.287
Vitvi01g00930_t001	165.542	155.85	162.742	217.483	211.642	208.163	166.999	176.769	180.982	155.344	152.371	149.803	208.965	200.382	200.625	164.576	186.536	177.423	185.521	200.951	206.847	153.495	146.013	141.342	185.662	185.109	198.6	132.308	161.845	140.095	157.018	136.512	162.952	182.58	189.979	190.733
Vitvi01g00932_t001	120.844	126.566	118.408	108.47	136.339	139.762	144.522	145.126	131.226	173.037	165.081	165.057	162.224	143.994	165.939	138.408	145.018	126.214	114.232	132.586	108.279	145.119	154.605	144.59	101.145	95.394	112.811	65.665	56.6723	60.3642	115.106	121.117	126.939	114.261	118.39	112.437
Vitvi01g02109_t001	0	0	0	0	0	0	0	0	0	0	0	0	0	0	0	0	0	0	0.0927573	0	0	0.205751	0	0	0	0	0.209861	0.11492	0	0	0	0	0	0	0	0
Vitvi01g00933_t001	0	0	0	0	0	0	0	0	0	0	0	0	0	0	0	0	0	0	0	0	0	0	0	0	0	0	0	0	0	0	0	0	0	0	0	0
Vitvi01g00934_t001	3.43169	5.21842	6.91716	0	0.545275	1.43121	2.23795	3.98618	3.8964	3.17262	5.94984	5.31797	0.895742	1.7735	0.561074	2.58255	1.5326	0	0.122208	0.461369	0	0	0	0	0.46134	0	0.276494	0	0	0	0	0	0	0	0.247733	0
Vitvi01g00935_t001	133.649	131.178	130.035	139.008	148.614	146.354	112.986	126.983	115.64	131.159	123.171	126.849	140.878	145.042	145.341	118.984	125.568	135.115	136.215	151.355	153.129	128.303	143.227	131.902	134.53	135.301	135.675	118.447	115.767	116.108	119.971	128.318	145.536	136.902	127.062	133.647
Vitvi01g00936_t001	34.2816	58.3998	39.2603	20.2842	14.1042	28.2056	39.2216	39.279	45.6893	33.0488	41.9022	61.086	26.9207	25.7767	21.9766	28.1518	22.1999	26.3581	23.8435	24.8907	29.4501	41.67	52.639	42.7407	18.4111	19.051	15.5297	48.339	43.4684	51.3751	36.3935	40.0686	39.4462	29.0276	22.3361	26.4227
Vitvi01g00937_t001	27.9276	29.7196	29.9143	13.2321	12.608	14.5304	27.1222	35.5965	28.5814	36.5224	40.0722	47.5862	26.8536	24.6044	31.6727	37.8877	34.8996	38.2692	27.4388	32.0037	36.8378	33.7172	42.053	30.9674	28.7647	23.9105	26.8072	52.5375	53.1838	54.1401	35.9917	31.744	35.361	28.4201	27.1	24.7537
Vitvi01g00938_t001	32.2138	30.2364	29.6722	26.9127	35.1105	28.3137	41.1722	50.2384	47.6187	36.6961	35.769	41.3628	35.7148	41.8586	36.8992	32.5482	49.8694	51.2524	34.7247	35.4168	31.8937	37.0217	29.8102	28.5971	34.9917	35.2452	43.9704	31.3641	32.8803	30.2946	34.7933	34.3046	31.5777	36.5642	38.8289	38.4746
Vitvi01g00940_t001	12.6673	10.2392	10.343	43.654	28.8762	28.5067	11.4079	8.93681	9.63666	6.58874	7.13628	7.57309	21.0545	20.3409	16.207	7.40503	11.4582	11.8122	21.5265	25.87	11.6122	18.6545	13.5862	11.8956	25.9991	23.604	22.5508	5.5741	8.69449	7.55824	9.38018	12.0311	6.73327	13.765	12.9087	18.712
Vitvi01g00941_t001	2.15075	0.987981	1.36198	0.483385	0.825877	0.812893	0.726345	0.754687	1.57374	1.83058	1.32525	2.07119	1.69587	0.895385	1.48716	1.34459	0.696388	0.572238	1.94352	1.83433	1.09341	1.74495	2.67472	2.53563	1.31016	1.30146	1.46573	1.26128	1.22371	1.64516	1.44289	3.37052	2.11293	0.743629	1.40707	1.88503
Vitvi01g00942_t001	2.06491	2.0326	1.50879	0.870172	1.26371	0.910522	1.56905	1.44913	1.98309	1.15337	2.57651	1.32568	1.791	2.09539	1.37681	0.528106	1.17004	0.988917	1.33282	1.63532	1.88958	2.21731	2.24697	2.82171	1.76101	0.761424	1.35697	2.31179	1.58607	3.46924	1.43858	2.427	1.71989	1.74025	1.82372	1.60413
Vitvi01g00943_t001	0	0	0	0	0	0	0	0	0	0	0	0	0	0	0	0	0	0	0	0	0	0	0	0	0	0	0	0	0	0	0	0	0	0	0	0
Vitvi01g00943_t002	0	0	0	0	0	0	0	0	0	0	0	0	0	0	0	0	0	0	0	0	0	0	0	0	0	0	0	0	0	0	0	0	0	0	0	0
Vitvi01g00943_t003	0	0	0	0	0	0	0	0	0	0	0	0	0	0	0	0	0	0	0	0	0	0	0	0	0	0	0	0	0	0	0	0	0	0	0	0
Vitvi01g00943_t004	0	0	0	0	0	0	0	0	0	0	0	0	0	0	0	0	0	0	0	0	0	0	0	0	0	0	0	0	0	0	0	0	0	0	0	0
Vitvi01g00944_t001	1.86203	2.28094	2.90251	2.02273	1.90669	1.45967	2.72497	3.48468	2.49787	1.71691	3.13607	2.59011	1.23983	1.35658	1.83932	2.96315	2.61258	4.68998	1.6025	1.46205	2.33501	2.7252	2.12269	3.32612	1.66361	3.05162	2.11495	1.98539	4.59088	3.32339	3.84368	4.4213	3.71159	2.78982	1.46182	2.52215
Vitvi01g00945_t001	19.5389	16.4796	22.5307	10.0786	11.3772	11.4069	20.4809	22.0294	20.625	22.1509	21.4736	19.8786	18.454	18.0021	23.7934	22.3551	22.3327	27.6804	17.2566	16.9635	21.4949	32.1021	25.7595	20.5979	16.3901	17.1536	17.5255	21.0382	19.0264	22.3311	24.7948	25.4635	23.5323	14.5634	17.9936	21.0296
Vitvi01g02113_t001	0	0	0	0	0	0	0	0	0	0	0	0	0	0	0	0	0	0	0	0	0	0	0	0	0	0	0	0	0	0	0	0	0.170336	0	0	0
Vitvi01g04223_t001	0	0	0	0	0	0	0	0	0	0	0	0	0	0	0	0	0	0	0	0	0	0	0	0	0	0	0	0	0	0	0	0	0	0	0	0
Vitvi01g04224_t001	0	0	0	0	0	0	0	0	0	0	0	0	0	0	0	0	0	0	0	0	0	0	0	0	0	0	0	0	0	0	0	0	0	0	0	0
Vitvi01g02115_t001	0	0	0	0	0	0	0	0	0	0	0	0	0	0	0	0	0	0	0	0	0	0	0	0	0	0	0	0	0	0	0	0	0	0	0	0
Vitvi01g04225_t001	0	0	0	0	0	0	0	0	0	0	0	0	0	0	0	0	0	0	0	0	0	0	0	0	0	0	0	0	0	0	0	0	0	0	0	0
Vitvi01g04226_t001	0	0	0	0	0	0	0	0	0	0	0	0	0	0	0	0	0	0	0	0	0	0	0	0	0	0	0	0	0	0	0	0	0	0	0	0
Vitvi01g04227_t001	0	0	0	0	0	0	0	0	0	0	0	0	0	0	0	0	0	0	0	0	0	0	0	0	0	0	0	0	0	0	0	0	0	0	0	0
Vitvi01g04228_t001	0	0	0	0	0	0	0	0	0	0	0	0	0	0	0	0	0	0	0	0	0	0	0	0	0	0	0	0	0	0	0	0	0	0	0	0
Vitvi01g04229_t001	0	0	0	0	0	0	0	0	0	0	0	0	0	0	0	0	0	0	0	0	0	0	0	0	0	0	0	0	0	0	0	0	0	0	0	0
Vitvi01g04230_t001	0	0	0	0	0	0	0	0	0	0	0	0	0	0	0	0	0	0	0	0	0	0	0	0	0	0	0	0	0	0	0	0	0	0	0	0
Vitvi01g02117_t001	0	0	0	0	0	0	0	0	0	0	0	0	0	0	0	0	0	0	0	0	0	0	0	0	0	0	0	0.436107	0.465427	0.446944	0	0	0	0	0.356777	0
Vitvi01g02118_t001	0	0	0	0	0	0	0	0	0	0	0	0	0	0	0	0	0	0	0	0	0	0	0	0	0	0	0	0	0	0	0	0	0	0	0	0
Vitvi01g04231_t001	0	0	0	0	0	0	0	0	0	0	0	0	0	0	0	0	0	0	0	0	0	0	0	0	0	0	0	0	0	0	0	0	0	0	0	0
Vitvi01g02119_t001	0	0	0	0	0	0	0	0	0	0	0	0	0	0	0	0	0	0	0	0	0	0	0	0	0	0	0	0	0	0	0	0	0	0	0	0
Vitvi01g02120_t001	0	0	0	0	0	0	0	0	0	0	0	0	0	0	0	0	0	0	0	0	0	0	0	0	0	0	0	0	0	0	0	0	0	0	0	0
Vitvi01g04232_t001	0	0	0	0	0	0	0	0	0	0	0	0	0	0	0	0	0	0	0	0	0	0	0	0	0	0	0	0	0	0	0	0	0	0	0	0
Vitvi01g00950_t001	0	0	0	0	0	0	0	0	0	0	0	0	0	0	0	0	0	0	0	0	0	0	0	0	0	0	0	0	0	0	0	0	0	0	0	0
Vitvi01g02121_t001	0	0	0	0	0	0	0	0	0	0	0	0	0	0	0	0	0	0	0	0	0	0	0	0	0	0	0	0	0	0	0	0	0	0	0	0
Vitvi01g00952_t001	132.789	124.628	121.558	126.417	145.034	140.57	167.535	139.492	150.329	153.272	148.205	163.532	145.928	144.724	136.862	162.331	162.247	180.785	141.881	125.565	154.377	151.857	169.813	155.209	129.628	159.001	170.99	122.352	165.075	128.952	144.295	148.489	145.543	150.298	150.144	151.917
Vitvi01g04233_t001	15.9514	13.4587	11.3224	12.2918	16.4069	13.7805	17.7003	19.1906	12.5056	12.3646	21.9044	11.7039	15.812	12.0957	24.3105	12.4331	20.6595	11.641	13.532	9.43994	13.2068	23.4909	13.4612	8.79237	9.43936	14.9959	22.6291	15.3073	10.891	14.9407	11.995	11.6874	15.1842	10.6366	14.3119	13.0728
Vitvi01g00953_t001	2.55632	5.15342	5.14033	6.89444	7.30319	7.42026	3.17698	4.73615	2.69351	4.69966	4.83885	3.80751	4.38607	4.85287	3.27257	4.04475	10.4622	4.04822	9.92645	8.67107	7.85992	6.32446	4.57789	7.36455	8.7702	10.8591	7.04812	4.44829	10.4721	4.69292	7.72529	5.94359	7.44236	11.1366	10.4893	10.1677
Vitvi01g00954_t001	78.9046	68.924	69.6556	102.572	89.2599	95.375	93.9216	87.881	81.717	71.7136	74.8024	70.9078	85.0863	85.1786	79.6075	82.3031	96.4274	93.2694	107.216	111.348	110.72	105.024	99.7765	95.5117	137.746	143.154	125.16	126.652	124.173	117.379	90.8048	80.322	89.5294	138.143	135.442	135.308
Vitvi01g00955_t001	0	0	0	0	0	0	0	0	0	0	0	0	0	0	0	0	0	0	0	0	0	0	0	0	0	0	0	0	0	0	0	0	0	0	0	0
Vitvi01g00955_t002	2.07114	1.63099	1.2744	5.21841	4.14396	3.07628	0.51539	1.7595	1.61519	1.25253	2.65985	1.18972	1.23772	4.0843	2.90729	1.48688	2.75303	1.25293	1.29463	2.17816	2.19454	0.811568	1.42342	2.03286	3.93106	2.86937	3.05642	1.39475	1.41409	0.571763	1.2826	0.745438	1.56445	2.03524	1.36925	1.77182
Vitvi01g00956_t001	4.55046	3.77887	2.80504	2.67767	3.62178	1.91793	2.57059	4.0644	2.2702	2.32383	3.30349	4.4618	1.77445	3.20328	4.41322	4.5141	1.60733	3.69818	4.95578	9.51597	7.57105	5.97019	9.77471	6.59732	4.3545	4.65603	3.38304	3.81096	4.29313	3.90566	7.37794	7.2137	5.17368	5.57818	5.19622	3.87618
Vitvi01g04234_t001	2.84847	0.747707	3.33012	1.2804	1.0938	0	0	3.99805	2.08426	0.606107	1.40413	1.82873	0	0	2.25097	2.59024	3.6892	0	5.39317	1.85097	6.3717	3.26262	8.26563	4.88465	2.77628	2.58549	2.77317	4.85948	7.77928	4.98024	4.70393	8.11625	1.46002	2.9546	2.4847	1.81566
Vitvi01g00957_t001	50.5392	60.6309	47.7756	20.2328	34.1134	29.0504	44.5366	49.8766	54.6036	63.2632	70.3594	66.9206	37.6086	40.4364	41.8882	54.9335	55.2284	55.9717	51.99	42.1416	47.6931	76.2032	57.6957	78.2027	43.2935	43.5438	46.3586	134.887	136.677	111.316	67.2405	73.9141	82.3683	53.446	57.0349	46.623
Vitvi01g00958_t001	0	0	0	0	0	0	0	0	0	0	0	0	0	0	0	0	0	0	0	0	0	0	0	0	0	0	0	0	0	0	0	0	0	0	0	0
Vitvi01g00958_t002	0	0	0	0	0	0	0	0	0	0	0	0	0	0	0	0	0	0	0	0	0	0	0	0	0	0	0	0	0	0	0	0	0	0	0	0
Vitvi01g00959_t001	23.9876	25.3981	29.9879	27.5905	27.6333	28.6972	23.9626	22.5635	21.7373	27.7941	20.6432	27.6297	27.0204	24.9868	26.5224	28.6639	23.627	24.9068	32.3714	29.7668	27.8536	41.4438	36.0359	30.5918	33.2522	29.3204	27.3177	34.9477	41.0133	37.7986	38.4478	40.1477	41.9999	34.2903	33.1271	34.5473
Vitvi01g00960_t001	0	0	0	0	0	0	0	0	0	0	0	0	0	0	0	0	0	0	0	0.182347	0	0	0	0	0	0	0	0	0	0	0	0	0	0	0	0
Vitvi01g00960_t002	0	0	0	0	0	0	0	0	0	0	0	0	0	0	0	0	0	0	0	0	0	0	0	0	0	0	0	0	0	0	0	0	0	0	0	0
Vitvi01g00960_t003	0	0	0	0	0	0	0	0	0	0	0	0	0	0	0	0	0	0	0	0	0	0	0	0	0	0	0	0	0	0	0	0	0	0	0	0
Vitvi01g00960_t004	0	0	0	0	0	0	0	0	0	0	0	0	0	0	0	0	0	0	0	0	0	0	0	0	0	0	0	0	0	0	0	0	0	0	0	0
Vitvi01g00964_t001	1.21458	1.33904	0.28399	0.98272	1.11934	0.734492	0.492218	0.6819	0.266616	2.48104	1.79615	0.779763	0.612924	0.303386	0.863825	1.98804	0.629224	0.620457	1.50521	1.18387	1.77831	1.39117	0.604188	1.24968	0.236759	1.10244	1.27707	2.48647	2.15608	5.09653	3.30946	1.66115	1.49411	1.25983	0.762816	1.04516
Vitvi01g00968_t002	0.657339	1.10431	0.870954	0.886428	0.35338	0.706691	0.591984	0.861118	1.25056	1.28681	0.907284	1.0691	1.38217	0.492585	0.831129	0.358648	1.64595	0.391763	0.362059	0.598005	0.534688	0.702718	0.108997	0.281807	0.683392	0.636429	0.409576	0.504638	0	0.344786	0.434209	0.824112	0.539084	1.09093	0.825685	0.879898
Vitvi01g04235_t001	0	0.418716	0.310811	0	0	0.535907	0	0	0	0	0	0.170681	0	0.166019	0	0	0	0	0	0	0.324377	0	0.330625	0	0.518239	0	0	0	0	0	0	0	0.545074	0	0.278286	0
Vitvi01g04236_t001	0	0	0	0	0	0	0	0	0	0	0	1.00401	0.986487	0	0	0	0	0	0	0	0	0	0	0	1.14317	0	0	0	0	0	0	0	0	0	0	0
Vitvi01g04237_t001	0	0	0	0	0	0	0	0	0	0	0.770895	0.669339	0	0.651056	0	1.42209	0	0	0.538356	0	0	0	0	0	0.254039	0	0.60901	0	0	0	0	0	0	0	0.54566	0
Vitvi01g00968_t001	0.144488	0.79647	0.337838	0.292264	0.832235	0.946575	0.487958	0.405599	0.317171	0.645636	0.213672	0.834855	0.455714	0.270684	0.685079	1.37958	0	0.276789	0	0.77459	0.617022	0.33099	0.449219	0.185829	0.49289	0.393445	0.928409	0	0.0986503	0.378931	0	0.864557	0.148118	0	0.453728	0.276297
Vitvi01g00968_t003	0.893756	2.01091	1.94049	0.172177	0	0.257373	0.689911	0.537624	0.560549	0.815043	1.69934	0.327883	0.966483	0.159464	0.908077	0.52247	1.32291	0	0.791159	0.248903	0.467353	0.292487	1.27028	0.821059	0.373331	0.231784	1.64082	0.163366	0.348698	0	1.10695	1.30969	0.52355	0.662183	0.534595	1.0987
Vitvi01g04238_t001	60.5385	52.9701	56.1706	79.6931	86.8974	68.764	55.8177	66.0882	60.1172	53.3666	53.2892	62.309	45.4616	87.6102	67.2038	38.6663	65.9611	43.566	71.4521	71.1842	64.4847	31.9186	46.0087	41.4018	66.9652	44.483	69.0419	43.6475	35.4285	22.0511	29.1587	39.4274	54.1791	52.8268	46.7722	47.3166
Vitvi01g00970_t001	82.9209	75.5542	77.0719	137.12	113.747	122.804	77.3271	85.8178	80.2711	76.3695	72.9007	71.4217	75.2806	107.331	88.2614	79.3845	84.239	55.4395	96.2738	112.523	79.269	54.3569	54.5348	50.3425	82.0386	81.61	102.204	62.2273	69.2241	55.9588	44.5615	51.1953	48.7248	62.8097	72.3185	66.9718
Vitvi01g02127_t001	88.4886	77.3103	68.8387	85.0432	94.5836	97.617	115.373	124.973	122.007	100.608	93.9126	107.119	113.859	136.496	104.76	114.695	98.7836	88.8333	41.0327	43.6621	30.7517	31.8938	31.0702	32.2737	44.6248	38.8609	61.4618	47.5978	46.2892	40.843	30.5344	28.6003	32.4938	35.9607	40.0917	41.9874
Vitvi01g00971_t001	78.9719	60.5294	72.3239	59.3493	79.4061	73.8469	90.7705	100.577	89.6709	86.895	83.785	76.0903	90.4031	80.2054	89.7894	85.9046	104.85	88.981	82.0697	87.2468	82.1364	98.69	83.7184	94.0738	78.1789	71.6811	80.6742	72.1745	94.9717	86.9735	82.4552	93.8928	79.0499	84.1004	85.7785	84.2787
Vitvi01g00972_t001	4.19946	7.84451	4.33867	1.44868	4.8377	2.85453	6.46447	4.93473	5.68111	4.9874	6.06584	5.51754	3.5731	2.68342	5.2094	7.59309	7.7157	5.73733	5.9507	6.85387	6.55375	8.16587	7.65161	10.5508	5.0449	9.21913	5.70481	8.24722	9.73521	11.0134	10.6443	9.51688	8.10937	7.59754	8.4849	8.4973
Vitvi01g00975_t001	2.26723	2.32517	2.89716	2.20415	3.15846	1.59426	2.70659	3.62626	2.25696	2.82725	2.26121	1.76022	2.3947	1.44874	3.62497	2.15758	2.86811	2.82815	4.02948	2.56966	2.50896	4.22746	4.98342	4.47562	3.0834	2.8715	2.71035	3.37315	5.68789	5.32374	2.93866	4.05634	4.43218	4.15649	3.31147	3.98262
Vitvi01g00977_t001	1.25572	0.958891	1.91291	0.821017	1.79725	2.22442	1.23368	1.92272	1.67059	1.50601	1.0129	1.0749	1.72823	1.47326	2.34548	2.17995	2.16846	2.13825	1.76841	1.74323	2.13569	2.61508	2.65005	1.41925	1.59477	2.2105	2.66732	1.80144	2.85785	1.74641	2.35645	3.2527	2.49652	2.72342	2.38986	2.65593
Vitvi01g04239_t001	3.5187	0	8.91296	2.3725	1.35116	0	1.58443	3.29251	2.57468	4.49232	6.07079	1.50601	4.43919	7.32438	1.39031	1.59985	1.51908	2.99584	0	5.71623	1.43108	1.34343	8.02252	5.27973	2.85794	3.72615	4.11082	1.50072	7.20727	4.61404	4.35805	4.01038	1.20237	6.083	7.36641	3.36432
Vitvi01g02128_t001	0	0	0	0	0	0	0	0	0	0	0	0	0	0	0	0	0	0	0	0	0	0	0	0	0	0	0	0	0	0	0	0	0	0	0	0
Vitvi01g00979_t001	2.03155	3.37738	6.20156	2.58737	0.260034	1.59255	2.74435	2.69302	2.10589	2.1614	2.67049	2.02885	1.13911	1.4096	2.40812	1.38553	2.92352	2.30623	5.59484	3.74035	12.5314	29.2158	17.6853	13.7899	7.26024	5.73687	6.06539	6.06518	11.8671	8.58386	20.1293	6.94629	12.4956	5.15104	5.90702	6.90637
Vitvi01g00980_t001	30.9171	26.4638	25.4062	9.96982	7.35547	7.90313	11.8031	16.9805	16.598	20.88	21.5352	17.4038	12.5777	9.93318	10.7554	16.5018	13.4925	16.3088	16.4274	13.8667	15.9911	18.7326	21.1749	25.5003	9.49862	14.5398	7.98299	23.649	22.9445	26.1463	24.4181	16.8526	21.0144	12.2002	11.2565	15.8513
Vitvi01g04240_t001	10.5393	10.3184	10.8229	4.80148	8.20346	8.18216	16.546	12.5938	12.1929	8.72794	13.269	6.94917	9.7028	5.86997	12.4929	16.9013	18.8149	17.6433	11.6198	9.16229	15.2921	22.6752	19.6604	20.8819	10.5499	17.8399	23.2946	13.6673	14.5861	9.71146	13.0534	22.1574	13.4322	25.1141	20.8715	21.1071
Vitvi01g00985_t001	0	0	0	0	0	0	0	0	0	0	0	0	0	0	0	0	0	0	0	0	0	0	0	0	0	0	0	0	0	0	0	0	0	0	0	0
Vitvi01g00985_t002	2.51415	3.02581	2.71744	2.20693	2.705	2.36664	1.6661	3.895	3.72267	2.36194	2.45528	2.58865	1.73554	2.25133	2.86772	3.29993	2.70327	2.84735	2.66995	1.98821	1.79424	2.30919	2.59571	1.95231	2.82031	2.10981	2.16136	2.09399	3.10924	2.58145	1.7332	2.51404	2.23692	2.60783	2.50756	2.2451
Vitvi01g02129_t001	4.71471	3.71275	8.26788	2.70208	2.57985	3.32632	7.4835	7.2792	7.50335	7.37361	8.19237	8.32387	6.54289	6.03558	8.52265	7.87789	9.4647	10.0855	10.4685	5.97416	13.2308	11.7454	12.0198	14.4013	9.30533	7.80997	9.36375	8.14381	9.49609	12.5193	11.6787	8.46329	6.04146	10.1475	13.2015	9.1284
Vitvi01g00988_t001	17.8766	13.6714	15.574	9.50363	11.2868	11.954	22.1752	20.9897	20.6585	20.848	19.3189	26.3747	15.3969	12.9882	14.3645	23.4461	19.1457	19.757	16.953	16.6707	21.497	24.4134	25.3313	20.5597	16.4184	18.8786	15.1616	16.8249	18.3081	19.3843	20.5442	20.2766	23.0834	18.8101	18.6224	19.5575
Vitvi01g04241_t001	9.82515	13.6538	10.8108	13.2493	5.32631	4.07756	21.8605	12.168	15.8585	20.6603	17.9484	18.5523	15.312	12.271	5.48063	11.0367	11.9765	16.9764	4.77498	9.01341	7.05168	11.9157	8.625	8.91979	7.88625	8.91808	7.42727	5.1764	6.31362	9.09435	11.453	5.92839	13.0344	13.7881	12.7044	10.4993
Vitvi01g00989_t001	8.77697	12.8271	10.0762	2.23921	4.2812	3.5066	10.0406	10.8764	10.0673	13.5274	10.1732	13.1988	8.18008	5.43157	7.2171	9.59911	12.0844	11.5121	11.5142	8.78629	12.4455	25.9931	31.8606	37.2208	5.31769	9.47388	6.2817	10.4207	7.01832	16.3824	20.9578	23.3864	19.4541	15.8295	16.2226	11.2648
Vitvi01g00991_t001	33.8669	36.5352	29.6951	24.9699	36.0801	31.8446	36.358	37.7767	37.7002	32.5164	33.1853	39.1546	37.1686	36.1938	36.636	38.4959	38.3354	40.9661	33.9805	34.3526	39.642	39.0275	41.9464	47.0984	37.0341	39.0502	35.5451	36.7271	32.2406	35.0221	38.5354	40.3646	42.6917	42.1974	40.2058	34.7504
Vitvi01g00992_t001	0.863796	1.36045	1.51478	0.291209	1.74139	0.652956	2.4796	1.2124	0.711058	1.92991	1.9161	0.27728	1.90709	1.34853	2.55977	2.0619	3.35624	0.82737	4.01435	2.31538	2.23961	4.45224	4.43121	3.88832	2.31524	2.64616	1.76602	0.828918	3.83347	2.69014	7.22146	1.47675	3.32062	2.01595	2.37347	4.12949
Vitvi01g00993_t001	22.476	22.6513	22.3181	18.5682	17.0508	16.0881	18.4699	19.3264	16.5286	16.9207	19.2657	20.7854	15.8662	17.2374	15.5572	19.3974	18.2929	17.7497	23.7115	21.562	21.9152	21.2009	24.6632	23.1836	18.1034	19.9912	19.6654	23.8068	26.7725	26.5127	23.9235	26.2967	21.5863	21.641	21.4678	22.8465
Vitvi01g00994_t001	1.67749	1.08081	0.891427	0	0.351353	0.307404	2.06006	0.856178	1.17165	5.64618	4.17212	7.83242	0	0	0.903833	1.45608	3.55517	2.04496	1.18119	0.966184	2.04674	4.6288	3.60337	4.51106	0.148635	0.276841	0	5.95123	8.22551	8.3988	5.38298	4.56248	2.57946	0.632725	0.478887	0.729042
Vitvi01g00995_t001	36.8403	32.6939	34.1433	31.8541	34.5233	39.7281	43.5778	42.867	41.0634	34.5445	34.3678	48.2224	41.7819	49.6469	46.5539	42.9605	46.4777	46.2568	30.6048	29.397	35.983	63.4591	55.5482	55.7896	29.4882	30.1906	37.1859	29.1859	38.1858	32.5394	47.6378	43.5655	47.0607	35.837	36.5147	35.8172
Vitvi01g00997_t001	22.4944	20.7603	20.8541	8.01819	11.2235	9.89182	23.7095	27.8523	26.9694	29.0844	37.185	30.6307	18.618	17.4469	19.8706	25.9923	27.5563	29.5511	24.0447	24.5791	27.3584	28.4727	33.409	35.6565	24.2285	25.2295	25.0243	30.3397	34.0425	35.5088	27.8602	25.9642	28.9346	26.0818	28.6452	27.8775
Vitvi01g00999_t001	0	0	0	0	0	0	0	0	0	0	0	0	0	0	0	0	0	0	0.204897	0	0	0	0	0	0	0	0	0	0	0.260162	0	0	0	0	0	0
Vitvi01g04242_t001	0	0	0	0	0	0	0	0	0	0	0	0	0	0	0	0	0	0	0	0	0	0	0	0	0	0	0	0	0	0	0	0	0	0	0	0
Vitvi01g04243_t001	0	0	0	0	0	0	0	0	0	0	0	0	0	0	0	0	0	0	0	0	0	0	0	0	0	0	0	0	0	0	0.382384	0	0	0	0	0
Vitvi01g01006_t001	16.803	11.6817	17.075	15.0649	8.49167	12.2287	6.24676	10.1535	6.13075	13.6197	9.81762	7.05457	14.4983	12.4086	13.2965	5.3708	5.04035	5.78874	10.8753	9.59486	12.3457	9.28217	9.67961	7.47839	23.6064	24.0205	17.812	3.8078	4.31388	6.48403	4.64992	5.63572	6.57093	13.0124	11.9813	12.6513
Vitvi01g01007_t001	0.348284	0	0.203588	1.87866	0.401217	1.57964	0	0	0	0	0	0	0.439396	0.869971	0.825685	0	0	0.222398	0.359688	2.71583	1.48732	0.398923	0	0	1.1881	0.790326	0	0	0.475589	0	0	0	0	0	0	0
Vitvi01g02131_t001	0.348284	0.548536	0.610764	3.05282	3.81157	4.73892	0	0.488844	0	0.444655	0.515052	0.8944	0	0.652478	3.71558	0	0	0	3.05734	7.97775	4.88691	0	0	0	3.05512	4.26776	1.62757	0	0.237795	0.456703	0	0.297714	0.535553	0.722522	0	0.333004
Vitvi01g04244_t001	0	0	0	0	0	0	0	0	0	0	0	0	0	0	0	0	0	0	0	0	0	0	0	0	0	0	0	0	0	0	0	0	0	0	0	0
Vitvi01g02132_t001	4.37265	5.50942	10.0196	105.666	108.199	56.235	1.41765	8.1013	1.53577	2.00972	4.91445	1.79665	10.3711	28.8349	22.8059	4.29434	1.58571	0.893495	66.2921	99.7331	76.186	14.0235	10.4408	3.59921	36.6518	37.467	42.7068	0.447583	0.238838	2.29353	3.46605	0	2.15161	2.53992	3.84475	3.34464
Vitvi01g04245_t001	5.29361	2.22327	5.36355	4.28309	6.50469	3.20122	5.24404	3.96267	6.19746	4.50557	5.74078	6.34391	3.56183	7.93367	4.60155	6.25783	4.57069	7.21122	2.9157	6.19173	3.87531	8.48859	6.58324	5.90048	1.71982	3.52359	0.824588	9.03088	6.74663	10.6436	5.24509	3.01666	4.3413	5.49085	1.47763	3.03682
Vitvi01g04246_t001	155.855	142.965	148.201	150.34	151.77	141.569	144.946	170.619	154.415	134.387	145.118	151.724	167.782	142.915	180.987	159.171	155.972	155.39	144.944	159.527	152.737	144.938	151.878	120.531	118.038	124.001	137.784	126.716	143.736	153.612	131.352	118.229	137.145	115.171	127.243	127.589
Vitvi01g01009_t001	25.9422	21.3662	24.5784	16.2079	21.5684	21.0294	18.0045	23.5508	20.8979	14.7371	13.7852	18.8961	21.2186	22.4919	22.0992	21.1015	20.1903	22.8979	22.9818	25.8663	31.6042	26.8517	31.9663	29.7427	38.0431	33.6286	30.076	39.9432	42.1954	34.6941	22.9433	18.9882	23.3003	31.2702	35.9992	27.383
Vitvi01g01010_t001	0	0	0	0	0	0	0	0	0	0	0	0	0	0	0	0	0	0	0	0	0	0	0	0	0	0	0	0	0	0	0	0	0	0	0	0
Vitvi01g01010_t002	0	0	0	0	0	0	0	0	0	0	0	0	0	0	0	0	0	0	0	0	0	0	0	0	0	0	0	0	0	0	0	0	0	0	0	0
Vitvi01g01012_t001	0	0	0	0	0	0	0	0	0	0	0	0	0	0	0	0	0	0	0	0	0	0	0	0	0	0	0	0	0	0	0	0	0	0	0	0
Vitvi01g01013_t001	10.9758	10.756	7.41384	5.75591	6.04096	5.77698	8.89606	11.9819	12.1805	21.4862	11.9029	15.3457	10.9238	9.29099	7.2279	9.149	10.7404	11.3695	6.67512	4.99252	3.27353	16.4827	13.043	13.4888	4.51676	4.87053	2.8495	14.5116	6.3281	13.1131	15.1044	22.517	11.8766	9.23425	5.61679	7.81235
Vitvi01g04247_t001	6.01826	3.73397	4.9038	0.983719	3.99169	2.38953	2.46359	2.30375	3.20265	4.42384	4.04543	4.68333	3.68128	3.18879	5.62057	7.21397	4.48778	7.68596	3.57851	2.66641	1.11258	5.22218	4.08241	7.74023	3.02174	3.97283	4.47427	3.7335	7.47095	5.02199	7.45386	4.67674	5.79557	3.97249	2.67257	4.70799
Vitvi01g01015_t001	155.194	147.855	144.6	135.334	164.038	155.194	161.831	148.705	124.196	184.9	157.635	180.654	180.976	183.914	169.559	181.857	164.703	120.927	115.355	104.216	104.363	127.01	140.018	139.699	124.498	118.81	127.75	46.8444	50.5469	58.6299	83.9684	94.8563	98.5617	115.691	97.3343	114.697
Vitvi01g01016_t001	3.02026	2.64267	3.92328	0.226269	0.773174	0.676461	1.35999	0.942036	2.0258	2.1422	0.49627	1.72357	1.90518	0.838247	1.98894	0.915483	1.95584	1.71431	0.346571	1.6355	2.45672	0.768752	1.66936	0	0	0	1.96028	0.858757	0.916493	1.32015	0.415634	0.860573	1.37606	1.39235	0	1.6043
Vitvi01g01017_t001	1533.51	1627.92	1578.07	630.11	824.589	722.257	1548.64	1592.68	1739.73	2074.06	2674.65	2307.3	1621.13	1076.61	1590.96	1651.08	2043.52	2363.32	2123.28	1864.6	1869.1	2358.58	1857.51	2648.37	1668.57	1898.69	1927.57	3591.82	2710.1	2953.73	3209.43	2304.23	2745.19	2530.33	2603.66	2866.99
Vitvi01g01018_t001	0	0	0	0	0	0	0	0	0	0	0	0	0	0	0	0	0	0	0	0	0	0	0	0	0	0	0	0	0	0	0	0	0	0	0	0
Vitvi01g01018_t002	0.0544789	0	0	0	0.0627587	0.164726	0.147187	0.0764654	0	0	0	0	0.137461	0.136081	0.0645771	0.22293	0.141117	0	0.168788	0	0	0	0	0.140133	0.265491	0	0	0	0	0.142876	0.674744	0.0931373	0.0558478	0.113017	0.0570259	0.208355
Vitvi01g01019_t001	1.26857	1.53688	1.14082	1.57908	1.23654	1.27857	1.05456	3.69803	2.78469	1.24583	1.29876	1.12767	3.44707	2.07186	3.93278	3.9931	3.53874	3.73869	5.24041	5.0411	4.64341	1.1177	4.49014	1.38053	7.51362	7.35158	11.4003	0.499424	1.3325	0.255918	2.90063	2.00192	3.40116	5.6682	5.00507	5.59805
Vitvi01g01020_t001	2.98157	2.93492	3.3768	2.13599	2.3077	2.62945	3.52424	4.18487	3.98835	4.22292	3.78918	4.18728	3.64401	3.31651	4.47302	4.00337	6.27509	4.99773	4.52257	4.04142	3.35367	5.49614	6.02541	6.0516	2.99683	4.05947	3.32003	4.29178	3.94417	5.07042	9.1166	4.30085	4.72801	6.57191	5.94935	4.94429
Vitvi01g01021_t001	9.58579	6.07813	3.63852	0	0	0	2.18621	3.31992	1.63965	2.22513	2.2092	3.19695	0	0	0.295133	1.69807	2.57975	4.76965	4.88554	4.97508	7.44279	9.41101	4.7994	6.40443	3.64008	4.51991	4.50864	16.0878	16.8295	6.69301	8.3261	11.7056	9.95427	7.36036	7.81866	7.49882
Vitvi01g04248_t001	11.0774	11.8636	3.62613	3.58511	10.2088	0	3.59137	7.46302	5.83594	4.5256	10.4842	4.5515	6.1491	5.53398	7.35318	12.6922	8.03425	4.52704	4.57602	4.31893	5.40629	13.1955	6.6125	11.3975	8.63732	6.83719	6.2119	4.53551	4.84044	9.29645	4.39033	3.03007	4.54228	4.59604	4.63811	3.81289
Vitvi01g01022_t001	16.5274	12.3248	11.7835	4.47435	4.68769	5.93116	13.1928	14.3227	12.4369	15.0261	14.6276	12.5399	7.66115	9.30438	10.3891	11.7842	14.0271	15.6705	12.6721	10.3125	13.2144	17.1377	16.116	13.8488	12.8746	13.3536	8.04524	13.5371	15.0456	13.381	12.3284	13.1644	17.3277	9.48069	9.89511	8.55955
Vitvi01g01023_t001	173.515	152.588	139.426	118.174	111.464	108.231	168.198	171.778	186.329	155.293	180.248	172.715	121.125	135.053	130.846	164.037	159.966	165.241	55.6439	62.8749	56.4356	63.2887	76.4895	89.5544	68.5976	62.5219	75.2146	75.817	54.6257	62.4559	79.1189	82.7094	87.1435	57.8323	70.0078	63.588
Vitvi01g01024_t001	5.6542	3.95785	8.70877	4.11494	3.82541	4.34193	3.75841	6.17253	4.62979	11.6875	8.09613	8.75815	4.52911	1.79346	8.19165	6.48822	9.18287	11.9204	17.0545	13.2095	22.12	39.9885	34.9351	33.7052	11.8966	11.7307	7.54935	29.742	33.5799	35.5416	34.2367	33.1421	35.0536	18.4324	15.7828	18.1062
Vitvi01g01026_t001	9.17525	9.57124	12.5377	5.86508	4.52988	5.04415	8.61178	9.19869	8.95881	14.5285	12.1589	15.9886	4.8106	5.65524	5.29674	14.9532	12.5007	11.4134	13.1059	8.71098	14.4661	13.5119	11.9292	19.3099	10.8009	9.0312	7.44778	27.291	27.6614	27.9692	11.4377	20.9826	14.8416	7.23053	10.2279	10.1399
Vitvi01g01027_t001	1.00873	2.85969	1.53309	15.7793	7.43707	13.1153	2.86159	3.398	1.32859	2.06056	1.19339	0.388566	6.74488	5.29134	6.45684	1.37593	1.43711	2.57652	20.731	25.4656	15.5078	4.15943	5.64516	1.29736	18.5819	18.5868	14.6132	1.29067	1.10196	0.264549	1.87403	0.689813	1.65453	4.49916	4.01239	4.24369
Vitvi01g01028_t001	0	0	0	0	0	0	0	0	0	0	0	0	0	0	0	0	0	0	0.719375	0.424349	0.424949	0	0	0	0.169729	0	0.101723	0	0	0	0.215682	0	0	0.541891	0	0
Vitvi01g04249_t001	0	0	0.398475	0	0	0.34353	1.3813	0	0.374099	0.435154	0.504046	0.437645	0.430007	0	0.404021	2.78949	0.441443	1.52352	0.528003	0	1.87141	1.5616	0.635818	0.219183	0	0.618751	0.398199	1.96248	0.465427	0.446944	0.844294	0.582705	1.22292	0.353542	0.178389	0
Vitvi01g01030_t001	3.53469	3.71134	4.66216	0.977757	3.96749	7.12513	16.0387	9.41358	15.9162	3.93419	7.50571	2.79297	2.97291	2.49029	5.80137	20.769	1.17384	1.38898	5.42883	7.68573	7.96199	25.226	9.69333	12.5891	4.59348	7.07485	4.1295	24.9324	29.2077	36.4859	24.8079	16.1144	14.0295	7.14476	6.54606	5.97931
Vitvi01g01031_t001	20.7486	21.3552	19.7595	17.6893	18.0173	17.2892	18.8277	16.3758	18.6199	20.8537	19.6785	18.3818	15.4354	19.77	21.9034	19.4411	19.6031	21.7463	19.7346	18.257	17.2363	17.4809	16.3134	19.6287	19.6696	15.8564	16.3566	19.2048	26.6103	20.9225	14.8408	16.4961	18.9425	18.7088	19.7382	17.4866
Vitvi01g04250_t001	0	0	0	0	0	0	0	0	0	0	0	0	0	0	0	0	0	0	0	0	0	0	0	0	0	0	0	0	0	0	0	0	0	0	0	0
Vitvi01g01033_t001	9.37385	10.6347	11.3304	7.71298	6.58892	7.92652	15.8822	15.8329	16.3918	13.6917	13.1574	14.4841	12.0265	12.005	16.2904	14.5198	17.6964	21.305	12.224	12.389	14.4419	14.2853	17.8814	19.8208	10.0654	11.1042	14.2923	20.5318	18.3324	18.8545	14.6599	20.2357	14.9027	16.5622	14.5518	12.7603
Vitvi01g01034_t001	0	0	0	0	0	0	0	0	0	0	0	0	0	0	0	0	0	0	0	0	0	0	0	0	0	0	0	0	0	0	0	0	0	0	0	0
Vitvi01g01034_t002	0	0	0	0	0	0	0	0	0	0	0	0	0	0	0	0	0	0	0	0	0	0	0	0	0	0	0	0	0	0	0	0	0	0	0	0
Vitvi01g01034_t003	0	0	0	0	0	0	0	0	0	0	0	0	0	0	0	0	0	0	0	0	0	0	0	0	0	0	0	0	0	0	0	0	0	0	0	0
Vitvi01g01034_t004	0	0	0	0	0	0	0	0	0	0	0	0	0	0	0	0	0	0	0	0	0	0	0	0	0	0	0	0	0	0	0	0	0	0	0	0
Vitvi01g01034_t005	0	0	0	0.0747763	0	0	0	0	0	0	0.0410012	0	0	0	0	0	0	0	0	0	0	0	0	0	0	0	0	0	0	0	0	0	0	0	0	0
Vitvi01g04251_t001	0.523188	0.274668	0.611654	0	0.200901	0	0	0.244778	0.191412	0.445303	0	0	0.220018	0.544524	0.516805	0.237879	0.225869	0	0.720424	0	0	0	0	0.672885	0.169976	0	0.203743	0.557848	0.476282	0	0	0	0.089389	0	0.0912747	0.333489
Vitvi01g04251_t002	0	0	0	0	0	0	0	0	0	0	0	0	0	0	0	0	0	0	0	0	0	0	0	0	0	0	0	0	0	0	0	0	0	0	0	0
Vitvi01g01035_t001	15.5762	10.1014	12.8541	2.64765	4.52357	4.48544	10.2554	10.2882	10.6311	20.2204	19.7438	19.8319	4.78889	3.59648	4.34433	9.81966	10.002	15.7134	9.86799	9.44115	6.54788	20.2397	14.1619	22.3898	11.4818	15.0886	13.6098	23.2792	27.1679	23.3428	23.5068	15.4404	16.2359	22.2662	18.9076	18.397
Vitvi01g01036_t001	14.8676	12.6928	19.006	17.6132	19.5282	16.1052	14.4531	17.1623	17.0808	15.611	17.055	14.9867	12.7968	15.6185	16.3058	13.8357	13.857	13.1316	4.30497	3.79223	4.74699	5.25202	3.11041	2.85931	3.92742	3.27916	7.46727	1.95564	2.4666	5.46612	7.91636	6.41382	5.12788	3.17079	2.61803	3.58704
Vitvi01g01037_t001	2.28119	1.86293	1.67917	0.455734	0.973292	1.44763	2.51092	2.01596	2.41103	1.9416	0.99955	0.867872	1.38568	1.26625	0.400597	2.30487	1.3131	0.647405	0.698038	1.89411	0.412344	0.193545	0.420286	0.977965	1.64695	0.613507	1.48059	1.08103	0	0	1.04642	0.288883	0.519668	0.438182	0.707508	2.34267
Vitvi01g01038_t001	559.164	446.104	498.162	324.028	359.029	416.402	369.833	249.74	224.252	321.169	334.998	375.998	431.317	438.394	354.194	391.428	237.604	186.34	255.024	270.92	186.83	135.739	206.835	165.758	228.372	204.388	308.253	156.825	131.493	97.8821	94.4066	160	166.335	126.198	129.242	191.795
Vitvi01g01040_t001	19.859	21.5305	22.5646	20.6237	21.241	21.7283	25.7647	20.5759	24.5525	20.9826	24.417	21.005	25.3741	23.7256	27.5385	26.9841	26.3445	22.0582	22.7094	21.9774	23.5805	22.8045	19.0195	19.0172	27.6121	22.3305	21.8082	22.6836	22.3384	21.9502	20.0413	22.1136	21.6059	24.9396	23.4953	24.3711
Vitvi01g04252_t001	5.04792	1.59006	5.90147	4.0843	3.48907	11.193	5.45525	2.83406	1.66213	2.57787	4.47899	7.12973	1.91054	3.78272	1.19672	5.50835	5.23026	0.644674	4.17055	2.95218	3.07953	3.46912	3.76662	8.43993	3.93599	1.83276	2.35895	9.04232	2.06791	8.6051	3.12603	0	3.62233	3.6652	3.17035	3.37851
Vitvi01g04253_t001	0	0	0	0	0	0	0	0	0	0	0	0	0	0	0	0	0	0	0	0	0	0	0	0	0	0	0	0	0	0	0	0	0	0	0	0
Vitvi01g04254_t001	0	0	0	0	0	0	0	0	0	0	0	0	0	0	0	0	0	0	0	0	0	0	0	0	0	0	0	0	0	0	0	0	0	0	0	0
Vitvi01g01044_t001	17.0908	15.3996	16.5325	13.6757	16.3371	17.3885	18.4481	18.5441	21.3304	20.2723	19.7176	23.2936	20.8991	19.125	21.935	23.5326	22.8678	20.4852	19.4029	22.0935	19.9655	21.9822	25.023	23.8516	22.7222	21.6008	22.2798	17.887	19.6413	19.656	24.1201	23.4162	25.9697	26.6123	23.7262	22.8696
Vitvi01g01048_t001	43.2514	38.1219	35.4881	6.42109	19.8842	17.397	44.7581	54.0233	46.1649	80.8022	85.3794	85.3407	41.5502	29.2392	42.3317	69.8204	60.3854	74.2401	64.9522	69.0384	62.9389	128.622	118.433	176.321	47.183	51.1439	60.4965	16.2466	11.9205	18.4715	100.748	75.9778	86.6424	73.0565	73.7251	66.0143
Vitvi01g01049_t001	10.118	8.85303	8.65257	7.5801	7.44672	11.6141	12.4025	9.46757	10.2826	11.1235	15.1013	11.1872	7.20978	11.1156	8.88403	9.71186	9.58556	9.57166	11.4168	10.684	9.9447	10.8379	11.7674	10.2417	10.1355	6.71783	7.0048	10.9081	8.69915	10.0736	14.8522	13.7741	12.6771	9.5232	7.94326	10.5698
Vitvi01g01052_t001	0	0	0	0	0	0	0	0	0	0	0	0	0	0	0	0	0	0	0	0	0	0	0	0	0	0	0	0	0	0	0	0	0	0	0	0
Vitvi01g01053_t001	0.219113	0	0	0.295476	1.51449	0.441682	0.591984	0	0	1.11897	0	0.562686	0	0.547317	0	0.298873	0	0	0.452574	0.854293	0.534688	0	0.272493	1.40903	1.28136	0.397768	0	0.560709	0	1.14929	0.542761	0	0	0	0.917428	0.2095
Vitvi01g04255_t001	0	0	0	0	0	0	0	0	0	0	0	0	0	0	0	0	0	0	0	0	0	0	0	0	0	0	0	0	0	0	0	0	0	0	0	0
Vitvi01g04256_t001	0	0	0	0	0	0	0	1.39932	0	0	0	0	0	0	0	0	0	0	0	0	0	0	0	0	0	0	0	0	0	0	0	0	0	0	0	5.71934
Vitvi01g04257_t001	0	0	0	0	0	0	0	0	0	0	0	0	0	0	0	0	0	0	0	0	0	0	0	0	0	0	0	0	0	0	0	0	0	0	0	0
Vitvi01g04257_t002	0	0	0	0	0	0	0	0	0	0	0	0	0	0	0	0	0	0	0	0	0	0	0	0	0	0	0	0	0	0	0	0	0	0	0	0
Vitvi01g04258_t001	0	0	0	0	0	0	0	0	0	0.979096	0	0	0	0.478902	0	0	0	0	0	0	0	0	0	0	0	0	0	0	0	0	0	0	0	0	0	0.366624
Vitvi01g04259_t001	0	0	0	0	0	0	0	0	0	0	0	0	0	0	0	0	0	0	0	0	0	0	0	0	0	0	0	0	0	0	0	0	0	0	0	0
Vitvi01g04260_t001	0	0	0	0	0	0	0	0	0	0	0	0	0	0	0	0	0	0	0	0	0	0	0	0	0	0	0	0	0	0	0	0	0	0	0	0
Vitvi01g04261_t003	0	0	0	0	0	0	0	0	0	0	0	0	0	0	0	0	0	0	0	0	0	0.302996	0.0822451	0	0	0	0	0	0	0	0	0	0	0	0	0
Vitvi01g04261_t001	0	0	0	0	0	0	0	0	0	0	0	0	0	0	0	0	0	0	0	0	0	0	0	0	0	0	0	0	0	0	0	0	0	0	0	0
Vitvi01g04261_t002	0	0	0	0	0	0	0	0	0	0	0	0	0	0	0	0	0	0	0	0	0	0	0	0	0	0	0	0	0	0	0	0	0	0	0	0
Vitvi01g01089_t001	0	0	0	0	0	0	0	0	0	0	0	0	0	0	0	0	0	0	0	0	0	0	0	0	0	0	0	0	0	0	0	0	0	0	0	0
Vitvi01g04262_t001	0	0	0	0	0	0	0	0	0	0	0	0	0	0	0	0	0	0	0	0	0	0	0	0	0	0	0	0	0	0	0	0	0	0	0	0
Vitvi01g01087_t001	0	0	0	0	0	0	0	0	0	0	0	0	0	0	0	0	0	0	0	0	0	0	0	0	0	0	0	0	0	0	0	0	0	0	0	0
Vitvi01g02140_t001	0	0	0	0	0	0	0	0	0	0	0	0	0	0	0	0	0	0	0	0	0	0	0	0	0	0	0	0	0	0	0	0	0	0	0	0
Vitvi01g04263_t001	0	0	0	0	0	0	0	0	0	0	0	0	0	0	0	0	0	0	0	0	0	0	0	0	0	0	0	0	0	0	0	0	0	0	0	0
Vitvi01g01085_t001	1.10774	1.24618	1.66506	0.426799	0.729197	0.478489	0.213772	0.666341	2.69217	0.404071	1.17011	0.203192	0.598939	0.592926	0.375162	0.863412	1.63964	2.021	1.79772	0.925484	0.193082	0.906283	0.196801	0.610581	0	0.430916	0	2.22726	0.216091	0.62253	2.44996	1.35271	1.13557	0.492433	0.331293	0
Vitvi01g01083_t001	7.13275	5.61692	7.0122	10.0558	6.53609	6.12699	7.99299	7.73606	6.58322	7.55416	5.99323	8.95037	8.38514	6.27634	8.55096	8.73415	7.55836	6.31439	7.70111	6.95242	7.71385	7.05575	6.85442	7.40143	3.87099	5.44425	5.9657	8.29667	5.86608	6.16456	5.22021	4.43424	8.05979	5.46481	6.53294	5.03736
Vitvi01g01082_t001	1.38637	1.66973	1.52545	2.4194	1.50313	0.821944	2.09313	1.03017	1.34262	1.04117	1.6884	1.15184	1.85193	0.611114	0.676673	1.55732	0.950591	1.35395	1.76865	1.35132	1.59204	1.86817	0.608513	1.04885	1.11278	0.740223	0.381098	0.730412	1.55904	0.320813	2.02009	1.11536	1.75561	2.03015	1.70728	0.935679
Vitvi01g01082_t002	0	0	0	0	0	0	0	0	0	0	0	0	0	0	0	0	0	0	0	0	0	0	0	0	0	0	0	0	0	0	0	0	0	0	0	0
Vitvi01g01082_t003	0	0	0	0	0	0	0	0	0	0	0	0	0	0	0	0	0	0	0	0	0	0	0	0	0	0	0	0	0	0	0	0	0	0	0	0
Vitvi01g01079_t001	0	0	0	0	0	0	0	0	0	0	0	0	0	0	0	0	0	0	0	0	0	0	0	0	0	0	0	0	0	0	0	0	0	0	0	0
Vitvi01g01077_t001	0	0	0	0	0.111503	0.0975559	0.130754	0	0.106237	0	0.429418	0.124283	0	0	0	0	0	0	0	0	0	0.110866	0	0	0	0	0	0.247692	0.132172	0.253847	0.359645	0.165477	0	0	0.303954	0.0925459
Vitvi01g01072_t001	2.22463	1.71293	0.866931	0.666652	0.341698	0.199304	0.40069	1.04081	1.41075	1.38854	2.26633	3.55469	0.49895	0.370456	1.46499	0.809181	0.960411	1.01017	1.42953	0.770982	0.844454	3.39744	3.38139	2.47967	0.578201	0.358978	0.115511	0.506028	0.405037	1.03721	3.49004	2.62001	3.64884	1.02556	1.34543	1.22895
Vitvi01g01071_t001	67.4245	84.9955	65.6176	24.5212	30.0732	26.5383	70.8343	80.4212	65.6543	89.069	74.8816	102.409	44.4053	60.7676	61.1421	88.3458	62.5498	54.2632	14.0844	17.6803	14.7178	33.2007	33.2491	23.0394	12.1956	16.1783	12.9356	10.9996	11.6777	14.6372	40.4161	27.009	37.1893	18.7213	16.3957	19.6239
Vitvi01g04264_t001	0	0	0	0	0.373491	0	0	0	0	0	0	0	0	0	0	0	0	0	0	0	0	0	0	0	0	0	0	0	0	0	0	0	0	0	0	0
Vitvi01g04265_t001	0	0	0	0	0	0	0	0	0	0	0	0	0	0	0	0	0	0	0	0	0	0	0	0	0	0	0	0	0	0	0	0	0	0	0	0
Vitvi01g02139_t001	27.2041	29.4502	25.8088	26.9024	27.7365	29.9399	31.6803	28.4398	30.8881	26.5876	31.7217	33.4047	32.1905	32.0236	32.988	32.074	29.1587	31.7875	22.9925	27.8574	31.2847	29.1538	30.8762	20.4297	25.3566	25.2035	27.9097	29.0464	26.5585	23.7817	28.1166	23.5214	20.5792	26.9852	22.6499	25.293
Vitvi01g01061_t001	0	0	0.0587174	0	0	0	0	0	0	0	0	0	0	0	0	0	0	0	0.0518693	0	0	0	0	0	0	0	0	0	0	0	0	0.171729	0.102974	0	0	0
Vitvi01g01058_t001	23.1049	24.6049	25.2814	8.31597	12.3137	12.6795	18.5492	24.2356	26.0812	33.5921	39.6399	40.1189	16.4937	16.5335	23.1966	20.4121	24.0673	28.4574	20.4647	23.0016	27.9901	37.2948	37.8344	28.2353	20.1953	22.6884	22.5742	29.247	34.8063	33.4241	39.513	28.8169	36.6661	29.8506	25.5622	26.6509
Vitvi01g01057_t001	21.3212	22.7599	23.6339	24.9183	26.472	23.0812	29.3355	24.495	25.5683	27.0192	23.8229	27.2752	23.8105	29.3904	33.5105	25.0971	22.3982	26.9269	21.6115	24.7846	25.7254	38.4408	28.7742	34.9373	21.7814	17.9193	19.466	31.423	30.9477	31.4791	32.9601	28.4856	28.414	27.6855	27.2776	23.1039
Vitvi01g01056_t001	28.667	30.1541	36.4181	62.6619	53.0529	48.5029	33.4128	39.6554	34.531	32.6354	36.7309	32.8222	40.475	48.7287	44.8987	36.7025	40.8812	40.4438	47.2407	48.0163	47.4781	39.4732	37.9676	31.6784	52.1489	60.777	51.7479	22.6432	21.7631	20.0847	27.8146	30.4317	34.9041	33.1702	34.4488	40.0749
Vitvi01g01055_t001	18.8865	16.3153	19.717	21.38	18.337	19.2265	20.0521	23.317	22.3239	17.7416	20.6438	18.492	19.2849	20.9058	24.0346	21.9705	21.6794	16.6179	18.2654	14.3455	15.4139	15.1934	16.4963	16.9789	17.7307	17.2576	14.9804	10.1833	11.1268	10.1879	12.0479	12.6346	15.5407	16.2487	15.8685	16.85
Vitvi01g01055_t002	1.97785	2.20332	2.65067	1.69136	2.38959	1.21552	1.88981	1.35418	3.01798	1.72447	2.06883	1.54852	1.39978	2.34971	1.54391	1.97401	1.68692	0.924119	2.34152	2.11593	1.17718	2.65219	2.3997	1.42699	2.91509	1.79525	1.35259	1.6048	1.4492	2.72005	1.43394	3.05145	2.12645	1.50113	1.00991	1.79882
Vitvi01g04266_t001	4.35648	2.11117	1.37122	0.451904	1.7372	0.337757	2.71616	1.64625	1.10343	0.64176	0.495575	0.215145	0	2.09268	1.19169	2.97115	0.434023	1.28393	1.03826	0.816604	0	0	1.66702	1.293	0.816553	0.304176	1.37027	0.428777	0.915209	0.439433	0	0	1.0306	0.6952	0	0
Vitvi01g04267_t001	0.603916	0	0.282413	0	0	0	0	0	0	0	0.178617	0.310173	0	0	0	0	0	0	0	0	0	0	0	0	0	0	0	0	0	0	0	0	0	0	0	0
Vitvi01g04268_t001	0	0	0	0	0	0	0	0	0	0	0	0	0	0	0	0	0	0	0	0	0	0	0	0	0	0	0	0	0	0	0	0	0	0	0	0
Vitvi01g04269_t001	0	0	0	0	0	0	0	0	0	0	0	0	0	0	0	0	0	0	0	0	0	0	0	0	0	0	0	0	0	0	0	0	0	0	0	0
Vitvi01g04270_t001	0	0	0	0	0	0	0	0	0	0	0	0	0	0	0	0	0	0	0	0	0	0	0	0	0	0	0	0	0	0	0	0	0	0	0	0
Vitvi01g04271_t001	0	0	0	0	0	0	0	0	0	0	0	0	0	0	0	0	0	0	0	0	0	0	0	0	0	0	0	0	0	0	0	0	0	0	0	0
Vitvi01g04272_t001	0	0	0	0	0	0	0	0	0	0	0	0	0	0	0	0	0	0	0	0	0	0	0	0	0	0	0	0	0	0	0	0	0	0	0	0
Vitvi01g04273_t001	0	0	0	0	0	0	0	0	0	0	0	0	0	0	0	0	0	0	0	0	0	0	0	0	0	0	0	0	0	0	0	0	0	0	0	0
Vitvi01g04274_t001	0	0	0	0	0	0	0	0	0	0	0	0	0	0	0	0	0	0	0	0	0	0	0	0	0	0	0	0	0	0	0	0	0	0	0	0
Vitvi01g04275_t001	0	0	0	0	0	0	0	0	0	0	0	0	0	0	0	0	0	0	0	0	0	0	0	0	0	0	0	0	0	0	0	0	0	0	0	0
Vitvi01g04276_t001	0	0	0	0	0	0	0	0	0	0	0	0	0	0	0	0	0	0	0	0	0	0	0	0	0	0	0	0	0	0	0	0	0	0	0	0
Vitvi01g04277_t001	0	0	0	0	0	0	0	0	0	0	0	0	0	0	0	0	0	0	0	0	0	0	0	0	0	0	0	0	0	0	0	0	0	0	0	0
Vitvi01g04278_t001	0	0	0	0	0	0	0	0	0	0	0	0	0	0	0	0	0	0	0	0	0	0	0	0	0	0	0	0	0	0	0	0	0	0	0	0
Vitvi01g02141_t001	0	0	0	0	0	0	0	0	0	0	0	0	0	0	0	0	0	0	0	0	0	0	0	0	0	0	0	0	0	0	0	0	0	0	0	0
Vitvi01g04279_t001	0	0	0	0	0	0	0	0	0	0	0	0	0	0	0	0	0	0	0	0	0	0	0	0	0	0	0	0	0	0	0	0	0	0	0	0
Vitvi01g01116_t001	0	0.890884	0	0	0	0	0	0	0	0	0	0.363152	0	0	0	0	0	0	0	0	0	0	0	0	0	0	0	0	0	0	0	0	0	0	0	0
Vitvi01g04280_t001	0	0	0	0	0	0	0	0	0	0	0	0	0	0	0	0	0	0	0	0	0	0	0	0	0	0	0	0	0	0	0	0	0	0	0	0
Vitvi01g01121_t001	0	0	0	0	0	0	0	0	0	0	0	0	0	0	0	0	0	0	0	0	0	0	0	0	0	0	0	0	0	0	0	0	0	0	0	0
Vitvi01g01121_t002	0.143448	0.338889	0.377333	0	0	0	0.193779	0.20134	0.157444	0.27471	0.212135	0.230236	0.0904871	0.447894	0.127528	0.0978327	0.464467	0.137399	0.0740723	0.0699107	0.175024	0.328609	0.267592	0.138369	0.209719	0.195307	0.167587	0.183541	0	0.329179	0.444166	0.367859	0.330868	0.0371982	0	0.0685772
Vitvi01g02150_t001	0	0	0	0	0	0	0	0	0	0	0	0	0	0	0	0	0	0	0	0	0	0	0	0	0	0	0	0	0	0	0	0	0	0	0	0
Vitvi01g02150_t002	0.444354	0.535173	0.519489	0.105744	0.602221	0.368824	0.353095	0.293499	0.344266	0.300339	0.0773084	0.134248	0.296787	0.195872	0.309835	0.392186	0.304679	0.267053	0.377919	0.662418	0.255136	0.299388	0.357569	0.168087	0.38214	0.545682	0.152685	0.16722	0.499696	0.548403	0.744591	0.536236	0.241157	0.542247	0.383047	0.199933
Vitvi01g04281_t001	0	0	0	0	0	0	0	0	0	0	0	0	0.402487	0	0	0	0	0	0	0	0	0	2.3805	0	0	0	0	0	0	0.41834	0	0	0	0	0	0
Vitvi01g01125_t001	0	0	0	0	0	0	0	0	0	0	0	0	0	0	0	0	0	0	0	0	0	0	0	0	0	0	0	0	0	0	0	0	0	0	0	0
Vitvi01g01126_t001	0	0	0	0	0	0	0	0	0	0	0	0	0	0	0	0	0	0	0	0	0	0	0	0	0	0	0	0	0	0	0	0	0	0	0	0
Vitvi01g01127_t001	0	0	0	0	0	0	0	0	0	0	0	0	0	0	0	0	0	0	0	0	0	0	0	0	0	0	0	0	0	0	0	0	0	0	0	0
Vitvi01g01129_t001	0	0	0	0	0	0	0	0	0	0	0	0	0	0	0	0	0	0	0	0	0	0	0	0	0	0	0	0	0	0	0	0	0	0	0	0
Vitvi01g01130_t001	0	0	0	0	0	0	0	0	0	0	0	0	0	0	0	0	0	0	0	0	0	0	0	0	0	0	0	0	0	0	0	0	0	0	0	0
Vitvi01g01132_t001	2.56461	2.83834	2.99826	1.86941	0.638787	1.39721	2.52811	4.08607	2.43446	2.12383	2.25507	2.93699	2.4485	1.55824	2.30053	1.98545	2.51361	3.54085	3.22125	2.0944	1.52228	3.73141	2.3274	3.4767	1.08092	2.51659	2.34836	1.59636	2.74483	2.63583	3.77731	3.67347	2.62905	3.23534	3.26495	1.59055
Vitvi01g01133_t001	0	0	0	0	0	0	0	0	0	0	0	0	0	0	0	0	0	0	0	0	0	0	0	0	0	0	0	0	0	0	0	0	0	0	0	0
Vitvi01g01134_t001	0.619874	0.122035	0.271758	0.104488	0.0892605	0.234286	0.785031	0.21751	0.510267	0	0.343757	0.0994905	0.586525	0.290319	0.459234	0.528448	0.301062	0.197911	0.560148	0.528677	0.37816	0.08875	0.481805	0.298963	0.151041	0.421985	0.0905231	0.0991409	0.211613	0.203209	0.0479837	0.397402	0.556018	0.0803712	0.648854	0.296339
Vitvi01g00978_t001	95.6667	98.7444	100.096	87.0871	107.192	103.173	103.358	101.955	112.238	103.296	103.242	108.188	118.316	109.024	127.295	121.211	105.06	104.265	100.528	100.798	101.017	109.816	110.772	101.905	97.9349	99.8503	108.708	85.1747	89.6149	103.075	100.468	96.8071	110.088	99.4482	103.864	94.2715
Vitvi01g04282_t001	0	0	0	0	0	0	0	0	0	1.18402	0	0	0	0	0	0	1.20113	0	0	0	0	0	0	0	0	0	0	0	0	0	0	0	0	0	0	0
Vitvi01g02154_t001	0	0	0	0	0	0	0	0	0	0	0	0	0	0	0	0	0	0	0	0	0	0	0	0	0	0	0	0	0	0	0	0	0	0	0	0
Vitvi01g01137_t001	21.6818	26.4547	22.2421	35.7098	40.6741	34.118	20.8382	20.4485	23.0449	29.4318	22.1784	27.1794	23.1372	37.7825	21.3327	20.6903	21.7546	17.0737	28.9411	28.6516	23.1084	16.687	17.372	15.7614	29.4851	30.1036	34.6416	19.7373	17.9046	19.4411	20.9099	17.7278	19.8546	36.2679	31.666	35.8073
Vitvi01g04283_t001	3.53023	2.88296	4.43288	1.76317	2.56056	2.37205	5.29874	3.3033	2.00909	2.50392	6.38073	6.21168	5.44347	5.22553	5.42448	3.38854	4.57219	4.34151	4.72606	2.16654	3.66919	3.14495	6.01629	2.85872	4.71513	2.61092	2.29127	3.34587	4.99914	3.94337	2.42908	5.36471	2.54666	2.71242	2.73724	2.8753
Vitvi01g04284_t001	0	0	0	0	0	0	0	0	0	0	0	0	0	0	0	0	0	0	0	0.149214	0	0	0	0	0	0	0	0	0	0	0	0	0	0	0	0
Vitvi01g04285_t001	0	0	0	0	0	0	0	0	0	0	0	0	0	0	0	0	0	0	0	0	0	0	0	0	0	0	0	0	0	0	0	0	0	0.766007	0	0
Vitvi01g04286_t001	0	0	0	0	0	0	0	0	0	0	0	0	0	0	0	0	0	0	0	0	0	0	0	0	0	0	0	0	0	0	0	0	0	0	0	0
Vitvi01g04287_t001	0	0	0	0	0	0	0	0	0	0	0	0	0	0	0	0	0	0	0	0	0	0	0	0	0	0	0	0	0	0	0	0	0	0	0	0
Vitvi01g04288_t001	0	0	0	0	0	0	0	0	0	0	0	0	0	0	0	0	0	0	0	0	0	0	0	0	0	0	0	0	0	0	0	0	0	0	0	0
Vitvi01g04289_t001	0	0	0	0	0	0	0	0	0	0	0	0	0	0	0	0	0	0	0	0	0	0	0	0	0	0	0	0	0	0	0	0	0	0	0	0
Vitvi01g04290_t001	0	0	0	0	0	0	0	0	0	0	0	0	0	0	0	0	0	0	0	0	0	0	0	0	0	0	0	0	0	0	0	0	0	0	0	0
Vitvi01g02157_t001	11.2368	13.8235	14.2479	15.0776	12.687	14.03	12.9894	12.3977	12.64	17.0582	14.1371	11.0544	13.8943	14.8719	16.0366	17.2335	13.6121	9.28149	14.376	13.9497	10.0951	15.0477	13.6962	14.8833	14.3303	13.2948	15.1524	10.6579	10.5347	8.43033	14.8866	15.7698	15.015	18.7879	17.848	15.0734
Vitvi01g01153_t001	19.3881	19.399	15.4665	12.6111	17.8678	15.8627	27.4232	24.3313	23.4077	27.6648	20.9134	28.5554	19.9996	21.3657	25.5504	25.3567	23.1903	29.2758	20.0228	24.2337	28.8043	34.3555	28.65	41.2168	21.6756	22.1529	17.7208	29.0387	33.7943	33.4991	32.3468	32.366	36.4768	26.0253	24.3534	25.6253
Vitvi01g04291_t001	0	0	0	0	0	0	0	0	0	0	0	0	0	0	0	0	0	0	0	0	0	0	0	0	0	0	0	0	0	0	0	0	0	0	0	0
Vitvi01g04292_t001	0	0	0	0	0	0	0	0	0	0	0	0	0	0	0	0	0	0	0	0	0	0	0	0	0	0	0	0	0	0	0	0	0	0	0	0
Vitvi01g04293_t001	0	0	0	0	0	0	0	0	0.239178	0	0.322259	0	0	0	0	0	0	0	0	0	0	0	0	0	0	0	0	0	0	0	0	0	0	0	0	0
Vitvi01g04294_t001	0	0	0	0	0	0	0	0	0	0	0	0	0	0	0	0	0	0	0	0	0	0	0	0	0	0	0	0	0	0	0	0	0	0	0	0
Vitvi01g04295_t001	0	0	0	0	0	0	0	0	0	0	0	0	0	0	0	0	0	0	0	0.166113	0	0	0	0	0	0	0	0	0	0	0	0	0	0	0	0
Vitvi01g04296_t001	0	0	0	0	0	0	0	0	0	0	0	0	0	0	0	0	0	0	0	0	0	0	0	0	0	0	0	0	0	0	0	0	0	0	0	0
Vitvi01g04297_t001	0	0	0	0	0	0	0	0	0.301859	0	0	0	0	0	0	0	0	0	0	0	0	0	0.342026	0	0	0	0	0	0	0	0	0	0	0	0	0
Vitvi01g04298_t001	0	0	0	0	0	0	0	0	0	0	0	0	0	0	0	0	0	1.01858	0	0	0	0	0	0	0	0	0	0	0	0	0	0	0	0	0	0
Vitvi01g04299_t001	0	0	0	0	0	0	0	0	0	0	0	0	0	0	0	0	0	0	0	0.20245	0	0	0	0	0	0	0	0	0	0	0	0	0	0	0	0
Vitvi01g04300_t001	0	0	0	0	0	0	0	0	0	0	0	0	0	0	0	0	0	0	0	0	0	0	0	0	0	0	0	0	0	0	0	0	0	0	0	0
Vitvi01g01160_t001	0	0	0	0	0	0	0	0	0	0	0	0	0	0	0	0	0	0	0	0	0	0	0	0	0	0	0	0	0	0	0	0	0	0	0	0
Vitvi01g04301_t001	0	0	0	0	0	0	0	0	0	0	0	0	0	0	0	0	0	0	0	0	0	0	0	0	0	0	0	0	0	0	0	0	0	0	0	0
Vitvi01g04302_t001	0	0	0	0	0	0	0	0	0	0	0	0	0.415792	0	0	0	0	0	0	0	0	0	0	0	0	0	0	0	0	0	0	0.563442	0	0	0	0
Vitvi01g01163_t001	0.195483	0	0	0	0	0	0.528143	0	0	0	0	0	0	0	0	0.533284	0.506361	0	0.403767	0.381082	0	0	0	0	0	0	0	0	0	0	0	0	0	0	0	0
Vitvi01g01164_t001	0	0	0	0	0	0	0	0	0	0	0	0	0	0	0	0	0	0	0	0	0	0	0	0	0	0	0	0	0	0	0	0	0	0	0	0
Vitvi01g02160_t001	0	0	0	0	0	0	0	0	0	0	0	0	0	0	0	0	0	0	0	0	0	0	0	0	0	0	0	0	0	0	0	0	0	0	0	0
Vitvi01g02160_t002	0	0	0	0	0	0	0	0	0	0	0	0	0	0	0	0	0	0	0	0	0	0	0	0	0	0	0	0	0	0	0	0	0	0	0	0
Vitvi01g02160_t003	0	0	0	0	0	0	0	0	0	0	0	0	0	0	0	0	0	0	0	0	0	0	0	0	0	0	0	0	0	0	0	0	0	0	0	0
Vitvi01g02160_t004	0	0	0	0	0	0	0	0	0	0	0	0	0	0	0	0	0	0	0	0	0	0	0	0	0	0	0	0	0	0	0	0	0	0	0	0
Vitvi01g01165_t001	0	0	0	0	0	0	0	0	0	0	0	0	0	0	0	0	0	0	0	0	0	0	0	0	0	0	0	0	0	0	0	0	0	0	0	0
Vitvi01g01165_t002	0	0	0	0	0	0	0	0	0	0	0	0	0	0	0	0	0	0	0	0	0	0	0	0	0	0	0	0	0	0	0	0	0	0	0	0
Vitvi01g01165_t003	0	0	0	0	0	0	0	0	0	0	0	0	0	0	0	0	0	0	0	0	0	0	0	0	0	0	0	0	0	0	0	0	0	0	0	0
Vitvi01g01165_t004	1.07482	0.781294	1.06324	0.557463	0.857197	0.416652	0.558437	0.580228	0.9982	0.738889	0.978136	0.318479	0.625843	0.826081	2.25408	0.902197	0.214162	1.05589	0.426927	0.483529	0.302633	0.378798	0.719744	0.21267	0.241749	0.300182	0.386366	1.05787	0.225798	0.542078	0.819205	0.141347	0.678047	0.343036	0.778894	1.18576
Vitvi01g01167_t001	0	0	0	0	0	0	0	0	0.226199	0	0	0	0	0	0	0	0	0	0	0	0	0	0	0	0	0	0	0	0	0	0	0	0	0	0	0
Vitvi01g01169_t001	0	0	0	0	0	0	0	0	0	0	0	0	0	0	0	0	0	0	0	0	0	0	0	0	0	0	0	0	0	0	0	0	0	0	0	0
Vitvi01g01169_t002	0.0887176	0.419181	0	0	0	0	0	0.249044	0	0	0	0	0	0	0	0	0	0	0.0916223	0	0.0541231	0	0	0.114102	0	0	0	0.113514	0.121146	0.174502	0.0549402	0	0	0	0.0928653	0
Vitvi01g04303_t001	0	0	0	0	0	0	0	0	0	0	0	0	0	0	0	0	0	0	0	0	0	0	0	0	0	0	0	0	0	0	0	0	0	0	0	0
Vitvi01g01173_t001	2.81614	3.32649	3.88024	2.17005	1.44828	1.97671	4.48355	2.61159	2.75974	4.49421	3.71838	2.64739	1.90331	2.88911	2.80165	3.49829	3.51707	3.91763	7.32279	8.52893	7.60835	6.85438	6.69172	8.66671	8.82248	4.97536	5.17005	13.7695	15.5193	8.77037	7.66093	12.2082	7.06259	6.10294	5.26393	4.47161
Vitvi01g04304_t001	0	0	0	0	0	0	0	0	0	0	0	0	0	0	0	0	0	0	0	0	0	0	0	0	0	0	0	0	0	0	0	0	0	0	0.148551	0
Vitvi01g04305_t001	0	0	0	0	0	0	0	0	0	0	0	0	0	0	0	0	0	0	0	0	0	0	0	0	0	0	0	0	0	0	0	0	0	0	0	0
Vitvi01g04306_t001	0	0	0	0	0	0	0	0	0	0	0	0	0	0	0	0	0	0	0	0	0	0	0	0	0	0	0	0	0	0	0	0	0	0	0	0
Vitvi01g04307_t001	0	0	0	0	0	0	3.31511	0	0	0	0.907284	0	0	0	0	0	0	0	0	1.79402	0	0	0	1.57812	0	0	0	0	1.67554	1.609	0.759865	0	1.8868	0	0.642199	0
Vitvi01g04308_t001	0	2.2839	1.69533	0	0	3.65391	1.95893	3.05305	2.38743	0	0	1.86198	1.82948	1.81112	0	4.945	0	1.85197	0	1.41347	0.884666	0	2.70511	5.59514	3.53345	0.658126	1.69415	1.85544	0	1.90155	0.898022	2.47915	2.22985	2.25624	0	2.77301
Vitvi01g04309_t001	2.3118	1.8205	0	1.55874	1.33158	0	3.90366	6.48958	5.07473	0	0	2.22628	3.64571	1.44365	3.42539	3.94166	1.49707	8.11915	3.58124	3.38003	0	1.32396	0	1.48663	10.1395	5.24593	2.70083	6.65537	1.5784	3.78931	4.29489	1.97613	4.1473	2.39793	0	3.31556
Vitvi01g04310_t001	0	0	0	0	0	0	0	0	0	0	0	0	0	0	0	0	0	0	0	0	0	0	0	0	0	0	0	0	0	0	0	0	0	0	0	0
Vitvi01g01236_t001	37.7555	29.5511	37.6327	23.8319	24.3908	30.8821	38.0582	30.9259	57.3098	15.3105	43.1058	33.5223	20.2691	14.6909	18.16	11.5051	28.1653	11.0652	28.8586	37.6399	15.052	4.60053	6.49357	2.21391	21.9226	15.9371	20.9149	16.9592	19.9015	10.9099	2.91373	4.6105	5.64681	7.02302	9.1294	5.10214
Vitvi01g01253_t001	0	0	0	0	0	0	0	0	0	0	0	0	0	0	0	0	0	0	0	0	0	0	0	0	0	0	0	0	0	0	0	0	0	0	0	0
Vitvi01g01258_t001	1.10482	1.61576	1.79905	0.851345	0.272727	1.11353	1.11934	1.2184	0.866152	0.957137	0.933616	0.911952	0.796478	0.689922	1.26283	0.968776	1.4309	1.00783	2.44497	3.76909	3.85145	4.70024	4.85797	4.56727	3.03816	2.18471	2.21268	3.48353	2.47849	1.9144	4.25169	5.93621	3.96401	2.29196	2.39554	2.03723
Vitvi01g01259_t001	0.195723	0.154128	0.114409	0.263934	0.563674	0.789066	0.264395	0.549425	0.10741	0.749639	1.15776	1.00524	0.987697	0.611114	0.464004	0.400454	0.887218	0.374939	0.606393	0.715405	0.716417	0.89672	1.46043	1.63621	0.858433	0.621787	0.114329	1.62778	1.33632	1.60406	1.33326	1.84035	0.802563	0.558292	1.28046	1.21638
Vitvi01g04311_t001	0	0	0	0	0	0	0	0	0	0	0	0	0	0	0	0	0	0	0	0	0	0	0	0	0	0	0	0	0	0	0	0	0	0	0	0
Vitvi01g04312_t001	0	0	0	0	0	0	0	0	0	0	0	0	0	0	0	0	0	0	0	0	0	0	0	0	0	0	0	0	0	0	0	0	0	0	0	0
Vitvi01g01265_t001	0.254206	0.35032	0.371487	0	0.183025	0	0.214624	0.0891994	0	0.405681	0.281945	0.0408003	0.160353	0.0793718	0.0376657	0.130028	0.329235	0.040581	0	0.12389	0.0775404	0.291166	0.0790339	0.245205	0.278734	0.115369	0.0742458	0	0	0	0.157422	0.108648	0.260593	0.0659193	0.0665226	0.121526
Vitvi01g01267_t001	0	0	0	0	0	0	0	0	0	0	0	0	0	0	0	0	0	0	0	0	0	0	0	0	0	0	0	0	0	0	0	0	0	0	0	0
Vitvi01g04313_t001	3.16497	3.98777	2.59009	0	0	0	0.855088	0.888455	0.694755	0.808143	1.87217	1.62554	0	0.790568	0	0.863412	1.22973	2.4252	5.22974	4.01043	1.54465	5.07519	3.14881	2.44232	0	1.43639	0.739512	0.809913	2.59309	4.98024	6.2719	7.57517	7.78677	0.656577	1.32517	0.605221
Vitvi01g01268_t001	7.68411	9.1232	9.53624	4.38396	8.17104	6.13619	10.1407	10.6193	12.3913	12.9043	15.1221	11.5362	8.72485	6.20112	10.5798	13.3837	10.9473	10.9458	9.52283	8.58451	11.8276	10.02	11.3203	12.9996	14.1146	9.12076	11.3941	11.0419	13.3985	12.9439	12.8847	17.1789	14.5425	12.3235	12.9312	11.8682
Vitvi01g04314_t001	0	0	0	0	0	0	0	0	0	0	0	0	0	0	0	0	0	0	0	0	0	0	0	0	0	0	0	0	0	0	0	0	0	0	0	0
Vitvi01g04315_t001	0	0	0	0	0	0	0	0	0	0	0	0	0	0	0	0	0	0	0	0	0	0	0	0	0	0	0	0	0	0	0	0	0	0	0	0
Vitvi01g01271_t001	0	0	0	0	0	0	0	0	0	0	0	0	0	0	0	0	0	0	0	0	0	0	0	0	0	0	0	0	0	0	0	0	0.236304	0	0	0
Vitvi01g04316_t001	0	0	0	0	0	0	0	0	0	0	0	0	0	0	0	0	0	0	0	0	0	0	0	0	0	0	0	0	0	0	0	0	0	0	0	0
Vitvi01g04317_t001	0	2.24312	0.832529	0	0	0	0.961975	0.999512	0	1.81832	0	2.28591	0	0	0.844115	0.971339	1.38345	1.36418	3.67716	6.94113	8.68868	10.6035	2.65681	9.15872	1.38814	5.81736	2.49585	8.65594	5.83446	5.60277	10.5838	4.26103	6.20508	4.4319	4.47246	4.08524
Vitvi01g01278_t001	0	0	0	0	0	0	0	0	0	0.250803	0.29051	0	0	0	0	0	0	0	0	0	0.479376	0.450017	0	0	0	0	0	0.377028	0.536502	0.386398	0.486613	0.335845	0.201382	0	0	0
Vitvi01g01280_t001	0	0	0	0	0	0	0	0	0	0	0	0	0	0	0	0	0	0	0	0	0	0	0	0	0	0	0	0	0	0	0	0	0	0	0	0
Vitvi01g04318_t001	0	0	0	0	0	0	0	0	0	0	0	0	0	0	0	0	0	0	0	0	0	0	0	0	0	0	0	0	0	0	0	0	0	0	0	0
Vitvi01g01282_t001	3.56183	5.60976	1.46968	1.27143	2.17227	2.00613	6.65127	2.94077	4.82921	6.41985	8.52068	6.72563	5.02227	1.7009	5.96055	5.57286	9.22623	9.09769	6.59957	5.41189	9.8421	25.0782	16.8063	14.1471	5.71787	6.94144	2.93733	13.6721	15.7357	16.6219	14.5319	15.4024	14.3905	8.58438	7.01808	6.10998
Vitvi01g01283_t001	0	0	0	0	0	0	0	0	0	0	0	0	0	0	0	0	0	0	0	0	0	0	0	0	0	0	0	0	0	0	0	0	0	0	0	0
Vitvi01g01283_t002	0	0.1295	0	0	0	0	0	0	0	0	0	0	0	0	0	0	0	0	0	0	0	0	0	0	0	0	0	0	0	0	0	0	0	0	0	0
Vitvi01g01284_t001	3.08794	4.72445	2.26919	4.28309	5.89488	5.15752	2.86038	3.715	2.51772	1.91487	1.17425	1.58598	2.44876	3.19551	3.86948	1.20343	2.28534	3.38026	9.84048	10.1476	10.0112	3.43586	4.49855	2.7233	4.21356	4.96506	6.18441	2.14483	5.18045	6.82579	3.71527	2.71499	1.89932	2.19634	2.95525	2.53068
Vitvi01g04319_t001	0	0	0	0	0	0	0	0	0	0	0	0	0	0	0	0	0	0	0	0	0	0	0	0	0	0	0	0	0	0	0	0	0	0	0	0
Vitvi01g04320_t001	0	0	0	0	0	0	0	0	0	0	0	0	0	0	0	0	0	0	0	0	0	0	0	0	0	0	0	0	0	0	0	0	0	0	0	0
Vitvi01g01287_t001	25.0921	28.5809	30.5136	30.8158	22.4535	26.6448	29.6591	32.3887	25.8191	34.0373	29.1554	32.2185	28.9711	25.8822	29.7432	36.8236	27.2752	29.0411	31.2352	29.0436	24.055	35.7972	31.2051	33.8564	22.9277	29.2829	31.4085	24.9389	35.3345	37.8974	32.0488	34.2798	33.1867	33.3471	32.597	26.0262
Vitvi01g01289_t001	10.0952	11.7072	13.0353	9.75294	7.23227	9.87109	12.8909	10.9266	10.9148	14.0428	14.1863	12.7689	12.6728	9.22098	13.3357	15.9622	13.4651	12.8927	10.1664	10.9659	11.8271	15.5324	14.9906	12.2731	11.1121	11.4426	10.8552	14.7804	13.2365	15.016	12.9388	16.3143	14.8797	11.9821	10.83	12.0053
Vitvi01g02171_t001	0	0	0	0	0	0	0	0	0	0	0	0	0	0	0	0	0	0	0	0	0	0	0	0	0	0	0	0	0.777928	0	0	0	0	0	0	0
Vitvi01g01291_t001	25.7016	27.6583	28.1227	27.7517	28.1326	30.237	30.7655	24.6485	31.2209	23.4714	27.9989	27.2464	29.8865	28.4441	31.3329	31.3145	33.1689	24.8806	18.9863	22.1989	16.4049	25.5622	25.5931	21.1743	28.0812	23.2457	21.7986	16.7351	12.9893	20.3893	21.2971	24.3934	27.0037	30.5489	27.2861	28.5092
Vitvi01g04321_t001	11.6787	14.8046	10.9894	12.2918	10.5004	8.6128	18.0851	7.19648	15.0067	12.0009	8.42478	9.14365	11.4996	8.8939	14.5188	12.0446	9.223	11.641	4.41259	6.38584	5.21321	12.0717	14.8781	10.9905	13.3261	13.7031	11.9801	6.19583	3.50068	6.72332	13.4062	16.0702	15.4762	12.1139	14.61	11.1663
Vitvi01g01295_t001	12.3895	12.0432	13.466	7.57049	7.58223	6.92647	19.4823	16.982	10.0925	14.0876	19.467	19.2638	14.1652	12.3306	11.7029	15.1831	17.6759	21.8798	11.2957	13.6801	12.9908	21.7297	21.7876	19.5445	11.3208	12.0364	10.5165	14.49	24.7162	21.8309	18.3419	17.8715	17.4635	11.5459	16.3122	16.3806
Vitvi01g01296_t001	13.5489	16.2583	10.6677	9.44612	9.34361	8.73223	18.5517	14.2303	16.4894	18.5923	16.7652	16.4501	13.0235	12.7776	13.329	12.572	12.0567	12.1241	11.8984	13.1165	11.808	15.8355	20.7469	17.5441	15.0022	12.8836	11.8447	14.7413	15.7324	18.1291	17.3516	18.5936	15.8735	12.3328	13.507	12.1613
Vitvi01g01298_t001	0	0	0	0	0	0	0	0	0	0	0	0	0	0	0	0	0	0	0	0	0	0	0	0	0	0	0	0	0	0	0	0	0	0	0	0
Vitvi01g01299_t001	159.486	156.838	170.555	133.881	133.257	151.461	130.859	122.616	126.538	140.871	145.8	163.946	138.88	141.624	141.046	161.6	124.737	88.5399	58.532	61.032	52.1396	54.9106	61.0646	72.118	64.8451	53.8266	81.4474	60.7889	48.6569	47.1761	48.5029	61.2853	63.3502	46.6019	46.8482	52.6261
Vitvi01g01301_t001	0.500045	0.787553	1.16919	0	0	0.251994	0	0.350926	1.37209	0.319204	0	0	0	0	0.44455	0.682068	0.97145	0	0.774625	0.731103	2.44046	0.859123	2.48746	2.89404	1.46212	1.02123	0.584191	1.11966	0.682821	0.655705	1.54831	0.854878	1.53783	0.778013	0.261711	0.717158
Vitvi01g02173_t001	0	0	0	0	0	0	0	0	0	0	0	0	0	0	0	0	0	0	0	0	0	0	0	0	0	0	0	0	0	0	0	0	0	0	0	0
Vitvi01g01302_t001	0	0	0	0	0	0	0	0	0	0	0	0	0	0	0	0	0	0	0	0	0	0	0	0	0	0	0	0	0	0	0	0	0	0	0	0
Vitvi01g01302_t002	0.137302	0.0720819	0.107012	0.24687	0	0	0	0.128476	0.100466	0.292156	0	0	0	0	0.217003	0	0	0.292249	0.0945315	0	0.167525	0	0.113834	0	0.0446074	0.083084	0.213876	0.117118	0.124992	0	0.226739	0.156488	0	0.237363	0	0.175037
Vitvi01g04322_t001	0	0	1.15115	0.663909	0.567153	0	0.665069	0.69102	0.540365	0	0.364034	1.26431	0	0.307443	0	0	0.637639	0	0	0.479881	0	1.12782	0	0	0.959702	0	1.15035	0	0.672283	0	0	1.26253	0.504698	1.53201	0	0.706091
Vitvi01g04323_t001	11.6312	4.36162	7.12275	2.24069	3.82828	8.93179	14.2158	7.77398	10.9424	12.0211	16.3815	12.0899	3.49381	3.45874	3.9392	7.55486	17.2163	9.19555	9.72405	4.85879	6.75786	8.88158	7.57683	9.26048	15.6551	7.03829	5.17658	9.92143	17.3953	7.98913	9.60385	24.6193	9.08457	16.6607	8.69645	5.29568
Vitvi01g02174_t001	5.35682	9.37423	10.4377	4.81582	8.22795	6.59886	5.62827	10.8604	14.3721	9.87864	17.604	6.87821	14.2673	17.8409	13.4051	8.11865	10.0214	4.56083	10.4497	6.96185	17.4292	1.36348	18.5051	15.3101	13.9228	10.805	4.17217	9.13872	8.12761	7.80485	11.7949	17.2985	12.2032	12.965	10.5915	10.8127
Vitvi01g01304_t001	0.437025	0.6883	1.02184	0	0	0.220236	0	0.306699	0.479666	0.557951	0.323142	0	1.1027	0	0	1.78833	0.283007	0	0.225667	0.212988	0.533223	0.375425	0.271747	0.843104	0.42595	0.595018	0.255284	1.11835	1.19353	0	0.270637	1.49428	0.672009	0.453308	0.228729	0.417851
Vitvi01g01307_t001	0	0.308131	0	0	0	0.591558	0.264287	0	0	0	0	0	0	0	0	0	0	0	0.202049	0.381393	0.238708	0.896354	0.729917	0.754864	0	0.177581	0.228565	0	0	0.769636	0	0.668944	0.401118	0.710263	0	0
Vitvi01g01311_t001	71.9069	70.23	56.5328	44.2247	56.5247	44.4372	61.3107	69.1634	70.9801	70.6551	78.0058	79.4922	63.9616	54.0202	72.6907	65.9016	84.7871	94.9848	85.4933	78.9367	104.169	130.562	132.915	133.53	88.7167	83.1517	76.2858	196.105	202.949	192.093	148.07	137.879	150.815	133.595	126.28	109.947
Vitvi01g01312_t001	13.1669	14.175	13.211	6.96744	11.3664	8.93677	12.6083	13.8489	11.8174	14.1291	13.0139	10.8287	12.0275	9.90843	14.1456	11.0487	14.8514	15.4107	13.4603	13.6788	13.6249	16.914	17.6597	16.1626	13.5805	11.1949	11.1767	12.2408	15.8859	14.9053	14.2022	15.2158	16.7441	13.7612	13.4336	11.7287
Vitvi01g01313_t001	4.81706	6.34113	6.1359	4.07203	4.05835	3.80433	5.73022	5.44926	3.70884	6.563	4.94399	5.67741	3.49213	2.28975	5.02817	5.4918	4.7024	6.06009	9.94955	10.3366	9.38628	6.34093	9.20942	8.36834	9.14471	8.61417	8.65149	8.09523	7.70682	8.95635	7.34635	9.71024	6.78067	7.94226	8.57938	7.3554
Vitvi01g01314_t001	1.24024	1.35231	1.8961	1.02922	1.09903	0.384622	0.515508	0.803435	1.46597	1.94882	2.68061	0.734992	0.962887	0.119153	0.452349	1.30131	1.23562	1.46208	1.18232	0.557947	1.86245	2.62258	1.89833	3.06751	0.836869	0.519573	1.11458	2.19723	3.1266	2.00163	1.89057	1.30481	3.81421	1.78124	1.69768	1.91557
Vitvi01g01315_t001	1.98321	2.02604	1.62925	0.867365	1.11144	1.56666	1.30332	1.35418	2.47086	1.77922	1.74384	1.03235	0.811465	1.60664	1.14364	1.75468	1.04131	1.91669	1.88207	2.14205	1.83116	2.33295	4.53276	3.79151	1.6195	1.70281	2.69266	4.93785	2.04938	3.23314	2.72183	2.93232	2.74735	3.33584	1.8515	2.92117
Vitvi01g01316_t001	0	0	0	0	0	0	0	0	0	0	0	0	0	0	0	0	0	0	0	0	0	0	0	0	0	0	0	0	0	0	0	0	0	0	0	0
Vitvi01g01316_t002	0	0	0	0	0	0	0	0	0	0	0	0	0	0	0	0	0	0	0	0	0	0	0	0	0	0	0	0	0	0	0	0	0	0	0	0
Vitvi01g01316_t003	0.458877	0.20649	0.0766383	0.0883999	0.151034	0.198212	0.30994	0.0920098	0	0.878772	0.339299	0.420858	0.0827027	0.204681	0.0777048	0.357665	0.169804	0.251158	0.30465	0.35143	0.399917	0.30034	0.40762	0.168621	0.287516	0.119004	0.0382925	0.167752	0.17903	0.429801	0.487146	0.336213	0.201603	0.271985	0.205856	0.188033
Vitvi01g01316_t004	0	0	0	0	0	0	0	0	0	0	0	0	0	0	0	0	0	0	0	0	0	0	0	0	0	0	0	0	0	0	0	0	0	0	0	0
Vitvi01g01317_t001	24.2355	19.8059	21.2924	12.345	14.4867	13.4516	16.7274	20.0176	25.2781	18.7002	27.4323	22.7048	15.5005	16.4883	21.3602	20.7021	20.7802	20.3676	17.1172	14.5588	23.5739	22.7924	26.7842	21.6888	17.3286	16.3127	12.8904	23.1799	24.9357	24.5141	29.4199	24.0526	27.4623	19.2412	19.9216	18.1508
Vitvi01g04324_t001	0	0	0	0.261899	0.223731	0.782981	0	0.272594	0	0	0.287208	0.498744	0.735061	0.242561	0	0	0.754609	0.248032	1.00286	0.567911	0.59241	0	0.241528	0	0.567876	0.352567	0.340344	0	0	0	0.481083	0	0.398187	0	0.203294	0.371386
Vitvi01g01320_t001	1.1904	0.937423	1.39169	14.0461	7.19946	12.8978	0	4.17706	2.61311	3.79948	4.401	2.29274	7.50908	1.48674	4.9387	0.811865	7.70877	0.760138	23.0509	33.0688	24.6914	11.5896	4.81134	3.82752	16.5334	24.5815	18.0794	2.28468	9.34675	0.780485	3.68591	0	0.610158	8.95199	6.54181	11.0972
Vitvi01g04325_t001	1.78561	0	2.08754	8.02636	5.14247	3.59938	0.804038	1.67083	0	3.41953	1.7604	2.29274	3.00363	4.08854	2.11659	0.811865	1.92719	0	8.29831	19.1451	6.17286	2.3861	2.96082	0	4.35089	9.72454	7.64898	0.76156	0.812761	0.780485	0.737182	1.01756	1.22032	4.32165	1.86909	8.82087
Vitvi01g04326_t001	0	0	0	0.799652	0	0	0	0	0	0	0	0	0	0	0	0	0	0	0	0.577998	0.361759	0.339604	0	0	0.866943	0.269122	0	0	0.40487	0	0.367221	0	0	0	0	0
Vitvi01g04327_t001	0	0	0	0	0.701365	0	0.822452	0	0	0.777298	0	0	0	0	0	0	0	0.777545	0	0	0	0	0	0	0	0	0	0.779	0	0	0	0	0	0	0	0
Vitvi01g04328_t001	0	0	0.91415	0	0	0	0	0	0	0	0	0	0	0	0	0	0	0	0	0	0	0	0	0	0	0	0	0	0	0	0.968455	0	0	0	0	0
Vitvi01g04329_t001	0	0	0	0	0	0	0	0	0	0	0	0	0	0	0	0	0	0	0.329474	0	0	0	0	0	0	0	0	0	0	0	0	1.09082	0	0	0	0
Vitvi01g01328_t001	0.315246	0	0.737101	1.27533	0.363157	1.27093	0	1.76989	0.346004	0.402474	0.932386	0.404778	1.19314	0.984305	0.560519	0	0	0	5.53464	8.45007	3.65405	2.16648	0.784091	0	3.07256	5.43669	1.47318	0	0.430474	0	0.780889	0	0	1.30796	0.989952	0.904243
Vitvi01g04330_t001	1.69296	0	0	6.46841	1.95026	3.41262	1.52464	2.3762	0.61938	2.88187	0	0.724591	4.98362	1.4096	0	1.53948	1.46176	1.44139	20.6892	33.0031	13.7707	4.52458	0.701799	0	5.22517	10.7566	5.27425	0	1.54118	0	0.698932	0	0.578498	2.34138	0.590702	2.42802
Vitvi01g04331_t001	0.402814	0	0	0	0.232017	1.21797	0	0	0	0.514273	0	0	0	0	0	0	0	0	2.91202	0.588944	0	0	0	0	0	1.4625	0.941197	0	0	0	0	0	0	0	0	0
Vitvi01g02178_t001	1.53379	0	0	1.37889	0	0.515295	0	0	0	0.652731	0.75607	0	1.29002	0	0	0	0	0	10.0321	16.9435	8.10944	0.585599	0.635818	0.657549	0.996614	3.24844	1.1946	0	0	0	0	0	0.786165	0	0	0
Vitvi01g01331_t001	5.47338	4.94139	5.11374	4.16913	3.37686	3.11604	4.57859	3.53579	5.80633	6.75396	6.06216	5.05771	4.18936	3.57526	5.15776	7.21587	5.84311	6.60988	5.77084	5.7368	6.90171	7.4758	7.26249	6.39146	6.69624	5.52931	3.7992	7.55991	6.37949	6.03606	7.1761	10.9234	7.65337	6.4612	5.05806	5.496
Vitvi01g01333_t001	0	0	0	0	0	0	0	0	0	0	0	0	0	0	0	0	0	0	0	0	0	0	0	0	0	0	0	0	0	0	0	0	0	0	0	0
Vitvi01g01335_t001	0	0	0	0	0	0	0	0	0	0	0	0	0	0	0	0	0	0	0	0	0	0	0	0	0	0	0	0	0	0	0	0	0	0	0	0
Vitvi01g01336_t001	0	0	0	0	0	0	0	0	0	0	0	0	0	0	0	0	0	0	0	0	0	0	0	0	0	0	0	0	0	0	0	0	0	0	0	0
Vitvi01g04332_t001	0	0	0	0	0	0	0	0	0	0	0	0	0	0	0	0	0	0	0	0	0	0	0	0	0	0	0	0	0	0	0	0	0	0	0	0
Vitvi01g01339_t001	15.0095	15.9393	19.948	4.08764	8.50451	7.73638	21.9929	25.5274	26.6695	35.5788	44.9712	45.4499	22.5751	17.3415	30.947	29.4093	34.4466	39.0242	24.0339	24.0656	26.1278	45.8074	46.8172	45.7135	21.4433	17.7065	18.392	24.0839	21.2301	25.003	50.2592	47.2248	42.7016	24.4434	27.2259	18.1373
Vitvi01g04333_t001	0	0	0	0	0	0	0	0	0	0	0	0	0	0	0	0	0	0	0	0	0	0	0	0	0	0	0	0	0	0	0	0	0	0	0	0
Vitvi01g04334_t001	0	0	0	0	0	0	0	0	0	0	0	0	0	0	0	0	0	0	0	0	0	0	0	0	0	0	0	0	0	0	0	0	0	0	0	0
Vitvi01g01342_t001	1.6277	0.640891	0	0	0	0	0	0.571149	0	0	0	0	0	0	0	0	0	0	0.420247	0	0	0	0	0	0	0	0	0.520658	2.22265	0.533597	0	0	0	0	0	0
Vitvi01g01344_t001	0	0	0	0	0	0	0	0	0	0	0	0	0	0	0	0	0	0	0	0	0	0	0	0	0	0	0	0	0	0	0	0	0	0	0	0
Vitvi01g01345_t001	0	0	0	0	0	0	0	0	0	0	0	0	0	0	0	0	0	0	0	0	0	0	0	0	0	0	0	0	0	0	0	0	0	0	0	0
Vitvi01g01345_t002	0	0	0	0	0	0	0	0	0	0	0	0	0	0	0	0	0	0	0	0	0	0	0	0	0	0	0	0	0	0	0	0	0	0	0	0
Vitvi01g01345_t003	0	0	0	0	0	0	0	0	0	0	0	0	0	0	0	0	0	0	0	0	0	0	0	0	0	0	0	0	0	0	0	0	0	0	0	0
Vitvi01g01345_t004	2.8625	4.24314	2.36225	0.45413	1.4548	1.44254	1.8197	2.24521	1.20128	1.71979	4.73115	5.29701	3.61133	1.47209	1.99594	3.21547	2.83505	2.15042	2.17369	1.88744	1.23268	2.7001	1.88463	2.16561	2.29761	2.29256	2.36061	2.26217	2.75915	2.98078	1.98121	3.31047	2.07136	1.92122	2.46756	2.25393
Vitvi01g01346_t002	0.750067	2.16577	1.75379	0.927183	0.864064	0.755982	1.26655	0.701851	0.411626	0.957611	1.20165	1.28412	0.788571	1.48325	1.55592	1.0231	1.70004	1.75618	0.839177	0.913879	1.83034	2.14781	1.3992	1.04507	1.34027	1.75878	0.511167	0.799757	2.38987	1.06552	1.62573	1.6029	2.37082	0.972517	1.57027	0.657395
Vitvi01g01346_t001	12.9661	10.2106	15.3148	11.5364	9.16222	10.3738	12.008	14.259	16.7987	10.5808	14.628	14.4173	11.8048	11.9367	13.9435	11.5779	17.6587	13.4863	12.9075	14.4624	13.0476	17.0713	15.7924	15.2147	14.1358	14.1957	14.1329	12.1433	17.0666	15.6878	18.7907	14.0543	15.4159	14.5584	17.9798	16.3592
Vitvi01g01348_t001	0	0	0	0	0	0	0	0	0.232817	0	0	0	0.267611	0	0	0	0	0	0.219065	0	0	0	0	0	0	0	0	0	0	0	0	0	0.869799	0	0	0.202813
Vitvi01g04335_t001	106.758	84.3974	80.6166	42.5732	47.375	41.0304	49.9425	52.4744	48.3289	48.7916	52.8304	67.2058	47.1664	55.5127	63.5197	60.6277	55.9528	76.9243	96.5255	100.82	143.943	124.183	143.615	115.4	97.1698	117.64	120.841	123.309	126.494	120.926	95.6955	103.685	117.532	105.134	120.881	100.486
Vitvi01g01352_t001	0	0	0	0	0	0	0	0	0	0	0	0	0	0	0	0	0	0	0	0	0	0	0	0	0	0	0	0	0	0	0	0	0	0	0	0
Vitvi01g01352_t002	0	0	0	0	0	0	0	0	0	0	0	0	0	0	0	0	0	0	0	0	0	0	0	0	0	0	0	0	0	0	0	0	0	0	0	0
Vitvi01g01352_t003	0	0	0	0	0	0	0	0.103685	0	0.0943124	0.163866	0	0	0	0	0	0	0	0	0	0.0901327	0	0.0459343	0	0.0719999	0.067052	0.172606	0	0.0504368	0	0	0	0	0	0	0.0706309
Vitvi01g04336_t001	1.76677	0.993787	0.885221	0.680717	0.436134	0	0.170476	1.59416	0.554045	0	0	0.324079	0	0.94568	0.44877	0.172136	0.980673	0.483505	0.912309	1.7221	1.38579	0.578186	2.66802	0.649225	1.476	1.26002	1.03204	0.32294	2.58489	0.827413	1.25041	1.07874	1.03495	1.5708	1.45308	1.08595
Vitvi01g01351_t001	24.5464	22.899	25.4443	9.13759	12.872	11.3071	15.458	14.8015	19.2087	17.9895	14.7323	15.8453	16.5312	14.5718	20.6387	20.9949	16.564	18.6257	19.14	20.4703	27.9785	34.386	39.1207	37.168	22.9184	21.7507	15.8327	21.3017	30.2096	22.5372	33.0695	46.9513	41.0339	36.7718	32.7869	31.9219
Vitvi01g01354_t001	4.79471	4.14114	5.42462	5.00571	8.37421	6.07962	9.29764	11.5057	12.4773	6.31887	8.23417	7.8445	11.8053	9.46536	11.0002	9.38814	12.5199	11.0615	11.1812	10.8545	14.7197	13.4638	14.1376	11.0402	11.1554	11.3715	12.739	11.9728	14.2561	13.0816	13.5052	15.8652	12.3672	13.5564	10.6044	13.9749
Vitvi01g01355_t001	0	0	0.342806	0	0.675579	0.295537	0.396107	2.88094	0	1.49744	0	0	0	0	1.04273	0.399963	0	1.49792	0.302825	0	0	0.671716	0.72932	1.50849	0.571587	0	0	0.37518	0.400404	0.769007	0	0	0.901777	0	0	0
Vitvi01g04337_t001	0	0	0	0	0	0	0	0	0	0	0	0	0	0	0	0	0	0	0	0	0	0	0	0	0	0	0	0	0	0	0	0	0	0	0	0
Vitvi01g01356_t001	0	0	0	0	0.105851	0	0	0	0.201703	0.469244	0	0	0	0	0	0	0	0	0	0	0	0	0	0	0	0	0	0	0	0	0	0	0	0	0	0
Vitvi01g01357_t001	5.44233	4.06017	4.13009	2.76823	2.74976	4.28234	6.19103	4.89146	6.49731	3.65696	4.44772	4.16828	4.03531	3.16007	3.22556	4.10241	4.32811	5.91397	4.19073	4.979	4.25212	4.42914	2.9685	3.49975	4.32728	3.59658	4.07145	4.09255	3.52023	3.88125	3.07463	3.10141	4.9918	5.6451	6.14651	5.1579
Vitvi01g01359_t001	1.22829	0.386904	0	0.331273	0.848983	0.742787	0.331852	1.0344	0.269628	0	0.363286	0	0.309923	0.306812	0	0.335082	0	0.313732	0.507403	0.239448	1.49866	1.82894	1.52753	0.947842	0.598582	0.891916	1.72198	0.314319	0.670903	0.644261	0.304258	0.419978	1.25915	0.254811	0.514287	1.64416
Vitvi01g01360_t001	15.8434	15.1702	14.9442	20.1511	23.1253	19.779	19.6998	15.6673	15.3144	15.5152	20.634	16.4132	19.7609	22.3733	21.6612	16.9447	17.6049	20.5786	20.5456	19.3913	19.5505	19.8998	19.9271	17.0191	14.5645	13.9722	22.1904	14.2823	14.5049	23.1362	17.8388	16.1592	17.9025	17.8343	18.2802	17.4722
Vitvi01g01361_t001	49.0268	49.1129	57.6148	53.7384	57.0653	59.4332	55.2097	61.8959	61.8307	55.3245	64.7116	57.3868	68.6057	61.4437	68.5892	64.6713	67.0187	54.1485	58.6173	55.4896	67.0756	63.7462	63.5068	47.6461	66.2522	63.1646	55.1924	49.6837	45.8303	56.4893	60.1956	58.9765	66.9826	70.3312	62.5255	59.3869
Vitvi01g02182_t001	0.88619	0.69786	0	0.298759	0	0.446589	0	0	0	0	0	0	0	0	0.525227	0.906583	0	0	0	0	0	0.507519	0	0	0.431866	0	0	0.566939	0	0	0	0.378758	0	0	0	0
Vitvi01g01362_t001	0	0	0.0601828	0	0	0	0.0695403	0	0	0	0	0	0	0	0	0	0	0	0	0	0	0	0	0	0	0	0	0	0	0	0	0	0	0.0533964	0	0
Vitvi01g01362_t002	0	0	0	0	0	0	0	0	0	0	0	0	0	0	0	0	0	0	0	0	0	0	0	0	0	0	0	0	0	0	0	0	0	0	0	0
Vitvi01g01362_t003	0	0	0	0	0	0	0	0	0	0	0	0	0	0	0	0	0	0	0	0	0	0	0	0	0	0	0	0	0	0	0	0	0	0	0	0
Vitvi01g01362_t004	0	0	0	0	0	0	0	0	0	0	0	0	0	0	0	0	0	0	0	0	0	0	0	0	0	0	0	0	0	0	0	0	0	0	0	0
Vitvi01g04338_t001	0	0	0	0	0	0	0	0	0	0	0	0	0	0	0	0	0	0	0	0	0	0	0	0	0	0	0	0	0	0	0	0	0	0	0	0
Vitvi01g04339_t001	0.46916	0.73891	0	0	0.540464	0	0	0	0	0	0	0	0	0	0	0	0	0	0	0	0.572431	0	0	0.301699	0	0.638769	0	0	0	0	0	0	0.961896	0.48664	0	0.224288
Vitvi01g01368_t001	1.53108	0.498911	0.678956	0.996742	0.36492	0.532123	1.85433	1.48206	1.97021	2.76359	1.9519	1.55918	1.06572	0.659389	1.12648	1.36828	1.77785	3.1016	3.59862	1.13215	1.61044	1.99558	1.44448	2.24077	1.38937	3.06699	2.71394	4.12069	2.66748	2.63078	3.07333	2.34676	2.86849	2.84768	2.26584	3.43261
Vitvi01g01369_t001	0	0	0	0	0	0	0	0	0	0	0	0	0	0	0	0	0	0	0	0	0	0	0	0	0	0	0	0	0	0	0	0	0	0	0	0
Vitvi01g04340_t001	7.33766	10.5516	11.9351	13.7668	10.6579	8.6817	13.7909	8.50784	21.0094	12.6264	11.3229	13.1083	13.2821	13.1487	15.1265	16.5361	16.5276	8.96354	15.4853	13.0604	14.0131	19.0015	13.8863	12.3093	12.7487	11.2934	12.2996	11.4295	16.1187	15.4786	9.87825	13.6353	12.1006	7.28013	14.0256	11.2862
Vitvi01g01372_t001	23.1623	22.1606	19.3179	28.7046	22.6095	25.0176	25.7331	25.3194	22.4128	26.1628	15.7926	24.5522	19.1169	22.0792	24.3765	22.9325	20.7467	19.7205	24.5913	25.179	29.6694	25.6208	29.164	24.0358	22.5753	22.3993	25.4583	19.4804	15.5679	16.2744	22.1635	27.0157	24.1881	21.4805	21.4505	21.1112
Vitvi01g01373_t001	24.6435	27.0786	19.7653	15.65	17.0003	14.4406	26.5159	29.1594	23.5884	26.5235	40.2573	32.7463	20.2448	22.7258	30.4003	25.0152	31.3604	33.3022	30.3333	24.7187	28.8443	36.2678	35.6362	45.6992	23.1811	24.8393	23.6015	41.2473	46.1726	40.5815	38.5074	35.5171	26.5846	29.8715	26.9954	23.1513
Vitvi01g01374_t001	0	0	0	0	0	0	0	0	0	0	0	0	0	0	0	0	0	0	0	0	0	0	0	0	0	0	0	0	0	0	0	0	0	0	0	0
Vitvi01g01374_t002	0.294669	0.464094	0.172247	0.397364	0.25459	0.445489	0	0	0.16171	0.0940511	0.108941	0.189179	0	0.184012	0.0873223	0	2.48067	0.0940811	0.608634	0.287219	0.808946	0.843781	0.274842	0.189491	0.646203	0.601796	0.516383	0.942571	1.20713	0.193199	1.18612	0.755651	0.830701	0.152824	0.53978	0.422611
Vitvi01g01374_t003	0.604985	0.158805	0.23576	0.951799	0.929242	0.355691	1.08967	0.141524	0.774682	0.643654	0.671	0.776805	0.127208	0.314828	0.717124	0.550139	3.06889	0.579473	1.87438	1.17938	0.492102	0.923928	0.188093	0.648405	1.57241	1.73892	0.765689	0.774076	1.17033	0.727203	1.12395	0.948093	1.24037	1.20276	2.1109	0.964069
Vitvi01g04341_t001	0	0	0	0	0	0	0	0	0	0	0	0	0	0	0	0	0	0	0	0	0	0	0	0	0	0	0	0	0	0	0	0	0	0	0	0
Vitvi01g01375_t001	0	0	0	0	0	0	0	0	0	0	0	0	0	0	0	0	0	0	0	0	0	0	0	0	0	0	0	0	0	0	0	0	0	0	0	0
Vitvi01g01376_t001	0	0	0	0	0	0	0	0	0	0	0	0	0	0	0	0	0	0	0	0	0	0	0	0	0	0	0	0	0	0	0	0	0	0	0	0
Vitvi01g01376_t002	0	0	0	0	0	0	0	0	0	0	0	0	0	0	0	0	0	0	0	0	0	0	0	0	0	0	0	0	0	0	0	0	0	0	0	0
Vitvi01g01376_t003	0	0	0	0	0	0	0	0	0	0	0	0	0	0	0	0	0	0	0	0	0	0	0	0	0	0	0	0	0	0	0	0	0	0	0	0
Vitvi01g01378_t001	0	0	0	0	0	0	0	0	0	0	0	0	0	0	0	0	0	0	0	0	0	0	0	0	0	0	0	0	0	0	0	0	0	0	0	0
Vitvi01g01378_t002	0	0	0.282175	0	0.185364	0	0	0	0.176609	0	0	0.206608	0	0.200965	0	0	0	0.308247	0.166177	0.0784203	0.392656	0.368608	0.300164	0	0	0	0	0	0	0	0.0996461	0	0	0	0	0.153849
Vitvi01g01380_t002	3.86144	3.14942	3.46639	2.92904	3.05821	3.02317	3.86564	4.83913	4.91934	4.53375	6.01631	5.48935	5.35006	4.56434	6.21191	4.4676	3.79552	4.22698	3.45378	3.56218	4.62729	3.43562	4.5449	4.25682	4.30124	3.50495	3.78622	5.02893	4.19005	3.7524	3.84312	6.77836	4.17052	4.86359	4.33068	3.75795
Vitvi01g01380_t001	12.7839	13.7583	10.2128	11.3491	12.0269	9.77088	11.9446	10.7659	13.4466	15.0971	18.1174	14.4996	12.9025	12.906	11.3651	13.6593	12.8317	15.7822	11.4421	15.1605	16.1178	12.6902	13.911	9.86499	9.24108	11.0235	14.8107	14.8575	16.5838	17.1825	15.5695	17.6664	15.18	15.9122	12.6009	14.5657
Vitvi01g04342_t001	0	0	0	0	0	0	0	0	0	0	0	0	0	0	0	0	0	0	0	0	0	0	0	0	0	0	0	0	0	0	0	0	0	0	0	0
Vitvi01g01383_t001	14.5231	17.6012	13.4265	12.3619	14.1793	12.5614	10.853	15.1076	14.0748	11.3749	14.3181	11.3077	13.1246	13.636	13.2471	12.4338	12.4064	13.2201	11.116	14.2062	16.2119	13.1544	13.7701	13.181	17.8695	15.0989	14.6807	13.772	14.1353	13.4389	14.3517	16.3764	14.2017	18.0023	15.5795	15.6586
Vitvi01g01385_t001	0	0	0	0	0	0	0	0	0	0	0	0	0	0	0	0	0	0	0	0	0	0	0	0	0	0	0	0	0	0	0	0	0	0	0	0
Vitvi01g02188_t001	2.41688	0	6.3575	0	0	0	1.63244	0	1.32635	3.08564	0	0	1.52457	0	0	0	1.56511	0	1.24801	2.35578	0	6.22864	4.50852	4.66262	0	0	0	1.5462	2.47523	2.37693	1.4967	4.13191	0	2.50693	2.52988	0
Vitvi01g04343_t001	2.19113	1.38038	2.30547	1.1819	0	0.441682	0.591984	1.23017	0.721476	2.23793	1.62015	3.9388	0.552866	1.09463	0	1.19549	0	0.559662	0.452574	2.13573	1.06938	1.50582	0	1.40903	0.42712	0.795537	1.53591	1.12142	1.19681	0.574643	1.62828	3.74596	1.12309	1.59094	2.29357	0.418999
Vitvi01g04344_t001	0	0	0	0	0	0	0	0	0	0	0	0	0	0	0	0	0	0	0	0	0	0	0	0	0	0	0	0	0	0	0	0	0	0	0	0
Vitvi01g04345_t001	0	0	0	0	0	0	0	0	0	0	0	0	0	0	0	0	0	0	0	0	0	0	0	0	0	0	0	0	0	0	0	0	0	0	0	0
Vitvi01g01390_t001	81.7629	85.1058	72.0015	92.4385	87.6654	94.418	94.9907	81.1438	91.2945	86.4617	90.3794	76.6551	87.6718	72.0563	67.4093	81.4315	93.8235	79.5581	127.817	122.936	95.5858	89.4614	65.8805	97.1149	109.474	134.186	92.6271	52.987	56.2272	53.2208	86.5077	70.7987	76.8022	105.369	105.098	110.1
Vitvi01g01391_t001	17.499	16.8902	16.4039	18.8348	17.2735	19.2551	17.74	19.1082	18.1844	19.2666	20.1801	18.5523	18.5931	19.9704	22.9882	20.0149	18.8797	19.8878	20.0947	17.9016	20.9983	22.2131	20.125	18.0048	19.7782	19.3225	16.6551	18.0352	16.8363	18.1045	22.4289	24.537	20.3415	25.7112	20.6698	18.1742
Vitvi01g04346_t001	0	0	0	0	0	0	0	0	0	0	0	0	0	0	0	0	0	0	0	0	0	0	0	0	0	0	0	0	0	0	0	0	0	0	0	0
Vitvi01g01399_t001	0	0	0	0	0	0	0	0	0	0	0	0	0	0	0	0	0	0	0.139371	0	0	0	0	0.173566	0	0	0	0	0	0	0	0	0	0	0	0
Vitvi01g04347_t001	0	0	0	0	0	0	0	0	0	0	0	0	0	0	0	0	0	0	0	0	0	0	0	0	0	0	0	0	0	0	0	0	0	0	0	0
Vitvi01g01400_t001	0	0	0	0	0	0	0	0	0	0	0	0	0	0	0	0	0	0	0	0	0	0	0	0	0	0	0	0	0	0	0	0	0	0	0	0
Vitvi01g01400_t002	0	0	0	0	0	0	0	0	0	0	0	0	0	0	0	0	0	0	0	0	0	0	0	0	0	0	0	0	0	0	0	0	0	0	0	0
Vitvi01g04348_t001	0	0	0	0	0	0	0	0	0	0	0	0	0	0	0	0	0	0	0	0	0	0	0	0	0	0	0	0	0	0	0	0	0	0	0	0
Vitvi01g04349_t001	0	0	0	0	0	0	0	0	0	0	0	0	0	0	0	0	0	0	0	0	0	0	0	0	0	0	0	0	0	0	0	0	0	0	0	0
Vitvi01g04350_t001	0	0	0	0	0	0	0	0	0	0	0	0	0	0	0	0	0	0	0	0	0	0	0	0	0	0	0	0	0	0	0	0	0	0	0	0
Vitvi01g04351_t001	0	0	0	0	0	0	0	0	0	0	0	0	0	0	0	0	0	0	0	0	0	0	0	0	0	0	0	0	0	0	0	0	0	0	0	0
Vitvi01g01404_t001	7.6726	6.26582	5.14942	1.53283	3.10991	2.5777	2.68713	5.68368	5.30225	5.80481	4.62262	4.19609	9.05237	11.0022	5.89477	1.55045	5.33663	4.44572	1.10053	1.73116	2.34037	5.61465	8.03985	6.76135	1.73105	1.67658	1.57695	1.99977	1.55216	1.30421	6.07125	6.19418	6.70014	1.4001	0.892367	1.35851
Vitvi01g01405_t001	22.5292	19.8789	21.42	18.3017	18.9959	15.1151	21.1754	17.9062	16.9815	19.5797	21.1742	21.9572	16.6086	16.1876	18.0984	18.7899	19.5111	19.7593	16.0485	16.3374	14.1582	18.7318	15.0216	17.106	15.2782	15.8297	11.8918	19.7962	17.1427	19.8433	15.4645	14.3855	17.8084	11.8251	21.3095	20.8271
Vitvi01g04352_t001	0	0	0	0	0	0	0	0	0	0	0	0	0	0	0	0	0	0	0	0	0	0	0	0	0	0	0	0	0	0	0	0	0	0	0	0
Vitvi01g01411_t001	0	0	0	0	0	0	0	0	0	0	0	0	0	0	0	0	0	0	0	0	0	0	0	0	0	0	0	0	0	0	0	0	0	0	0	0
Vitvi01g01411_t002	0	0	0	0	0	0	0	0	0	0	0	0	0	0	0	0	0	0	0	0	0	0	0	0	0	0	0	0	0	0	0	0.0702127	0	0	0	0
Vitvi01g01413_t001	32.3626	32.5242	35.7447	26.7653	25.9329	24.969	30.1143	27.8583	29.5535	29.6255	28.9202	28.8581	28.7227	29.9382	27.2897	31.9502	27.3602	24.5094	28.373	25.8543	28.9803	29.0024	29.5385	29.7034	29.8355	25.1358	27.3227	25.8157	24.6118	29.0886	27.9718	26.1354	25.2465	29.5946	25.2826	24.3146
Vitvi01g01414_t001	7.34457	8.91436	9.45299	7.63261	7.02481	7.67414	5.73446	5.2962	6.80394	8.51656	6.67624	8.08946	7.82078	6.85864	7.22835	8.27183	6.50155	8.51928	7.37628	9.81884	8.01581	7.98795	6.41046	9.5327	10.5406	7.82856	6.45506	5.04354	7.40686	6.84765	7.05192	11.7499	7.52911	8.2123	10.0508	8.31084
Vitvi01g01417_t001	6.69801	7.83351	8.29576	4.0243	3.81979	5.01299	8.15225	7.16723	5.53185	6.18068	5.29584	9.53697	7.11156	4.47258	7.31067	8.14115	5.92644	6.18265	5.41057	6.98115	8.65786	8.27953	5.36075	8.87035	4.91236	5.23692	4.02878	8.65493	10.5046	8.78305	7.31012	6.91591	7.00227	7.70423	5.83106	8.49658
Vitvi01g01418_t001	23.279	24.8989	24.1194	19.4534	18.8948	19.4393	21.8365	22.2448	25.6371	24.8762	20.0475	24.1052	22.3881	21.028	22.4406	27.1166	21.0383	20.3919	20.286	18.4913	25.6062	24.0832	26.9841	21.4	23.4209	22.2419	21.2399	21.5426	26.1751	22.8035	25.5522	24.3922	22.2027	26.2371	21.6782	19.9903
Vitvi01g01421_t001	0	0	0	0	0	0	0	0	0	0	0	0	0	0	0	0	0	0	0	0	0	0	0	0	0	0	0	0	0	0	0	0	0	0	0	0
Vitvi01g04353_t001	0	0	0.129505	0	0	0	0	0	0	0	0	0	0	0	0	0	0	0	0	0	0	0.12688	0	0	0	0	0	0	0	0	0	0	0	0	0	0
Vitvi01g01424_t001	0	0	0	0	0	0	0	0	0	0	0	0	0	0	0	0	0	0	0	0	0	0	0	0	0	0	0	0	0	0	0	0	0	0	0	0
Vitvi01g01831_t001	0	0	0	0	0	0	0	0	0	0	0	0	0	0	0	0	0	0	0	0	0	0	0	0	0	0	0	0	0	0	0	0	0	0	0	0
Vitvi01g01429_t001	3.64567	5.96846	4.3182	2.58749	1.60254	1.83721	2.20321	4.10705	3.58019	3.85828	4.82381	6.96002	2.29969	2.7559	4.32144	3.92586	4.10042	2.75679	2.13022	1.96378	2.10702	2.69225	3.1021	1.91253	2.19743	2.61245	2.91416	3.49847	2.22711	2.57898	3.14884	3.7724	2.55708	1.74148	2.00848	1.74286
Vitvi01g04354_t001	0.896147	1.4114	4.19071	6.64655	1.03235	3.61286	7.26345	6.28906	1.96717	5.72056	3.97574	3.45198	2.26116	3.3577	1.06226	1.22236	2.32129	6.29462	5.55293	2.62047	4.37363	0	2.22893	2.30511	5.67734	2.44024	1.57042	1.14662	2.44741	7.05067	2.77479	4.59617	3.21532	2.78861	3.75218	1.71366
Vitvi01g01430_t003	0	0	0	0	0	0	0	0	0	0	0	0	0	0	0	0	0	0	0	0	0	0	0	0	0	0	0	0	0	0	0	0	0	0	0	0
Vitvi01g01430_t004	0	0	0	0	0	0	0	0	0	0	0	0	0	0	0	0	0	0	0	0	0	0	0	0	0	0	0	0	0	0	0	0	0	0	0	0
Vitvi01g01430_t005	0	0	0	0	0	0	0	0	0	0	0	0	0	0	0	0	0	0	0	0	0	0	0	0	0	0	0	0	0	0	0	0	0	0	0	0
Vitvi01g01430_t006	0	0	0	0	0	0	0	0	0	0	0	0	0	0	0	0	0	0	0	0	0	0	0	0	0	0	0	0	0	0	0	0	0	0	0	0
Vitvi01g01430_t007	0	0	0	0	0	0	0	0	0	0	0	0	0	0	0	0	0	0	0	0	0	0	0	0	0	0	0	0	0	0	0	0	0	0	0	0
Vitvi01g01430_t008	0	0	0	0	0	0	0	0	0	0	0	0	0	0	0	0	0	0	0	0	0	0	0	0	0	0	0	0	0	0	0	0	0	0	0	0
Vitvi01g01430_t001	0	0	0	0	0	0	0	0	0	0	0	0	0	0	0	0	0	0	0	0	0	0	0	0	0	0	0	0	0	0	0	0	0	0	0	0
Vitvi01g01430_t002	0	0	0	0	0	0	0	0	0	0	0	0	0	0	0	0	0	0	0	0	0	0	0	0	0	0	0	0	0	0	0	0	0	0	0	0
Vitvi01g01432_t001	3.6838	6.49255	5.63971	3.66659	5.96134	4.42006	8.64931	8.12506	6.44991	5.15102	3.7615	4.95527	7.96711	4.49129	10.2928	5.62294	6.70222	5.71273	7.33707	4.53107	5.13677	6.63049	4.47217	5.18904	7.52283	7.48353	4.71357	3.92784	6.82683	7.36082	4.88843	4.0486	5.75445	5.73157	8.53833	6.45732
Vitvi01g02195_t001	0.657339	1.20783	0.512326	0.295476	1.00966	0.662523	0	0	0.240492	0.559483	0.32403	1.26604	0.552866	0.957804	0.779183	0.298873	0.567569	0.839493	1.24458	0.64072	2.00508	0.752912	0.81748	0.84542	0.85424	1.1933	0.51197	0.700886	0.897609	0.861964	0.814141	1.31109	0.898474	2.15913	2.06421	1.8855
Vitvi01g01434_t001	2.08108	1.42871	1.37245	1.15133	1.04501	0.53782	1.58584	2.39669	1.75703	1.90753	2.20953	2.124	0.942487	2.26592	1.4548	1.31014	2.07332	1.09037	1.3226	2.02847	1.69278	1.10015	1.5263	1.99024	0.728124	1.21087	0.623406	1.50206	2.04024	0.419833	2.44533	2.00698	2.46159	0.996287	1.17297	2.09182
Vitvi01g01435_t001	1.02253	0	0.747142	1.55125	1.32517	0.772943	1.72662	0.717598	0.982009	1.63183	1.51214	1.31293	1.29002	3.03305	1.21206	1.39474	0.331082	0.326469	1.18801	2.11793	1.24761	2.92799	1.27164	0.821936	1.86865	2.78438	1.49325	0.65416	1.04721	0.838021	3.32441	2.18514	0.786165	0.530313	2.67583	2.68858
Vitvi01g01436_t001	28.9112	21.7894	24.3131	88.3786	76.4181	78.7921	37.2582	29.6875	30.0287	18.1724	15.2133	17.764	23.7755	32.287	23.9681	28.9112	21.4788	16.989	40.4362	42.7026	29.9731	15.1861	16.2678	13.0598	58.0426	52.6049	67.8117	9.4749	9.44586	5.52386	9.88557	13.0389	15.2734	32.3341	37.4109	33.5359
Vitvi01g01437_t001	0	0	0	0	0	0	0	0	0	0	0	0	0	0	0	0	0	0	0	0	0	0	0	0	0	0	0	0	0	0	0	0	0	0	0	0
Vitvi01g01438_t001	0	0	0	0	0	0	0	0	0	0	0	0	0	0	0	0	0	0	0	0	0	0	0	0	0	0	0	0	0	0	0	0	0	0	0	0
Vitvi01g01439_t001	19.9045	21.0244	21.7026	39.0969	27.6666	33.3057	17.4694	17.6492	16.6139	13.581	15.5108	15.4187	18.984	24.1152	21.1216	14.7131	15.8613	11.949	18.1559	21.4924	15.6695	14.0272	15.4896	16.5172	25.4118	21.8263	20.0166	12.2383	11.9625	11.2921	13.7656	19.4087	17.2279	19.4407	18.683	20.8546
Vitvi01g01440_t001	0	0	0	0	0	0	0	0	0	0	0	0	0	0	0	0	0	0	0	0	0	0	0	0	0	0	0	0	0	0	0	0	0	0	0	0
Vitvi01g01440_t002	3.62681	3.08762	2.46382	2.31321	1.97609	2.61806	2.38346	3.43953	3.38896	2.31518	2.60923	1.82498	1.60764	2.32604	1.91715	2.13925	2.41211	1.00148	3.03694	3.86952	2.98996	4.21026	4.14467	2.5844	3.20051	4.62656	3.89357	3.07276	3.54705	4.04887	2.42808	3.77052	3.21551	3.76194	1.89818	2.48361
Vitvi01g04355_t001	18.6318	13.9	22.1644	16.7501	22.9697	14.4959	15.8962	11.9286	11.1218	15.4408	14.0183	19.3066	14.4334	17.9628	14.7236	14.2675	14.3939	14.1934	14.1782	9.23967	5.18472	9.73438	15.0407	7.5672	12.425	13.3513	16.4208	11.7105	23.2103	13.2874	6.88238	17.8824	15.7491	12.5449	13.0019	15.3141
Vitvi01g01443_t001	30.8339	33.4541	35.0864	31.0463	27.7847	26.6572	39.0608	26.7361	32.7896	33.2422	43.5714	32.3767	31.8117	31.8346	35.2498	32.7117	30.7053	31.6776	22.6442	27.3829	29.5953	24.6434	21.3032	27.1425	41.8064	26.9922	28.4979	30.8602	32.7478	29.291	23.4226	35.8454	29.9229	32.5513	26.6811	26.2054
Vitvi01g01444_t001	0.42575	0	0.165913	0	0.490456	0	0.19171	0.597573	0.311527	0.36237	0.41974	0	0.179042	0.177245	0.504667	0	0	0.181243	0.146563	0.276657	0	0	0.17649	0.547567	0.13832	0.128815	0.497394	0	0	0.744377	0.527308	0.242621	0	0.294408	0.148551	0
Vitvi01g01446_t001	5.47715	3.68315	4.24487	1.82575	2.33951	3.28739	3.24221	5.09627	6.8221	4.47846	6.91664	6.87467	3.64909	2.69013	3.64741	5.54023	4.22436	5.97318	2.86002	3.11922	3.82946	5.0047	4.97468	3.64087	2.75914	4.4129	3.88244	4.1733	3.02528	4.9226	4.19216	5.99701	5.11007	2.61719	4.83136	4.00118
Vitvi01g01447_t001	59.8826	63.646	59.4085	58.0461	52.7698	57.5264	56.5729	53.6295	51.462	52.585	50.12	46.2337	53.6516	49.5542	51.5352	49.35	54.4633	52.3812	58.8558	58.4528	62.4231	57.2154	57.6118	61.8575	52.4738	53.8055	54.4242	46.2369	55.0642	57.9162	53.2591	49.0841	62.892	48.3654	57.8014	58.4111
Vitvi01g01449_t001	0	0	0	0	0	0	0	0	0	0	0	0	0	0	0	0	0	0	0	0	0	0	0	0	0	0	0	0	0	0	0	0	0	0	0	0
Vitvi01g01449_t002	0	0	0	0	0	0	0	0	0	0	0	0	0	0	0	0	0	0	0	0	0	0	0	0	0	0	0	0	0	0	0	0	0	0	0	0
Vitvi01g04356_t001	0.365858	0.576214	0.427721	0	0	0	0	0	0	0	0.541041	0	0	0	0	0	0	0	0	0	0	0	0	0	0.713173	0	0	0	0	0.479748	0	0.625473	0	0.37949	0	0
Vitvi01g04357_t001	0.421995	0	0	0	0	0	0	0.592303	0	0.538762	0	0.541846	0	0	0	0	0	0	0.435812	0	0	0	0	0	0.411301	1.14911	0	0	0	0	0	0	0	0	0.441724	0.403481
Vitvi01g04358_t001	0.926212	1.05354	2.16565	2.08168	3.79371	0.985378	2.15482	0.938896	1.4684	1.31388	1.97846	2.11425	0.779006	1.99223	0.548947	1.40374	1.46616	2.03717	3.2416	1.9059	1.31844	1.47344	1.47182	2.11773	1.1535	1.26105	1.9838	2.23849	2.95111	2.22665	2.10311	1.40751	2.84845	1.22759	2.20834	3.5423
Vitvi01g01453_t001	0	1.25615	0	2.68883	0.918788	0	0	2.79863	2.18848	0	1.17947	1.02409	0.503108	1.99223	0.945409	0	0.516488	1.01858	0.411842	0.777407	0	2.28383	0.991875	2.05155	3.10943	0.723938	0	1.02049	2.1782	0	0.987825	0	2.04403	2.48186	3.33944	0
Vitvi01g01455_t001	1.18686	1.86927	4.99517	1.60049	0	2.63169	3.8479	3.99805	0.781599	1.51527	1.40413	1.82873	1.79682	0	1.12549	0.32378	1.53717	1.8189	2.2063	3.47057	2.31698	5.16582	1.77121	1.22116	2.08221	3.01641	2.49585	5.77063	3.24137	2.17885	2.93995	0.811625	1.46002	3.93946	1.24235	1.36175
Vitvi01g04359_t001	8.13848	4.48624	8.08743	6.03615	8.90662	3.28107	11.5437	16.5633	6.69942	3.63664	7.22124	8.35991	7.70064	6.60689	12.5411	11.101	8.95948	5.71654	9.24544	10.3125	8.93693	12.5844	10.1212	4.7102	9.12207	11.45	8.55721	6.76856	5.55663	4.26878	6.5519	4.17407	10.0116	7.59754	8.94492	10.894
Vitvi01g01456_t001	14.4854	13.4685	18.159	15.1798	11.7613	12.225	15.9136	18.3718	17.2396	21.3901	19.4858	21.5126	14.8621	21.7969	19.9632	20.5915	18.5348	19.8368	9.82293	12.248	14.4799	12.9934	18.774	12.1208	18.1157	13.861	11.4179	13.6214	10.9625	15.9052	15.6712	16.1117	16.1018	15.0251	15.6194	12.7653
Vitvi01g01457_t001	12.7579	9.09885	9.2868	5.51832	7.48711	5.66099	9.64684	9.79803	8.80675	11.0636	9.01807	9.89059	8.60447	6.41363	7.60893	7.11403	10.496	13.5265	13.3414	10.2455	8.12575	15.8076	12.7726	13.5188	6.96025	9.61367	5.90568	19.0957	18.0786	19.3598	18.0869	10.0139	11.5979	10.7364	11.9266	11.5844
Vitvi01g04360_t001	0	0	0	0	0	0	0	0	0	0	0	0	0	0	0	0	0	0	0	0	0	0	0	0	0	0	0	0	0	0	0	0	0	0	0	0
Vitvi01g04361_t001	0	0	0	0	0	0	0	0	0	0	0	0	0	0	0	0	0	0	0	0	0	0	0	0	0	0	0	0	0	0	0	0	0	0	0	0
Vitvi01g04362_t001	0.6182	0.774489	1.37976	0.265252	0.356078	0.665557	0.455512	0.473286	0.601414	0.68163	0.66488	0.974177	0.514039	0.579069	0.749443	0.824069	0.709678	0.717734	1.43649	1.8351	1.90284	1.35179	1.67739	0.903502	1.5748	1.08399	1.08334	1.02468	1.03602	0.313202	1.2007	0.936776	1.29627	1.35533	0.79417	0.846314
Vitvi01g01459_t001	35.3823	42.3255	34.572	46.8738	81.2805	52.603	53.5435	31.3117	40.4289	40.4036	40.9694	37.7039	37.3077	39.9138	31.6093	44.8652	44.6159	40.6815	37.5051	37.2184	27.852	21.6301	23.0979	22.9532	44.4975	43.0407	53.216	40.6249	37.4053	27.076	18.6342	18.4485	24.9964	20.6643	27.4787	26.9846
Vitvi01g04363_t001	9.81248	8.71726	10.1136	3.75957	3.58951	3.67771	5.57536	7.34665	7.64992	6.36849	5.78012	6.19437	4.31039	4.04523	4.71409	5.87197	8.07123	8.13332	8.10135	10.75	12.3226	10.0495	10.1465	8.12043	12.9871	10.8665	8.87718	6.64473	8.64039	7.88509	12.1193	10.0699	11.5861	11.9642	9.26986	10.375
Vitvi01g04364_t001	2.0843	2.08899	1.85737	0.609311	0.47014	0.455404	1.8902	1.98441	1.53577	2.02833	2.19857	0.973184	0.257438	0.32767	0.812029	1.45133	2.07652	2.99693	2.49875	2.96926	3.34336	3.92325	4.6041	4.06786	3.0259	1.89187	1.77094	4.49448	3.76169	3.93723	4.69361	3.61316	4.52734	2.82717	2.79202	2.22976
Vitvi01g02201_t001	0.0299014	0.0706406	0.262181	0	0.206676	0.0150686	0.121178	0.146891	0.0820474	0.095438	0.110548	0.172772	0	0.07469	0	0.101965	0.116181	0.248218	0.432326	0.174873	0.32835	0.239743	0.427639	0.24997	0.335152	0.230698	0.296932	0.707788	0.939113	0.588144	0.259239	0.587875	0.781645	0.217109	0.187796	0.114358
Vitvi01g01460_t001	165.933	216.814	209.638	69.7991	71.8983	97.4544	178.031	162.934	161.288	172.267	197.925	192.017	82.7027	102.852	134.041	200.628	154.946	148.602	71.6493	67.2244	62.8204	91.6662	112.265	95.7274	60.5648	71.6501	62.2254	87.8949	85.7852	91.3328	95.7378	89.1898	87.9212	59.0717	78.4825	74.6909
Vitvi01g04365_t001	3.49301	2.75069	1.02091	3.14024	0.670648	6.16098	1.96608	4.08559	4.4728	2.97302	3.4437	4.1113	6.97742	3.63546	6.21072	1.58817	2.26199	2.23048	4.20861	0.56745	2.13095	1.00022	2.53399	4.49245	3.12078	2.3779	2.72054	5.21418	2.78237	5.34376	3.6052	0	0	2.11351	0.609386	1.66988
Vitvi01g04366_t001	4.05782	2.42414	1.79943	3.01904	5.80287	3.52571	1.70118	1.57116	5.52878	3.57284	1.65539	3.59329	3.001	2.62136	1.65861	2.09945	4.89304	1.60829	3.03463	3.81884	3.4145	1.92323	2.95823	3.77918	1.77292	2.79415	4.90413	0.716133	3.24819	3.1192	1.73303	3.10981	2.43849	2.75763	2.78286	3.07707
Vitvi01g01462_t001	24.3557	28.9753	23.9524	9.58535	13.7276	10.9043	23.2286	21.2006	19.7336	25.4231	29.0616	30.1992	16.0889	16.1885	21.9935	22.6705	22.5413	21.5598	20.6731	16.9644	21.6819	23.7662	26.1944	27.4257	15.0785	16.8413	14.5324	29.625	26.4067	34.6789	28.8709	22.1596	34.5583	18.6492	16.5768	18.3898
Vitvi01g01464_t001	0	0	0	0	0	0	0	0	0	0	0	0	0	0	0	0	0	0	0	0	0	0	0	0	0	0	0	0	0	0	0	0	0	0	0	0
Vitvi01g01467_t001	0	0	0	0	0	0	0	0	0	0	0	0	0	0	0	0	0	0	0	0	0	0	0	0	0	0	0	0	0	0	0	0	0	0	0	0
Vitvi01g01468_t001	0	0	0	0	0	0	0	0	0	0	0	0	0	0	0	0	0	0	0	0	0	0	0	0	0	0	0	0	0	0	0	0	0	0	0	0
Vitvi01g01470_t001	0	0	0	0	0	0	0	0	0	0	0	0	0	0	0	0	0	0	0	0	0	0	0	0	0	0	0	0	0	0	0	0	0	0	0	0
Vitvi01g02205_t001	0	0	0	0	0	0	0	0	0	0	0	0	0	0	0	0	0	0	0	0	0	0	0	0	0.234144	0	0	0	0	0	0	0	0	0.249183	0	0
Vitvi01g02206_t001	0	0	0	0	0	0	0	0	0	0	0	0	0	0	0	0	0	0	0	0	0	0	0	0	0	0	0	0	0	0	0	0	0	0	0	0
Vitvi01g04367_t001	0	0	0	0	0	0	0	0	0	0	0	0	0	0	0	0	0	0	0	0	0	0	0	0	0	0	0	0	0	0	0	0	0	0	0	0
Vitvi01g04368_t001	0	0	0	0	0.861364	1.75845	0	0	0	0	0	0.160014	1.57221	0.933859	0.29544	0	0	0	0.514803	0.24294	0	0	0	0	0	0	0	0	0	0	0	0	0	0.258527	0	0
Vitvi01g04369_t001	0	0	0	0	0	0	0	0	0	0	0	0	0	0	0	0	0	0	0	0	0	0	0	0	0	0	0	0	0	0	0	0	0	0	0	0
Vitvi01g02210_t001	0	0	0	3.23956	1.24535	1.81595	0.324522	0	0	0	0.710523	0	0	1.35016	1.42381	0.16384	0	0	1.48859	0.702476	0.293112	0	0	0	0.468288	2.94372	0.982303	0	0	0	0	0	0	2.36724	0	0.918769
Vitvi01g04370_t001	0	0	0	0	0	0	0	0	0	0	0	0	0	0	0	0	0	0	0	0	0	0	0	0	0	0	0	0	0	0	0	0	0	0	0	0
Vitvi01g04371_t001	0	0	0	0	0	0	0	0	0	0	0	0	0	0	0	0	0	0	0	0	0	0	0	0	0	0	0	0	0	0	0	0	0	0	0	0
Vitvi01g01476_t001	96.9972	77.8921	116.859	25.8316	31.6962	39.842	87.0398	112.19	123.854	67.3652	80.8631	55.0056	52.7275	36.3213	47.4769	98.576	90.4418	86.5129	42.0834	50.9218	65.0171	56.8465	52.4091	41.2102	85.3737	74.1325	99.0784	82.887	89.6486	55.0327	58.0185	64.0085	58.3753	86.7026	86.9493	126.874
Vitvi01g01477_t001	0	0	0	0	0	0	0	0	0	0	0	0.16571	0	0	0	0	0	0	0	0	0	0	0	0.165983	0	0	0	0	0	0	0	0	0	0	0.270181	0
Vitvi01g01478_t001	0	0	0	0	0	0	0	0	0	0	0	0	0	0	0	0	0	0	0	0	0	0	0	0	0	0	0	0	0	0	0	0	0	0	0	0
Vitvi01g01478_t002	0	0	0	0	0	0	0	0	0	0	0	0	0	0	0	0	0	0	0	0	0	0	0	0	0	0	0	0	0	0	0	0	0	0	0	0
Vitvi01g01478_t003	0	0	0	0	0	0	0	0	0	0	0.200932	0	0	0	0	0	0	0	0	0	0	0	0	0	0	0	0	0	0	0	0	0	0	0	0	0
Vitvi01g01478_t004	0	0	0	0	0	0	0	0	0	0	0	0	0	0	0	0	0	0	0	0	0	0	0	0	0	0	0	0	0	0	0	0	0	0	0	0
Vitvi01g01478_t005	0	0	0	0	0	0	0	0	0	0	0	0	0	0	0	0	0	0	0	0	0	0	0	0	0	0	0	0	0	0	0	0	0	0	0	0
Vitvi01g01480_t001	0	0	0	0	0	0	0	0	0	0	0	0	0	0	0	0	0	0	0	0	0	0	0	0	0	0	0	0	0	0	0	0	0	0	0	0
Vitvi01g04372_t001	0	0	0	0	0	0	0	0	0	0	0	0	0	0	0	0	0	0	0	0	0	0	0	0	0	0	0	0	0	0	0	0	0	0	0	0
Vitvi01g01482_t001	3.74082	3.3349	4.12581	0.571079	0.325235	0.355691	0.762769	0.5944	1.4719	0.360446	0.417511	0	0.534274	0.352608	0.836645	0.770194	0	1.62252	0	0.825565	2.32518	0.64675	0.877766	0.363107	0.963099	0.640653	0.577212	0.993397	0.385522	0.370212	0.524509	0.482666	0.28942	0.58569	1.84703	1.88957
Vitvi01g01488_t001	34.0505	32.4248	35.8733	36.5453	34.0391	35.3763	37.8491	39.6942	36.0775	41.9656	36.4571	40.4098	39.87	35.9213	37.9787	42.8681	39.9679	46.1656	39.6795	39.8361	39.7857	40.4532	41.7479	41.2634	47.4595	40.5876	38.3506	38.7577	35.5141	34.3904	34.0523	40.2035	40.0591	41.9387	42.4598	41.9599
Vitvi01g01492_t001	43.2095	45.9845	54.4318	48.4818	53.378	53.2844	64.1017	60.4128	56.9841	69.1352	64.6424	69.531	67.6133	72.0244	60.2185	75.9194	61.241	56.324	44.9125	43.6407	44.2746	46.8703	34.8522	52.2701	51.2012	47.0746	45.3935	57.2865	62.8151	69.1784	41.9699	37.9854	40.5753	51.0733	54.6963	53.4837
Vitvi01g01493_t001	37.7658	38.9946	37.9766	26.5322	29.0544	31.2095	56.3679	50.9685	50.8712	62.2926	60.8286	64.0055	44.8133	43.1266	35.8441	66.4627	50.2806	51.8567	41.5251	36.0387	47.2066	59.5158	48.0337	58.082	36.1652	35.7774	35.4819	54.7415	55.0861	71.2529	42.0316	50.1165	47.6489	39.2414	40.6372	48.8606
Vitvi01g04373_t001	28.6085	29.3556	24.3243	14.0287	21.971	21.4072	47.4295	53.5391	31.8756	32.6507	37.8199	48.9781	28.9834	40.6026	36.4805	54.395	38.1752	44.2863	25.0687	31.2653	25.3861	39.7189	46.3594	36.2367	28.306	29.9018	20.7626	35.4953	41.4331	52.2925	29.5274	44.4629	32.4378	24.2791	38.5669	34.3989
Vitvi01g04374_t001	0	0	0	0	0	0	0	0	0	0	0	0	0	0	0	0	0	0	0	0	0	0	0	0	0	0	0	0	0	0	0	0	0	0	0	0
Vitvi01g01494_t001	0	0	0	0	0	0	0	0	0	0	0	0	0	0	0	0	0	0	0	0	0	0	0	0	0	0	0	0	0	0	0	0	0	0	0	0
Vitvi01g04375_t001	0	0	0	0	0	0	0	0	0	0	0	0	0	0	0	0	0	0	0	0	0	0	0	0	0	0	0	0	0	0	0	0	0	0	0	0
Vitvi01g04376_t001	0	0	0	0	0	0	0	0	0	0	0	0	0	0	0	0	0	0	0	0	0.438348	0	0	0	0	0	0	0	0	0	0	0	0	0	0	0
Vitvi01g01496_t001	0	0	0	0	0	0	0	0.118127	0.0923733	0.107449	0	0	0.106178	0	0	0.114798	0.109002	0	0	0	0	0	0	0	0	0	0	0.107684	0	0	0	0.143883	0	0	0.0880963	0
Vitvi01g01496_t002	1.04089	0.899011	0.902861	0.633909	0.541525	0.406104	0.498942	0.565539	0.442241	1.02883	1.29103	0.301794	0.762499	0.377423	0.915425	0.183199	0.739289	0.471699	0.277413	0.752751	0.69646	0.769184	0.668117	0.47503	1.66904	0.579069	0.627641	1.46071	1.42136	0.968651	1.08126	2.06653	0.894943	1.63693	0.316323	0.545769
Vitvi01g01496_t003	0	0	0	0	0	0	0	0	0	0	0	0	0	0	0	0	0	0	0	0	0	0	0	0	0	0	0	0	0	0	0	0	0	0	0	0
Vitvi01g01498_t001	1.82999	1.44109	3.29828	1.02823	1.22974	1.69072	2.36907	3.21067	1.67379	3.69922	2.02968	2.83925	3.17449	2.66647	4.24801	3.01616	3.16015	3.79778	1.96865	1.18915	2.79101	3.49344	4.0775	2.25553	3.19564	3.11446	2.22702	2.43903	2.08241	1.89973	2.92759	1.82499	3.36112	1.89817	3.91091	2.62455
Vitvi01g01499_t001	15.1907	16.6482	16.2862	17.464	17.4994	20.3905	17.7782	20.5353	20.4377	18.4109	20.601	17.168	22.7856	21.6826	21.4086	19.3836	15.957	22.0822	19.592	22.8582	27.4174	24.9364	21.155	20.2574	23.3344	18.1726	23.2265	19.6156	21.03	23.4077	20.8952	23.3372	16.6488	22.8726	19.7846	18.674
Vitvi01g01500_t001	14.0803	20.8366	17.345	10.1946	9.03547	8.00051	21.0631	22.8135	17.9434	17.9764	20.6826	21.1127	14.068	11.4483	18.9306	23.3305	24.7229	19.551	21.1777	15.8429	24.7895	34.9611	31.7306	23.9429	21.0918	17.0692	21.6386	44.7371	49.9386	47.9554	37.1019	31.1802	35.4557	24.9951	26.1141	33.8823
Vitvi01g01502_t001	39.5768	43.7967	39.3205	40.7903	37.9969	40.9997	42.8288	42.2626	40.8031	41.8594	41.4725	44.7523	40.9919	45.9633	47.7759	42.8431	41.8526	37.977	40.9132	42.8923	44.7827	42.1301	47.2116	39.6372	39.1876	38.1916	38.2355	37.8214	38.1606	36.3355	38.9995	42.1575	43.4158	41.0514	43.4047	38.0662
Vitvi01g04377_t001	4.59034	3.16296	7.71437	5.54531	7.49132	6.07233	8.00953	11.1408	6.82259	7.5698	9.47535	4.9117	6.51507	10.8689	8.84195	6.52218	4.83046	6.35089	6.32084	5.40643	6.76759	3.83377	5.23292	5.41177	6.89743	5.20819	4.58072	7.70874	2.87292	6.27008	5.0931	6.70321	3.72533	7.53883	7.00721	5.48618
Vitvi01g01503_t001	0	0	0	0	0	0	0	0	0	0	0	0	0	0	0	0	0	0	0	0	0	0	0	0	0	0	0	0	0	0	0	0	0	0	0	0
Vitvi01g01503_t002	1.86059	1.31866	2.39271	1.69359	1.44677	1.64085	2.13639	0.783443	1.42949	2.25664	1.92604	1.61258	2.58205	3.13707	2.48115	1.45927	2.46998	1.84153	2.54599	1.4055	2.15663	0.532776	1.44616	1.017	1.81343	1.81548	2.065	1.07128	1.5244	1.15889	0.979375	1.1133	1.4305	0.868459	1.16854	1.69001
Vitvi01g01504_t001	13.6747	14.7859	16.2354	8.21698	8.6519	10.0691	20.1476	19.2929	23.4466	18.2726	17.0267	18.6956	14.8832	15.3532	18.4351	21.0686	24.5473	26.1508	25.7203	28.1427	35.012	33.4358	35.5542	28.7503	25.1024	22.3163	24.0879	26.5624	23.9944	21.8337	34.7508	35.3702	34.1741	26.825	28.6651	27.4704
Vitvi01g01505_t001	0.622639	0.280182	0.415955	0.479791	0	0.5379	0.48063	1.623	0.976272	1.02205	0.526157	0.913685	1.34661	1.11091	0.632616	0.242654	0.69121	0.908774	1.01047	0.173399	0	0.611287	0	0	0.60686	0.0807366	0.519583	0.455237	0.242922	0.233275	0.220333	0.304133	0.27355	0.184525	0.372428	0.340184
Vitvi01g01505_t002	0.185195	0	0.757782	0	0	0.37331	0.750519	0.259935	0.203264	0.354657	0.547741	0.83227	0.233642	0.231296	0.878089	0.505216	0.239855	0	0.191258	0.541537	0.677879	0.424242	0.345467	0.238183	0.541504	0.840486	0	0	0	0.242844	0.458742	0.316609	0.379696	0.192095	0	0
Vitvi01g01506_t001	6.68736	6.33727	6.228	2.75124	5.54929	5.54059	8.80405	6.84081	6.96663	7.95892	6.7047	7.85895	7.07831	4.88385	5.77725	9.74007	10.2025	9.33662	6.32103	6.9602	9.26573	10.0614	9.23276	6.77858	9.77682	8.33335	7.74648	7.90384	11.1438	7.87732	7.86142	8.42921	6.91348	9.87572	12.8729	8.99489
Vitvi01g01507_t001	0	0	0	0	0	0	0	0	0	0	0	0	0	0	0	0.127688	0	0	0	0	0	0	0	0	0	0	0	0	0	0	0.0579709	0	0.0959638	0	0	0
Vitvi01g01507_t002	0	0	0	0	0	0	0	0	0	0	0	0	0	0	0	0	0	0	0	0	0	0	0	0	0	0	0	0	0	0	0	0	0	0	0	0
Vitvi01g01508_t001	17.2084	19.4432	13.9952	23.2057	18.7033	16.8162	17.9905	15.8572	11.4146	14.6148	10.4006	13.0653	12.4597	17.1938	11.9728	16.0225	12.1128	13.1862	17.4627	15.5335	14.7887	9.16962	9.67683	18.3793	14.22	15.0085	13.4611	13.3066	11.9535	11.6751	13.7146	12.2794	12.2718	13.426	13.8621	14.0927
Vitvi01g01509_t001	0	0.473125	0.175599	0.607645	0.17303	0.302772	0	0.21082	0.329714	0.191763	0	0	0.378989	0	0	0	0.097267	0.383648	0	0.585617	0.366528	0.17204	0	0.579535	0.219593	0	0.175477	0	0.205103	0.196959	0.558093	0.256785	0	0.311596	0.471672	0.143612
Vitvi01g01510_t001	84.9587	84.6534	89.1892	46.5285	60.7199	47.3579	85.0218	68.1406	82.7815	71.7209	84.3576	85.2665	59.7168	44.8252	58.3687	80.1734	81.0661	82.5939	116.211	86.3597	109.16	118.561	119.672	120.863	85.5095	96.0005	85.076	222.955	199.826	203.713	120.686	120.643	106.823	133.625	127.951	139.751
Vitvi01g04378_t001	2.32141	2.08923	2.90779	0.894414	0.764065	0.334246	1.56796	1.39641	1.81994	0.846786	3.43296	2.76781	2.51031	1.65674	0.786203	2.48792	2.68445	2.96469	1.79806	3.23246	1.92199	2.27909	2.47453	2.879	2.98984	2.55862	1.64661	2.652	2.94351	3.69635	2.97785	3.11826	2.54972	2.6659	1.90924	3.1708
Vitvi01g01512_t001	19.0275	17.606	18.4911	9.78243	16.7135	18.5783	20.8842	16.1909	21.7978	26.7217	23.0383	28.4017	19.5042	24.9524	20.299	22.0608	23.5654	19.1364	15.5976	17.9669	16.5413	18.5249	17.5994	15.7537	9.04085	12.3055	19.4508	29.6713	30.367	22.9235	18.4112	14.435	17.7989	12.0886	14.8134	15.2364
Vitvi01g02213_t001	0	0	0	0	0	0	0	0	0	0	0	0	0	0	0	0	0	0	0	0	0	0	0	0	0	0	0	0	0	0	0	0	0	0	0	0
Vitvi01g01513_t001	1.74833	2.75356	0.583987	0	0	0.755193	0	1.40224	1.64478	0.318871	0.738707	0	0.630198	0.935809	1.18423	1.02203	1.61739	1.27589	1.80557	1.21723	1.21896	2.00253	1.24243	2.24857	0.973727	1.36022	2.62612	1.59784	3.06949	2.29257	0	3.41594	2.30433	3.36787	1.30719	2.62684
Vitvi01g01514_t001	0	0	0	0	0	0	0	0	0	0	0	0	0	0	0	0	0	0	0	0	0	0.422932	0	0	0	0	0	0	0	0	0	0	0	0	0	0
Vitvi01g04379_t001	0	0	0	0	0	0	0	0	0	0	0	0	0	0	0	0	0	0	0	0	0	0	0	0	0	0	0	0	0	0	0	0	0	0	0	0
Vitvi01g04380_t001	0	0	0	0	0	0	0	0	0	0	0	0	0	0	0	0	0	0	0	0	0	0	0	0	0	0	0	0	0	0	0	0	0	0	0	0
Vitvi01g01517_t001	0	0	0	0	0	0	0	0	0	0	0	0	0	0	0	0	0	0	0	0	0	0	0	0	0	0	0	0	0	0	0	0	0	0	0	0
Vitvi01g04381_t001	0	0	0	0	0	0	0	0	0	0	0	0	0	0	0	0	0	0	0	0	0	0	0	0	0	0	0	0	0	0	0	0	0	0	0	0
Vitvi01g01519_t001	0	0	0	0	0	0	0	0	0	0	0	0	0	0	0	0	0	0	0	0	0	0	0	0	0	0	0	0	0	0	0	0	0	0	0	0
Vitvi01g02214_t001	0.146343	0.691457	0.171089	0.197345	0.590047	0.58999	0.593071	0	0.160622	0	0.432833	0.187906	0.369254	0.456934	0.867348	0.199615	0.56861	0.46724	0.302269	0.285287	0.357113	0	0	0	0.713173	0.531331	0.17097	0	0.199835	0	0	0	0.300041	0.455388	0.153185	0.419768
Vitvi01g01520_t001	3.49018	3.05384	4.53371	6.53687	5.06301	3.64799	2.79394	3.44726	2.27006	2.14544	1.91162	0.829893	7.17561	4.35902	5.66939	3.61458	2.67871	4.20971	2.60322	2.70895	3.39098	1.33255	0.321516	1.33002	10.8981	10.6772	9.28765	0.330791	1.67689	0.339011	0.880557	1.10497	0.993855	7.10636	5.14176	7.66286
Vitvi01g01521_t001	39.9715	37.2598	35.3738	39.361	27.6279	36.0707	33.4651	33.0747	36.6277	31.6871	31.4113	33.5992	28.3218	29.779	32.891	30.6843	33.2888	30.0945	33.2162	31.9389	36.5208	31.09	34.4498	27.2584	39.5474	33.7078	38.933	30.0319	30.147	31.022	31.7762	36.631	33.1142	37.3629	35.7102	35.1515
Vitvi01g01523_t001	11.5072	11.1646	11.2959	10.2141	8.83737	8.80854	11.1502	11.5171	10.7647	11.0959	9.83688	11.2841	11.516	11.8855	10.7049	11.1262	11.6336	16.1841	11.3825	10.3644	12.0259	16.1277	15.5182	11.6774	14.2915	11.3262	12.1389	8.32461	9.7462	8.02215	14.3122	10.9569	13.7872	11.8855	13.824	11.1416
Vitvi01g01528_t001	0	0	0	0	0	0	0	0	0	0	0	0	0	0	0	0	0	0	0	0	0	0	0	0	0	0	0	0	0	0	0	0	0	0	0	0
Vitvi01g01528_t002	0	0	0	0	0	0	0	0	0	0	0	0	0	0	0	0	0	0	0	0	0	0	0	0	0	0	0	0	0	0	0	0	0	0	0	0
Vitvi01g01529_t001	21.3353	19.8183	21.1664	17.9818	21.0297	16.052	15.3239	17.029	16.5733	13.044	17.4421	17.5076	14.4061	16.138	19.9916	17.0102	17.173	16.1183	17.9219	18.4527	23.3277	23.1467	25.8791	24.2032	18.2685	18.411	16.8072	22.6847	24.8766	24.6768	18.2833	18.7512	24.9904	17.9614	20.9567	19.1782
Vitvi01g01530_t001	50.4995	46.6321	45.8602	40.9405	32.8963	26.9637	52.9908	51.4723	68.2937	51.8084	54.8986	54.6138	40.3877	35.1018	38.3033	70.5221	68.9083	65.8369	73.8832	77.35	74.452	80.3933	76.0729	77.5131	71.3393	76.3955	72.5177	83.8443	98.3062	84.9425	77.8098	97.1258	77.9607	91.1991	99.8999	92.6878
Vitvi01g04382_t001	0	3.0489	2.26319	0	0	1.17067	2.09206	0	0.849894	0.988602	1.71767	0	1.95382	1.93421	0	3.16864	2.00578	3.95567	0.399847	0.754764	2.83437	0	2.40746	1.9918	1.50943	1.40571	1.35697	0.495383	3.17213	1.01539	1.91811	0	4.36588	1.20479	2.43163	2.2211
Vitvi01g01532_t001	0	0	0	0	0	0	0	0	0	0	0	0	0	0	0	0	0	0	0	0	0	0.324204	0	0	0.0919588	0.0856394	0	0.241441	0	0.12372	0	0	0	0	0	0
Vitvi01g01532_t002	0	0	0	0	0	0	0	0	0	0	0	0	0	0	0	0	0	0	0	0	0	0	0	0	0	0	0	0	0	0	0	0	0	0	0	0
Vitvi01g01533_t001	0	0	0	0	0	0	0	0	0	0	0	0	0	0	0	0	0	0	0	0	0	0	0	0	0	0	0	0	0	0	0	0	0	0	0	0
Vitvi01g01533_t002	0	0.334082	0	0	0	0	0	0	0	0.135407	0.156844	0.136182	0	0	0	0.144667	0.549455	0.13545	0.109532	0	0	0	0	0	0	0	0.49563	0	0	0	0	0.362641	0	0.440047	0	0.202813
[truncated: 39,305 more rows]

## Sheet: Table S4
Table S4. Differential expression analysis results.
[truncated: 16 more rows]

## Sheet: Table S5
Table S5. Expression levels and functional annotations of differentially expressed transcripts (DETs).
[truncated: 4,043 more rows]
[truncated: 1 more columns]

[truncated: 7 more sheets: Table S6, Table S7, Table S8, Table S9, Table S10, Table S11, Table S12]
